# Supplementary material for: Prediction of perinatal depression among women in Pakistan using Hybrid RNN-LSTM model
Source: PeerJ Comput Sci. 2025 Feb 26;11:e2673. doi: 10.7717/peerj-cs.2673 (PMC11888857; doi:10.7717/peerj-cs.2673)
Supplement: Supplemental Information 1 [file peerj-cs-11-2673-s001.zip]

Archive with 3 entries (3 files):
- PERI_DEP CODE FILE/dataset.csv
- PERI_DEP CODE FILE/oversampled_data.csv
- PERI_DEP CODE FILE/PERI_DEP.ipynb
