# Supplementary material for: Prediction of perinatal depression among women in Pakistan using Hybrid RNN-LSTM model
Source: PeerJ Comput Sci. 2025 Feb 26;11:e2673. doi: 10.7717/peerj-cs.2673 (PMC11888857; doi:10.7717/peerj-cs.2673)
Supplement: Supplemental Information 1 [file peerj-cs-11-2673-s001.zip › PERI_DEP CODE FILE/dataset.csv]

Age	Gestational Age	Number of sons	Number of daughters	Total Number of Children	Gravida	Female Education	Husband Education	Working Status	Physical Health	Previous Miscarriage	Sufficient Money for Basic Needs	Current Appereance Acceptance	Family System	Male Gender Preference	Relationship with Mother in-law	Little interest or pleasure in doing things	Feeling down, depressed, or hopeless	Trouble falling or staying sleep or sleeping too much	Feeling tired or having little energy	Poor appetite or overeating	Feeling badabout yourself that you are failure or have let yourself or your family down	Trouble concentrating on things, such as reading the newspaper or watching television	Moving or speaking so slowly that other people could have Noticed.	Thoughts that you would be better off dead, or of hurting yourself	Scalling	Labelling
25	26	0	0	0	Primigravida	Graduation	Graduation	Housewife	Healthy	No	Yes	Yes	Nuclear	Yes	Moderate	1	3	1	1	2	2	3	2	1	16	Depressed
28	35	0	1	1	Multigravida	Intermediate	Matric	Working Lady	Healthy	No	Yes	Yes	Joint	Yes	Good	1	2	3	0	3	1	2	0	1	13	Depressed
26	28	0	0	0	Primigravida	Graduation	Graduation	Housewife	Healthy	No	Yes	Yes	Joint	Yes	Poor	1	1	3	2	0	3	3	0	0	13	Depressed
25	28	0	1	1	Multigravida	Graduation	Graduation	Housewife	Healthy	No	Yes	Yes	Joint	Yes	Poor	1	0	3	3	3	1	3	3	0	17	Depressed
24	39	0	0	0	Primigravida	Graduation	Graduation	Housewife	Healthy	No	Yes	Yes	Joint	Yes	Good	2	1	0	1	1	0	0	0	0	5	Not
27	35	0	0	0	Primigravida	Graduation	Graduation	Housewife	Healthy	No	Yes	Yes	Joint	Yes	Poor	1	1	2	1	0	1	1	1	1	9	Not
25	26	0	1	1	Multigravida	Graduation	Intermediate	Housewife	Healthy	No	Yes	Yes	Joint	Yes	Poor	1	1	1	1	0	1	1	3	0	9	Not
31	31	0	0	0	Primigravida	Graduation	Graduation	Housewife	Healthy	No	Yes	Yes	Joint	Yes	Good	1	1	3	1	1	1	1	1	0	10	Depressed
25	26	1	0	1	Multigravida	Graduation	Graduation	Housewife	Healthy	No	Yes	No	Joint	No	Moderate	2	2	2	2	1	1	2	1	0	13	Depressed
25	26	0	0	0	Primigravida	Graduation	Graduation	Working Lady	Healthy	No	Yes	Yes	Joint	Yes	Poor	2	1	2	3	3	2	3	1	1	18	Depressed
24	29	0	0	0	Primigravida	Graduation	Graduation	Working Lady	Healthy	No	Yes	Yes	Nuclear	No	Poor	1	1	1	2	1	1	1	1	1	10	Depressed
28	39	0	1	1	Multigravida	Graduation	Matric	Housewife	Healthy	No	No	Yes	Nuclear	No	Poor	1	1	1	1	1	1	0	1	0	7	Not
23	32	0	1	1	Multigravida	Graduation	Graduation	Housewife	Healthy	No	Yes	Yes	Nuclear	No	Poor	2	2	3	2	2	1	1	2	1	16	Depressed
25	39	1	0	1	Multigravida	Graduation	Graduation	Housewife	Healthy	No	Yes	Yes	Joint	No	Moderate	1	1	2	2	3	1	0	2	2	14	Depressed
23	26	0	0	0	Primigravida	Graduation	Graduation	Working Lady	Healthy	No	Yes	Yes	Joint	Yes	Good	0	1	1	2	2	0	1	0	0	7	Not
27	31	0	0	0	Primigravida	Graduation	Intermediate	Housewife	Healthy	No	Yes	Yes	Joint	Yes	Moderate	1	2	1	1	1	1	2	1	0	10	Depressed
25	26	1	1	2	Multigravida	Graduation	Graduation	Working Lady	Healthy	No	Yes	Yes	Nuclear	Yes	Moderate	1	0	2	3	0	0	0	0	0	6	Not
22	32	2	0	2	Multigravida	Graduation	Graduation	Working Lady	Healthy	No	Yes	Yes	Nuclear	No	Good	1	2	3	2	0	0	1	1	0	10	Depressed
24	37	3	0	3	Multigravida	Graduation	Graduation	Working Lady	Healthy	No	Yes	Yes	Nuclear	Yes	Good	1	1	1	1	1	1	0	1	0	7	Not
27	29	0	0	0	Primigravida	Intermediate	Matric	Housewife	Healthy	No	No	Yes	Nuclear	Yes	Moderate	2	2	3	2	2	1	1	2	1	16	Depressed
31	28	0	0	0	Primigravida	Middle	Uneducated	Housewife	Healthy	No	Yes	Yes	Joint	Yes	Moderate	1	1	2	2	2	0	0	1	0	9	Not
31	37	0	2	2	Multigravida	Intermediate	Matric	Working Lady	Healthy	No	Yes	No	Joint	Yes	Good	1	0	1	1	3	0	1	1	0	8	Not
21	27	0	1	1	Multigravida	Matric	Primary	Housewife	Healthy	No	Yes	Yes	Joint	Yes	Moderate	0	0	0	0	1	0	1	1	0	3	Not
30	30	2	1	3	Multigravida	Graduation	Graduation	Working Lady	Healthy	No	Yes	Yes	Joint	No	Poor	0	0	0	1	2	0	1	1	0	5	Not
29	26	3	0	3	Multigravida	Middle	Uneducated	Housewife	Healthy	No	No	Yes	Joint	Yes	Moderate	1	0	0	1	1	1	0	0	0	4	Not
30	26	3	1	4	Multigravida	Primary	Uneducated	Working Lady	Healthy	Yes	No	Yes	Joint	No	Good	0	3	1	3	2	1	0	1	0	11	Depressed
23	34	1	0	1	Multigravida	Intermediate	Matric	Housewife	Healthy	No	Yes	Yes	Joint	No	Poor	0	0	0	0	1	1	1	0	1	4	Not
22	28	1	0	1	Multigravida	Matric	Primary	Housewife	Disable	No	Yes	Yes	Joint	No	Good	0	1	1	1	1	1	0	1	0	6	Not
23	28	0	1	1	Multigravida	Graduation	Graduation	Housewife	Healthy	No	Yes	Yes	Joint	No	Poor	0	1	1	1	1	0	1	1	0	6	Not
41	38	4	0	4	Multigravida	Primary	Uneducated	Housewife	Healthy	No	Yes	No	Nuclear	No	Moderate	1	1	2	2	1	0	1	0	1	9	Not
29	32	0	1	1	Multigravida	Intermediate	Matric	Housewife	Healthy	Yes	Yes	No	Joint	No	Good	0	0	1	1	2	0	3	0	2	9	Not
27	27	3	0	3	Multigravida	Middle	Uneducated	Housewife	Healthy	No	Yes	No	Joint	No	Moderate	0	0	0	0	1	0	1	1	0	3	Not
28	39	3	0	3	Multigravida	Intermediate	Matric	Housewife	Healthy	Yes	No	Yes	Joint	Yes	Moderate	0	0	0	1	3	0	0	0	0	4	Not
33	38	2	3	5	Multigravida	Matric	Primary	Housewife	Healthy	No	No	Yes	Joint	Yes	Moderate	0	0	0	0	1	1	1	0	1	4	Not
23	26	3	1	4	Multigravida	Uneducated	Uneducated	Housewife	Healthy	No	No	Yes	Joint	Yes	Poor	0	1	1	1	1	1	0	1	0	6	Not
24	29	0	1	1	Multigravida	Intermediate	Matric	Housewife	Healthy	Yes	Yes	No	Joint	No	Poor	0	1	1	1	1	0	1	1	0	6	Not
34	34	3	3	6	Multigravida	Matric	Primary	Housewife	Healthy	Yes	Yes	Yes	Joint	Yes	Poor	1	0	1	1	1	0	0	1	0	5	Not
29	30	2	2	4	Multigravida	Graduation	Graduation	Working Lady	Healthy	Yes	Yes	Yes	Joint	Yes	Poor	0	0	1	1	2	0	3	0	2	9	Not
25	31	2	0	2	Multigravida	Intermediate	Matric	Housewife	Healthy	No	Yes	No	Joint	No	Good	0	0	0	1	3	2	0	0	0	6	Not
25	26	1	0	1	Multigravida	Graduation	Graduation	Working Lady	Healthy	Yes	Yes	Yes	Joint	No	Good	1	0	1	1	1	0	0	0	0	4	Not
25	27	0	0	0	Primigravida	Primary	Uneducated	Housewife	Healthy	Yes	No	No	Nuclear	Yes	Good	1	2	1	2	1	3	2	1	2	15	Depressed
29	30	0	2	2	Multigravida	Matric	Primary	Working Lady	Healthy	No	No	Yes	Nuclear	Yes	Poor	1	2	1	2	1	2	3	1	3	16	Depressed
29	26	1	2	3	Multigravida	Intermediate	Matric	Housewife	Healthy	No	No	No	Nuclear	Yes	Poor	1	2	2	3	2	3	3	2	2	20	Depressed
33	33	4	0	4	Multigravida	Uneducated	Uneducated	Working Lady	Healthy	Yes	No	No	Joint	Yes	Poor	3	2	3	3	3	2	3	2	3	24	Depressed
24	32	0	0	0	Primigravida	Uneducated	Uneducated	Housewife	Healthy	Yes	No	No	Joint	No	Poor	0	2	3	3	3	0	0	0	3	14	Depressed
25	28	0	1	1	Multigravida	Middle	Uneducated	Housewife	Healthy	Yes	Yes	Yes	Joint	No	Poor	2	0	0	3	3	3	0	0	0	11	Depressed
27	35	1	1	2	Multigravida	Middle	Uneducated	Housewife	Healthy	No	No	No	Joint	Yes	Poor	1	0	2	3	3	2	3	2	0	16	Depressed
26	28	1	2	3	Multigravida	Uneducated	Uneducated	Housewife	Healthy	No	No	Yes	Joint	Yes	Good	1	2	3	2	3	3	2	2	3	21	Depressed
40	32	2	0	2	Multigravida	Primary	Uneducated	Housewife	Healthy	Yes	No	Yes	Joint	Yes	Good	2	3	0	3	2	0	0	1	0	11	Depressed
26	29	2	1	3	Multigravida	Uneducated	Uneducated	Housewife	Healthy	Yes	No	No	Joint	Yes	Good	0	2	3	2	1	3	3	0	0	14	Depressed
21	34	0	0	0	Primigravida	Uneducated	Uneducated	Housewife	Disable	Yes	No	No	Nuclear	Yes	Moderate	2	3	2	3	3	1	3	2	3	22	Depressed
23	26	0	0	0	Primigravida	Intermediate	Matric	Housewife	Healthy	Yes	No	Yes	Joint	No	Poor	3	2	1	3	2	3	2	0	0	16	Depressed
23	32	1	0	1	Multigravida	Middle	Uneducated	Housewife	Healthy	Yes	Yes	Yes	Joint	No	Poor	0	3	3	3	2	3	2	2	3	21	Depressed
21	30	0	0	0	Primigravida	Primary	Uneducated	Housewife	Healthy	No	No	Yes	Joint	No	Moderate	0	1	2	3	3	3	1	2	0	15	Depressed
26	27	2	1	3	Multigravida	Matric	Primary	Housewife	Healthy	No	Yes	No	Joint	Yes	Good	3	2	3	2	3	0	2	3	0	18	Depressed
18	31	0	0	0	Primigravida	Matric	Primary	Working Lady	Healthy	No	No	No	Joint	Yes	Moderate	2	1	3	2	3	0	3	0	2	16	Depressed
19	35	0	0	0	Primigravida	Matric	Primary	Working Lady	Healthy	Yes	No	Yes	Joint	No	Moderate	0	0	3	2	3	2	3	2	3	18	Depressed
27	30	0	5	5	Multigravida	Matric	Primary	Housewife	Healthy	No	Yes	No	Joint	Yes	Moderate	3	2	0	2	1	0	1	1	2	12	Depressed
35	37	4	2	6	Multigravida	Matric	Primary	Working Lady	Healthy	Yes	Yes	No	Joint	No	Good	0	2	1	3	0	2	2	2	2	14	Depressed
28	32	2	1	3	Multigravida	Matric	Primary	Housewife	Healthy	No	Yes	Yes	Nuclear	No	Poor	3	2	0	1	1	0	0	1	0	8	Not
26	36	0	1	1	Multigravida	Graduation	Graduation	Working Lady	Healthy	No	No	No	Nuclear	No	Poor	2	0	0	3	3	2	3	2	3	18	Depressed
27	30	2	1	3	Multigravida	Middle	Uneducated	Working Lady	Healthy	No	Yes	No	Nuclear	No	Good	1	0	2	3	3	2	3	2	0	16	Depressed
26	30	1	1	2	Multigravida	Graduation	Graduation	Housewife	Healthy	No	No	No	Nuclear	Yes	Poor	1	2	3	2	3	3	2	2	3	21	Depressed
36	32	4	0	4	Multigravida	Primary	Uneducated	Housewife	Healthy	Yes	No	No	Nuclear	Yes	Good	2	3	0	3	2	0	0	1	0	11	Depressed
25	30	0	1	1	Multigravida	Uneducated	Uneducated	Housewife	Healthy	Yes	Yes	Yes	Nuclear	Yes	Poor	0	2	3	2	1	3	3	0	0	14	Depressed
21	38	0	0	0	Primigravida	Matric	Primary	Housewife	Healthy	Yes	No	Yes	Joint	Yes	Good	2	3	2	3	3	1	3	2	3	22	Depressed
26	26	0	3	3	Multigravida	Intermediate	Matric	Working Lady	Healthy	Yes	No	Yes	Nuclear	Yes	Poor	3	2	1	3	2	3	2	0	0	16	Depressed
25	35	0	2	2	Multigravida	Middle	Uneducated	Housewife	Healthy	Yes	No	No	Joint	Yes	Poor	0	3	3	3	2	3	2	2	3	21	Depressed
19	34	0	0	0	Primigravida	Uneducated	Uneducated	Housewife	Healthy	No	Yes	Yes	Nuclear	Yes	Moderate	1	0	3	0	3	2	3	0	3	15	Depressed
23	32	1	0	1	Primigravida	Middle	Uneducated	Housewife	Healthy	No	Yes	Yes	Nuclear	Yes	Moderate	3	3	0	3	2	2	1	2	2	18	Depressed
21	28	1	2	3	Multigravida	Intermediate	Matric	Housewife	Healthy	No	Yes	No	Joint	Yes	Good	3	1	1	3	1	3	2	3	0	17	Depressed
30	28	2	2	4	Multigravida	Primary	Uneducated	Housewife	Healthy	Yes	No	Yes	Joint	Yes	Moderate	3	2	3	1	3	0	2	3	1	18	Depressed
21	31	1	0	1	Multigravida	Uneducated	Uneducated	Working Lady	Healthy	Yes	No	Yes	Joint	No	Poor	0	1	2	2	0	3	1	1	2	12	Depressed
19	32	0	0	0	Primigravida	Middle	Uneducated	Working Lady	Healthy	No	No	Yes	Nuclear	Yes	Moderate	1	3	2	3	1	0	2	0	2	14	Depressed
35	32	2	4	6	Multigravida	Uneducated	Uneducated	Working Lady	Healthy	No	No	No	Joint	Yes	Moderate	1	2	0	3	2	1	0	1	3	13	Depressed
25	27	1	2	3	Multigravida	Matric	Primary	Working Lady	Healthy	No	No	No	Joint	Yes	Moderate	1	3	0	3	0	1	2	3	2	15	Depressed
29	29	1	1	2	Multigravida	Graduation	Graduation	Housewife	Healthy	No	No	Yes	Joint	No	Poor	0	1	1	2	0	3	2	1	0	10	Depressed
21	27	0	1	1	Multigravida	Matric	Primary	Housewife	Healthy	Yes	No	Yes	Joint	Yes	Poor	1	1	0	0	1	2	0	1	2	8	Not
30	30	2	1	3	Multigravida	Graduation	Graduation	Housewife	Healthy	Yes	No	Yes	Joint	Yes	Poor	1	1	0	1	2	0	0	1	0	6	Not
24	35	1	0	1	Multigravida	Intermediate	Matric	Housewife	Healthy	No	Yes	Yes	Joint	No	Poor	1	0	0	1	0	0	0	0	0	2	Not
23	32	4	0	4	Multigravida	Primary	Uneducated	Working Lady	Healthy	No	No	Yes	Joint	No	Moderate	2	1	2	3	3	2	3	2	3	21	Depressed
24	32	0	0	0	Primigravida	Intermediate	Matric	Housewife	Healthy	Yes	No	Yes	Joint	No	Poor	1	3	3	3	3	0	0	0	3	16	Depressed
24	35	1	1	2	Multigravida	Middle	Uneducated	Housewife	Healthy	No	No	No	Joint	No	Poor	0	0	3	3	0	2	1	3	0	12	Depressed
21	33	1	0	1	Multigravida	Primary	Uneducated	Housewife	Healthy	No	No	Yes	Nuclear	No	Poor	0	0	2	3	3	2	3	2	0	15	Depressed
30	27	0	2	2	Multigravida	Graduation	Graduation	Working Lady	Healthy	No	No	No	Nuclear	No	Poor	1	2	3	2	3	0	2	3	0	16	Depressed
28	31	2	0	2	Multigravida	Matric	Primary	Housewife	Healthy	No	Yes	No	Nuclear	No	Poor	3	1	3	2	3	0	3	0	2	17	Depressed
30	36	0	4	4	Multigravida	Graduation	Graduation	Working Lady	Healthy	No	Yes	No	Joint	Yes	Good	0	2	0	1	1	1	3	2	3	13	Depressed
30	31	4	0	4	Multigravida	Uneducated	Uneducated	Housewife	Healthy	Yes	No	No	Joint	Yes	Good	0	2	3	1	3	0	1	3	3	16	Depressed
21	30	0	1	1	Primigravida	Graduation	Graduation	Working Lady	Healthy	Yes	No	Yes	Joint	No	Moderate	1	0	1	1	0	3	0	1	0	7	Not
23	36	0	1	1	Primigravida	Graduation	Graduation	Working Lady	Healthy	Yes	No	Yes	Nuclear	No	Good	1	0	1	1	1	0	0	1	0	5	Not
29	35	2	1	3	Multigravida	Graduation	Graduation	Housewife	Healthy	Yes	No	Yes	Nuclear	Yes	Poor	1	0	0	1	0	0	0	0	0	2	Not
22	26	1	1	2	Multigravida	Intermediate	Matric	Housewife	Healthy	No	No	Yes	Nuclear	No	Good	2	2	1	1	2	2	2	0	2	14	Depressed
18	26	0	2	2	Multigravida	Matric	Primary	Housewife	Disable	Yes	No	Yes	Nuclear	No	Moderate	0	1	2	3	1	3	2	2	3	17	Depressed
25	39	1	1	2	Multigravida	Intermediate	Matric	Housewife	Healthy	Yes	No	Yes	Joint	No	Poor	0	1	3	2	2	3	0	0	1	12	Depressed
19	36	0	0	0	Primigravida	Matric	Primary	Working Lady	Healthy	Yes	Yes	Yes	Joint	No	Good	3	2	2	3	2	3	3	2	2	22	Depressed
21	26	0	0	0	Primigravida	Graduation	Graduation	Housewife	Healthy	No	Yes	Yes	Joint	Yes	Good	0	0	1	1	2	1	0	1	0	6	Not
29	29	2	0	2	Multigravida	Uneducated	Uneducated	Housewife	Healthy	Yes	No	No	Joint	No	Poor	1	1	1	1	3	2	0	1	1	11	Depressed
28	30	0	2	2	Multigravida	Matric	Primary	Housewife	Healthy	Yes	No	Yes	Joint	Yes	Moderate	2	1	0	1	1	0	0	1	0	6	Not
21	30	0	1	1	Multigravida	Graduation	Graduation	Working Lady	Healthy	No	Yes	Yes	Joint	Yes	Poor	1	0	1	1	0	3	0	1	0	7	Not
19	32	0	1	1	Multigravida	Graduation	Graduation	Working Lady	Healthy	No	No	Yes	Joint	Yes	Poor	1	0	1	1	0	1	0	1	0	5	Not
19	35	0	0	0	Primigravida	Middle	Uneducated	Housewife	Healthy	Yes	No	No	Joint	No	Good	3	0	2	1	3	2	1	2	2	16	Depressed
24	30	0	0	0	Primigravida	Matric	Primary	Working Lady	Healthy	Yes	No	No	Joint	No	Poor	3	2	0	0	1	1	0	2	1	10	Depressed
19	26	0	0	0	Primigravida	Primary	Uneducated	Housewife	Healthy	No	No	No	Nuclear	Yes	Poor	1	2	0	1	1	1	0	1	2	9	Not
26	32	0	1	1	Multigravida	Matric	Primary	Housewife	Healthy	No	Yes	No	Joint	Yes	Poor	1	3	2	2	3	3	2	2	3	21	Depressed
26	26	0	1	1	Multigravida	Intermediate	Matric	Housewife	Healthy	No	No	Yes	Joint	Yes	Poor	0	3	2	3	3	0	2	0	1	14	Depressed
26	29	1	1	2	Multigravida	Intermediate	Matric	Housewife	Healthy	No	No	Yes	Joint	Yes	Poor	1	0	3	2	1	0	0	3	1	11	Depressed
23	30	0	0	0	Primigravida	Middle	Uneducated	Housewife	Healthy	No	No	No	Joint	Yes	Poor	0	3	2	2	3	3	0	3	0	16	Depressed
29	26	1	0	1	Multigravida	Matric	Primary	Housewife	Healthy	No	No	No	Joint	No	Poor	2	2	2	3	1	0	0	1	0	11	Depressed
29	28	1	2	3	Multigravida	Matric	Primary	Housewife	Healthy	No	No	Yes	Joint	No	Poor	1	2	1	2	1	2	0	0	0	9	Not
24	27	0	0	0	Primigravida	Graduation	Middle	Housewife	Healthy	No	No	Yes	Joint	No	Good	0	1	3	0	3	2	0	3	0	12	Depressed
24	31	0	0	0	Primigravida	Matric	Primary	Housewife	Healthy	Yes	No	Yes	Joint	Yes	Moderate	3	1	1	1	1	3	0	1	2	13	Depressed
20	38	0	1	1	Multigravida	Primary	Uneducated	Housewife	Healthy	No	No	Yes	Joint	Yes	Good	1	1	3	3	2	1	0	0	2	13	Depressed
22	29	0	1	1	Multigravida	Middle	Uneducated	Housewife	Healthy	Yes	No	Yes	Joint	No	Moderate	2	2	3	3	1	2	0	0	2	15	Depressed
25	29	0	0	0	Primigravida	Graduation	Middle	Housewife	Healthy	Yes	No	Yes	Nuclear	Yes	Moderate	2	1	2	2	3	3	0	1	2	16	Depressed
35	26	1	1	2	Multigravida	Primary	Uneducated	Housewife	Healthy	No	No	No	Nuclear	Yes	Good	1	2	3	2	1	3	3	1	3	19	Depressed
23	32	1	0	1	Primigravida	Graduation	Middle	Housewife	Healthy	No	No	Yes	Nuclear	Yes	Moderate	0	2	1	2	1	3	0	0	2	11	Depressed
24	27	1	0	1	Primigravida	Graduation	Middle	Housewife	Healthy	Yes	No	No	Joint	Yes	Poor	2	2	1	2	3	3	0	2	3	18	Depressed
23	38	2	0	2	Multigravida	Matric	Primary	Housewife	Healthy	No	No	Yes	Joint	Yes	Poor	0	1	1	2	1	0	0	0	0	5	Not
24	28	0	1	1	Primigravida	Matric	Primary	Housewife	Healthy	No	No	Yes	Joint	Yes	Poor	3	2	2	1	3	0	0	1	0	12	Depressed
37	26	2	0	2	Multigravida	Graduation	Graduation	Housewife	Healthy	Yes	No	No	Joint	No	Poor	1	0	2	2	3	0	0	0	0	8	Not
31	29	2	0	2	Multigravida	Matric	Primary	Housewife	Healthy	No	No	No	Joint	Yes	Moderate	0	1	0	0	1	0	0	2	0	4	Not
24	30	0	0	0	Primigravida	Matric	Primary	Housewife	Healthy	No	No	Yes	Joint	Yes	Moderate	0	3	1	3	3	3	3	2	0	18	Depressed
22	36	0	0	0	Primigravida	Matric	Primary	Housewife	Healthy	No	No	Yes	Joint	No	Good	3	0	2	3	3	3	1	3	2	20	Depressed
30	26	1	2	3	Multigravida	Uneducated	Uneducated	Housewife	Healthy	No	No	No	Nuclear	No	Poor	3	2	2	3	3	2	3	2	2	22	Depressed
19	27	0	0	0	Primigravida	Uneducated	Uneducated	Housewife	Healthy	No	Yes	Yes	Joint	Yes	Poor	2	0	1	0	0	0	1	0	0	4	Not
21	32	0	0	0	Primigravida	Middle	Uneducated	Housewife	Healthy	No	No	Yes	Joint	No	Poor	2	1	1	2	2	0	0	1	0	9	Not
21	26	0	0	0	Primigravida	Matric	Primary	Housewife	Healthy	No	Yes	No	Joint	Yes	Moderate	3	0	2	2	1	2	2	0	0	12	Depressed
25	36	0	0	0	Primigravida	Intermediate	Matric	Housewife	Healthy	Yes	Yes	No	Joint	Yes	Poor	2	1	2	0	1	0	0	0	2	8	Not
28	32	0	0	0	Primigravida	Matric	Primary	Housewife	Healthy	No	No	Yes	Joint	Yes	Poor	3	0	3	1	2	0	0	2	0	11	Depressed
22	32	0	0	0	Primigravida	Matric	Primary	Housewife	Healthy	Yes	Yes	Yes	Joint	No	Good	3	0	3	0	1	0	1	2	2	12	Depressed
21	32	0	1	1	Multigravida	Matric	Primary	Housewife	Healthy	No	No	No	Nuclear	Yes	Poor	0	2	2	1	1	2	2	1	3	14	Depressed
18	39	0	0	0	Primigravida	Intermediate	Matric	Housewife	Healthy	Yes	No	No	Joint	Yes	Poor	0	3	3	2	3	2	0	2	0	15	Depressed
22	27	0	0	0	Primigravida	Middle	Uneducated	Housewife	Healthy	No	No	Yes	Joint	Yes	Poor	2	1	0	2	1	0	1	1	1	9	Not
30	29	1	1	2	Multigravida	Primary	Uneducated	Housewife	Healthy	No	No	No	Joint	No	Moderate	2	1	3	3	2	2	1	2	1	17	Depressed
23	32	0	0	0	Primigravida	Graduation	Middle	Housewife	Healthy	No	Yes	Yes	Joint	Yes	Poor	1	2	2	2	3	0	2	1	0	13	Depressed
20	36	1	0	1	Multigravida	Middle	Uneducated	Housewife	Healthy	No	Yes	No	Nuclear	No	Poor	0	3	1	2	2	3	0	0	1	12	Depressed
25	32	1	0	1	Multigravida	Intermediate	Matric	Housewife	Healthy	Yes	Yes	Yes	Nuclear	No	Moderate	3	2	3	1	2	3	0	0	2	16	Depressed
30	32	2	2	4	Multigravida	Uneducated	Uneducated	Working Lady	Healthy	No	No	Yes	Nuclear	Yes	Good	0	3	2	3	1	2	3	2	2	18	Depressed
20	36	1	0	1	Multigravida	Intermediate	Matric	Working Lady	Healthy	No	Yes	No	Joint	Yes	Moderate	2	1	2	2	3	2	0	2	0	14	Depressed
18	32	0	0	0	Primigravida	Middle	Uneducated	Housewife	Healthy	No	No	Yes	Joint	Yes	Poor	1	2	3	2	3	2	0	2	2	17	Depressed
25	30	1	2	3	Multigravida	Uneducated	Uneducated	Housewife	Healthy	No	No	Yes	Joint	Yes	Poor	0	3	1	2	1	3	2	2	3	17	Depressed
20	28	0	0	0	Primigravida	Intermediate	Matric	Housewife	Healthy	No	Yes	Yes	Nuclear	Yes	Poor	3	1	2	0	0	1	2	0	1	10	Depressed
22	29	1	1	2	Multigravida	Intermediate	Matric	Working Lady	Healthy	Yes	No	No	Joint	Yes	Good	2	0	1	0	0	2	1	0	1	7	Not
28	28	1	2	3	Multigravida	Matric	Primary	Housewife	Healthy	No	Yes	Yes	Nuclear	Yes	Good	2	2	3	2	1	0	0	0	2	12	Depressed
24	27	0	1	1	Multigravida	Uneducated	Uneducated	Housewife	Healthy	Yes	No	No	Joint	Yes	Moderate	3	1	2	1	3	0	1	1	2	14	Depressed
37	29	1	1	2	Multigravida	Graduation	Uneducated	Housewife	Healthy	Yes	No	Yes	Joint	Yes	Poor	1	2	2	1	3	2	0	2	3	16	Depressed
26	36	0	1	1	Multigravida	Matric	Primary	Housewife	Healthy	No	No	No	Joint	No	Poor	0	1	2	0	0	3	2	0	1	9	Not
19	29	0	0	0	Primigravida	Matric	Primary	Housewife	Healthy	No	Yes	Yes	Nuclear	No	Good	0	2	1	2	1	2	0	2	3	13	Depressed
28	36	0	2	2	Multigravida	Uneducated	Uneducated	Housewife	Healthy	No	Yes	No	Joint	No	Poor	0	2	2	3	1	0	0	0	0	8	Not
18	32	0	0	0	Primigravida	Middle	Uneducated	Housewife	Disable	No	No	Yes	Joint	No	Poor	2	2	3	2	3	2	0	2	2	18	Depressed
30	36	3	0	3	Multigravida	Intermediate	Matric	Housewife	Healthy	No	Yes	No	Joint	No	Poor	0	3	2	2	3	0	2	2	0	14	Depressed
26	26	1	2	3	Multigravida	Uneducated	Uneducated	Housewife	Healthy	No	No	Yes	Joint	Yes	Poor	0	3	1	2	1	3	2	2	3	17	Depressed
23	30	0	0	0	Primigravida	Matric	Primary	Housewife	Healthy	No	No	No	Joint	Yes	Poor	2	0	0	2	2	0	2	3	2	13	Depressed
20	28	0	0	0	Primigravida	Intermediate	Matric	Housewife	Healthy	No	Yes	Yes	Joint	No	Poor	3	1	2	0	0	1	2	0	1	10	Depressed
28	32	2	0	2	Multigravida	Uneducated	Uneducated	Housewife	Healthy	No	No	No	Joint	Yes	Moderate	1	2	2	3	3	2	1	2	0	16	Depressed
27	32	1	1	2	Multigravida	Middle	Uneducated	Housewife	Healthy	Yes	No	No	Joint	No	Moderate	0	2	3	2	3	2	2	3	3	20	Depressed
35	26	1	0	1	Primigravida	Intermediate	Matric	Housewife	Healthy	Yes	No	Yes	Joint	No	Moderate	0	3	3	2	3	0	0	2	0	13	Depressed
19	32	0	0	0	Primigravida	Primary	Uneducated	Working Lady	Healthy	No	No	Yes	Joint	Yes	Good	3	1	2	2	3	0	2	1	1	15	Depressed
24	36	1	1	2	Multigravida	Matric	Primary	Housewife	Healthy	No	No	No	Joint	No	Moderate	0	3	2	2	0	3	2	2	2	16	Depressed
36	29	1	1	2	Multigravida	Uneducated	Uneducated	Housewife	Healthy	No	No	Yes	Joint	Yes	Moderate	3	0	2	1	3	1	0	2	0	12	Depressed
31	30	3	0	3	Multigravida	Intermediate	Matric	Housewife	Healthy	Yes	No	No	Nuclear	Yes	Poor	2	0	2	3	2	1	1	3	2	16	Depressed
19	39	0	0	0	Primigravida	Graduation	Graduation	Working Lady	Healthy	No	Yes	Yes	Joint	Yes	Poor	2	3	3	2	3	0	2	3	2	20	Depressed
35	29	4	0	4	Multigravida	Matric	Primary	Housewife	Healthy	Yes	No	No	Joint	Yes	Poor	3	0	3	2	2	0	0	3	0	13	Depressed
25	27	1	0	1	Multigravida	Graduation	Graduation	Working Lady	Disable	Yes	Yes	No	Joint	Yes	Good	0	3	1	2	1	1	1	2	1	12	Depressed
26	29	2	0	2	Multigravida	Intermediate	Matric	Working Lady	Healthy	No	No	Yes	Joint	Yes	Good	2	0	1	1	0	2	0	0	1	7	Not
28	28	0	4	4	Multigravida	Uneducated	Uneducated	Housewife	Healthy	Yes	Yes	No	Joint	No	Moderate	2	0	3	0	1	0	2	2	2	12	Depressed
28	36	0	2	2	Multigravida	Uneducated	Uneducated	Housewife	Healthy	Yes	No	No	Joint	No	Good	0	0	2	0	1	0	2	3	0	8	Not
20	32	1	0	1	Multigravida	Uneducated	Uneducated	Housewife	Disable	No	Yes	No	Nuclear	No	Moderate	2	2	3	0	3	2	2	2	2	18	Depressed
37	29	0	4	4	Multigravida	Graduation	Uneducated	Housewife	Healthy	No	Yes	Yes	Nuclear	No	Moderate	1	2	2	0	3	2	2	1	3	16	Depressed
26	30	0	0	0	Primigravida	Intermediate	Matric	Housewife	Healthy	No	No	No	Joint	Yes	Good	0	0	2	2	0	3	1	0	1	9	Not
29	29	2	0	2	Multigravida	Matric	Primary	Housewife	Healthy	Yes	Yes	No	Joint	No	Moderate	0	2	1	0	1	2	2	2	3	13	Depressed
29	32	1	2	3	Multigravida	Matric	Primary	Housewife	Healthy	Yes	Yes	Yes	Joint	Yes	Moderate	0	3	3	1	2	2	0	3	2	16	Depressed
25	27	2	0	2	Multigravida	Uneducated	Uneducated	Housewife	Healthy	No	No	Yes	Nuclear	No	Good	3	1	2	1	3	0	1	1	2	14	Depressed
19	36	0	0	0	Primigravida	Middle	Uneducated	Housewife	Healthy	Yes	No	No	Joint	Yes	Good	0	3	1	2	2	1	0	0	3	12	Depressed
31	29	1	2	3	Multigravida	Primary	Uneducated	Housewife	Healthy	No	No	No	Nuclear	No	Moderate	2	2	3	3	2	1	1	2	1	17	Depressed
25	32	0	0	0	Primigravida	Graduation	Graduation	Housewife	Healthy	Yes	Yes	No	Nuclear	Yes	Poor	1	0	2	2	3	0	2	1	2	13	Depressed
23	27	1	0	1	Multigravida	Graduation	Graduation	Housewife	Disable	No	Yes	No	Nuclear	Yes	Moderate	1	0	0	2	1	1	1	2	1	9	Not
24	32	0	1	1	Multigravida	Middle	Uneducated	Housewife	Healthy	No	Yes	No	Nuclear	Yes	Moderate	0	2	1	2	2	0	1	1	0	9	Not
26	28	0	0	0	Primigravida	Uneducated	Uneducated	Housewife	Healthy	Yes	No	No	Nuclear	No	Poor	2	1	2	2	3	2	0	0	0	12	Depressed
25	34	0	0	0	Primigravida	Matric	Primary	Housewife	Healthy	No	Yes	No	Joint	Yes	Moderate	1	3	2	3	3	3	0	3	2	20	Depressed
30	26	1	2	3	Multigravida	Intermediate	Matric	Housewife	Healthy	No	No	No	Nuclear	No	Moderate	3	3	2	3	3	2	2	2	2	22	Depressed
25	38	2	0	2	Multigravida	Primary	Uneducated	Housewife	Healthy	Yes	Yes	Yes	Joint	Yes	Poor	1	0	1	0	2	0	0	0	0	4	Not
31	32	1	3	4	Multigravida	Intermediate	Matric	Housewife	Healthy	No	No	No	Nuclear	No	Poor	2	1	2	3	2	1	2	3	0	16	Depressed
19	32	0	1	1	Multigravida	Primary	Uneducated	Housewife	Healthy	No	Yes	No	Nuclear	Yes	Poor	2	2	3	2	3	0	2	3	3	20	Depressed
35	28	0	4	4	Multigravida	Matric	Primary	Housewife	Healthy	Yes	Yes	No	Joint	Yes	Poor	0	0	3	2	2	0	3	3	0	13	Depressed
25	27	0	1	1	Multigravida	Intermediate	Matric	Housewife	Healthy	No	Yes	No	Joint	Yes	Poor	2	2	3	2	3	2	0	1	3	18	Depressed
22	38	0	2	2	Multigravida	Matric	Primary	Working Lady	Healthy	No	No	Yes	Joint	Yes	Poor	1	0	0	0	1	2	0	1	0	5	Not
28	31	2	0	2	Multigravida	Intermediate	Matric	Housewife	Healthy	Yes	No	No	Nuclear	Yes	Poor	2	2	0	3	1	2	0	0	0	10	Depressed
27	29	0	2	2	Multigravida	Graduation	Graduation	Housewife	Healthy	Yes	No	No	Joint	Yes	Moderate	2	1	0	0	1	2	1	3	0	10	Depressed
31	35	0	4	4	Multigravida	Matric	Primary	Housewife	Healthy	Yes	Yes	No	Joint	No	Moderate	3	1	1	1	1	3	0	1	2	13	Depressed
38	29	4	0	4	Multigravida	Matric	Primary	Housewife	Healthy	Yes	No	No	Joint	Yes	Poor	1	1	3	3	0	1	3	0	1	13	Depressed
29	29	2	0	2	Multigravida	Middle	Uneducated	Housewife	Healthy	Yes	Yes	No	Joint	No	Poor	2	2	3	3	1	2	0	0	2	15	Depressed
29	32	0	2	2	Multigravida	Uneducated	Uneducated	Working Lady	Healthy	Yes	No	No	Joint	Yes	Poor	0	2	2	2	1	3	1	3	1	15	Depressed
24	39	1	0	1	Multigravida	Middle	Uneducated	Housewife	Healthy	No	No	No	Joint	No	Good	3	2	2	2	2	0	3	0	2	16	Depressed
28	29	0	0	0	Primigravida	Graduation	Graduation	Working Lady	Healthy	No	Yes	Yes	Joint	Yes	Moderate	1	2	3	1	3	2	0	2	2	16	Depressed
34	26	1	1	2	Multigravida	Primary	Uneducated	Housewife	Healthy	No	No	No	Joint	No	Good	2	1	3	1	1	2	3	3	3	19	Depressed
24	32	0	1	1	Multigravida	Graduation	Middle	Housewife	Healthy	No	No	Yes	Joint	No	Moderate	2	0	3	0	1	2	0	1	2	11	Depressed
19	32	0	0	0	Primigravida	Matric	Primary	Housewife	Healthy	Yes	No	Yes	Nuclear	Yes	Good	1	1	0	3	2	3	2	2	3	17	Depressed
27	27	2	1	3	Multigravida	Intermediate	Matric	Working Lady	Healthy	Yes	No	No	Nuclear	Yes	Poor	0	3	2	3	3	0	2	0	1	14	Depressed
20	29	0	1	1	Multigravida	Matric	Primary	Housewife	Disable	No	Yes	Yes	Nuclear	No	Moderate	2	2	3	1	1	0	0	3	1	13	Depressed
33	32	0	4	4	Multigravida	Primary	Uneducated	Housewife	Healthy	No	Yes	No	Joint	Yes	Moderate	3	3	0	2	2	3	0	3	0	16	Depressed
27	35	1	1	2	Multigravida	Intermediate	Matric	Working Lady	Healthy	No	No	Yes	Joint	No	Moderate	3	3	2	2	1	0	0	1	0	12	Depressed
28	34	0	2	2	Multigravida	Intermediate	Matric	Housewife	Healthy	No	No	No	Joint	Yes	Good	3	2	2	2	2	0	0	0	0	11	Depressed
19	30	0	2	2	Multigravida	Primary	Uneducated	Working Lady	Healthy	No	Yes	Yes	Nuclear	No	Moderate	1	2	0	2	3	3	1	3	1	16	Depressed
24	39	1	1	2	Multigravida	Matric	Primary	Housewife	Healthy	No	Yes	No	Joint	No	Moderate	2	2	3	2	1	0	3	0	1	14	Depressed
28	30	0	3	3	Multigravida	Graduation	Graduation	Working Lady	Healthy	Yes	No	No	Nuclear	Yes	Moderate	3	2	1	1	0	2	0	2	2	13	Depressed
35	27	1	1	2	Multigravida	Primary	Uneducated	Housewife	Healthy	No	Yes	No	Joint	No	Moderate	1	1	2	1	0	2	3	3	3	16	Depressed
24	32	0	1	1	Multigravida	Graduation	Middle	Housewife	Healthy	No	No	No	Joint	No	Moderate	1	0	2	0	0	2	0	1	1	7	Not
20	30	0	1	1	Multigravida	Intermediate	Matric	Housewife	Healthy	No	Yes	Yes	Joint	No	Good	3	2	0	0	1	2	0	0	2	10	Depressed
28	31	1	0	1	Multigravida	Matric	Primary	Housewife	Healthy	Yes	Yes	No	Joint	Yes	Poor	1	2	1	0	1	0	1	1	0	7	Not
18	32	0	0	0	Primigravida	Matric	Primary	Housewife	Healthy	No	Yes	Yes	Joint	No	Moderate	2	3	3	3	2	0	2	1	0	16	Depressed
21	36	0	0	0	Primigravida	Intermediate	Matric	Housewife	Healthy	No	Yes	No	Joint	No	Moderate	1	0	2	3	2	0	2	2	0	12	Depressed
34	33	0	2	2	Multigravida	Matric	Primary	Housewife	Healthy	No	Yes	Yes	Nuclear	Yes	Moderate	2	0	1	1	2	0	1	0	0	7	Not
23	29	1	0	1	Multigravida	Intermediate	Matric	Working Lady	Healthy	No	Yes	No	Joint	Yes	Good	1	2	0	2	1	0	1	1	1	9	Not
28	32	1	0	1	Multigravida	Matric	Primary	Housewife	Healthy	No	Yes	No	Joint	No	Moderate	0	1	2	2	2	0	0	0	0	7	Not
22	32	1	0	1	Multigravida	Matric	Primary	Housewife	Healthy	No	Yes	Yes	Joint	No	Moderate	0	2	3	1	2	1	2	1	1	13	Depressed
30	28	0	2	2	Multigravida	Graduation	Graduation	Housewife	Healthy	Yes	No	No	Joint	No	Good	2	1	1	2	1	0	0	2	0	9	Not
22	28	0	1	1	Multigravida	Middle	Uneducated	Housewife	Healthy	Yes	No	Yes	Joint	No	Good	2	2	3	3	1	2	0	0	2	15	Depressed
25	26	0	0	0	Primigravida	Graduation	Graduation	Working Lady	Healthy	Yes	No	No	Nuclear	Yes	Poor	2	1	2	2	3	3	0	1	2	16	Depressed
20	36	1	0	1	Multigravida	Primary	Uneducated	Housewife	Healthy	No	No	No	Nuclear	Yes	Poor	0	3	2	3	2	0	0	1	0	11	Depressed
34	38	0	0	0	Primigravida	Intermediate	Matric	Housewife	Healthy	Yes	No	No	Nuclear	Yes	Poor	0	3	2	1	2	2	0	0	3	13	Depressed
33	37	1	2	3	Multigravida	Graduation	Graduation	Working Lady	Healthy	Yes	No	No	Joint	Yes	Poor	3	1	3	3	2	0	0	3	0	15	Depressed
22	30	1	0	1	Multigravida	Matric	Primary	Housewife	Healthy	No	Yes	Yes	Joint	Yes	Moderate	3	0	0	2	2	0	2	1	1	11	Depressed
25	28	2	0	2	Multigravida	Intermediate	Matric	Housewife	Healthy	No	Yes	No	Nuclear	Yes	Good	0	1	2	2	2	0	1	2	1	11	Depressed
37	27	2	2	4	Multigravida	Uneducated	Uneducated	Housewife	Healthy	Yes	No	Yes	Nuclear	Yes	Moderate	1	0	2	2	3	0	1	0	0	9	Not
31	36	0	3	3	Multigravida	Graduation	Graduation	Housewife	Healthy	No	No	No	Nuclear	Yes	Good	0	2	3	2	1	0	0	2	0	10	Depressed
19	28	0	0	0	Primigravida	Intermediate	Matric	Housewife	Healthy	No	Yes	Yes	Joint	Yes	Poor	2	1	2	2	0	0	0	0	2	9	Not
22	28	0	0	0	Primigravida	Primary	Uneducated	Housewife	Healthy	Yes	No	No	Joint	Yes	Moderate	1	2	3	3	2	0	1	2	3	17	Depressed
36	26	0	0	0	Primigravida	Graduation	Middle	Housewife	Healthy	Yes	Yes	Yes	Nuclear	No	Moderate	0	2	3	2	1	2	0	2	3	15	Depressed
24	28	1	0	1	Multigravida	Intermediate	Matric	Housewife	Healthy	No	No	No	Joint	Yes	Good	1	1	2	3	2	2	0	3	0	14	Depressed
21	36	0	1	1	Multigravida	Uneducated	Uneducated	Housewife	Healthy	Yes	Yes	No	Nuclear	Yes	Good	2	0	2	2	2	0	0	1	2	11	Depressed
25	33	0	0	0	Primigravida	Graduation	Graduation	Housewife	Healthy	No	No	Yes	Nuclear	Yes	Poor	2	1	0	3	0	0	0	1	0	7	Not
32	32	0	0	0	Primigravida	Matric	Primary	Housewife	Healthy	Yes	No	Yes	Nuclear	No	Poor	2	1	2	2	1	2	0	1	3	14	Depressed
25	32	0	0	0	Primigravida	Intermediate	Matric	Housewife	Healthy	No	No	No	Joint	No	Poor	0	3	3	2	3	0	1	2	0	14	Depressed
26	28	1	0	1	Multigravida	Matric	Primary	Housewife	Healthy	No	No	Yes	Joint	No	Moderate	0	2	3	3	3	2	0	2	3	18	Depressed
27	28	2	0	2	Multigravida	Matric	Primary	Housewife	Healthy	No	Yes	No	Joint	No	Moderate	2	0	3	2	1	0	0	2	3	13	Depressed
25	39	0	0	0	Primigravida	Graduation	Middle	Working Lady	Healthy	No	No	No	Nuclear	Yes	Poor	0	3	2	3	3	0	2	0	2	15	Depressed
28	28	2	1	3	Multigravida	Primary	Uneducated	Working Lady	Healthy	No	Yes	No	Joint	Yes	Good	2	1	3	2	3	0	2	2	2	17	Depressed
26	32	0	0	0	Primigravida	Graduation	Middle	Housewife	Healthy	No	Yes	Yes	Joint	Yes	Moderate	2	1	1	2	3	0	0	3	0	12	Depressed
24	36	0	0	0	Primigravida	Matric	Primary	Housewife	Healthy	No	Yes	No	Nuclear	Yes	Poor	2	1	3	2	0	3	0	2	2	15	Depressed
26	28	1	0	1	Multigravida	Matric	Primary	Housewife	Healthy	No	Yes	Yes	Nuclear	Yes	Good	2	0	2	1	3	0	0	2	0	10	Depressed
20	36	0	0	0	Primigravida	Matric	Primary	Housewife	Healthy	No	Yes	No	Nuclear	Yes	Poor	2	1	3	2	1	1	0	1	1	12	Depressed
33	35	0	1	1	Multigravida	Graduation	Graduation	Housewife	Healthy	No	No	No	Nuclear	No	Good	2	2	3	2	2	0	0	0	0	11	Depressed
24	36	0	1	1	Multigravida	Primary	Uneducated	Housewife	Healthy	No	Yes	No	Joint	Yes	Poor	2	0	3	3	3	3	2	2	3	21	Depressed
28	36	1	1	2	Multigravida	Graduation	Middle	Housewife	Healthy	Yes	Yes	No	Joint	Yes	Poor	0	2	3	3	2	3	0	0	0	13	Depressed
30	37	2	1	3	Multigravida	Intermediate	Matric	Housewife	Healthy	No	No	No	Nuclear	No	Good	2	0	0	1	0	0	0	2	0	5	Not
28	30	0	1	1	Multigravida	Uneducated	Uneducated	Housewife	Healthy	Yes	Yes	Yes	Joint	Yes	Poor	2	1	1	2	2	3	0	2	3	16	Depressed
27	27	1	0	1	Multigravida	Graduation	Graduation	Housewife	Healthy	No	Yes	Yes	Joint	No	Good	3	1	1	2	1	0	3	1	0	12	Depressed
32	29	0	1	1	Multigravida	Intermediate	Matric	Housewife	Healthy	No	Yes	No	Joint	No	Good	1	2	3	3	3	1	2	0	3	18	Depressed
28	36	2	0	2	Multigravida	Matric	Primary	Housewife	Healthy	Yes	Yes	Yes	Joint	No	Poor	2	1	3	2	2	0	1	1	1	13	Depressed
26	37	0	0	0	Primigravida	Graduation	Graduation	Housewife	Healthy	No	Yes	Yes	Joint	Yes	Poor	0	2	2	3	2	1	2	2	3	17	Depressed
34	28	0	0	0	Primigravida	Graduation	Graduation	Working Lady	Healthy	Yes	No	Yes	Joint	Yes	Good	0	2	3	3	2	0	2	2	3	17	Depressed
24	32	1	0	1	Multigravida	Graduation	Middle	Housewife	Healthy	No	Yes	No	Joint	No	Poor	0	3	2	3	3	1	2	2	0	16	Depressed
29	37	1	1	2	Multigravida	Graduation	Graduation	Working Lady	Healthy	No	No	Yes	Nuclear	Yes	Moderate	3	0	3	3	3	2	2	2	3	21	Depressed
19	32	0	0	0	Primigravida	Matric	Primary	Housewife	Healthy	No	Yes	Yes	Nuclear	Yes	Moderate	0	1	3	1	1	0	0	1	0	7	Not
22	36	0	0	0	Primigravida	Intermediate	Matric	Housewife	Healthy	No	Yes	Yes	Nuclear	Yes	Good	1	0	3	1	1	0	0	0	0	6	Not
26	28	0	0	0	Primigravida	Intermediate	Matric	Housewife	Healthy	No	No	Yes	Joint	Yes	Good	1	2	3	2	3	0	2	3	1	17	Depressed
26	36	0	0	0	Primigravida	Matric	Primary	Housewife	Healthy	No	Yes	Yes	Joint	Yes	Moderate	2	0	2	2	1	0	3	2	0	12	Depressed
28	36	0	0	0	Primigravida	Graduation	Middle	Working Lady	Healthy	No	No	No	Joint	No	Moderate	0	2	3	1	1	0	0	2	1	10	Depressed
28	26	0	1	1	Multigravida	Matric	Primary	Housewife	Healthy	Yes	No	Yes	Nuclear	Yes	Moderate	3	1	2	1	1	1	0	1	3	13	Depressed
22	36	0	0	0	Primigravida	Graduation	Graduation	Working Lady	Healthy	Yes	Yes	Yes	Nuclear	No	Moderate	3	0	2	3	3	1	0	0	1	13	Depressed
32	36	3	1	4	Multigravida	Middle	Uneducated	Housewife	Healthy	No	No	Yes	Nuclear	Yes	Poor	2	1	2	2	2	0	1	1	0	11	Depressed
20	33	0	0	0	Primigravida	Matric	Primary	Housewife	Healthy	No	No	Yes	Joint	No	Good	3	1	3	2	2	0	0	2	0	13	Depressed
30	32	0	2	2	Multigravida	Graduation	Uneducated	Housewife	Healthy	Yes	No	Yes	Joint	Yes	Moderate	2	3	3	1	3	3	2	0	2	19	Depressed
22	32	1	1	2	Multigravida	Uneducated	Uneducated	Housewife	Healthy	No	Yes	No	Joint	Yes	Good	0	0	0	3	0	0	1	0	0	4	Not
27	32	0	0	0	Primigravida	Intermediate	Matric	Housewife	Healthy	Yes	No	Yes	Joint	No	Poor	2	0	0	1	2	0	1	1	0	7	Not
22	32	0	0	0	Primigravida	Intermediate	Matric	Housewife	Healthy	No	Yes	Yes	Joint	Yes	Poor	3	0	2	3	3	0	1	1	0	13	Depressed
30	36	1	0	1	Multigravida	Graduation	Graduation	Housewife	Healthy	No	No	Yes	Joint	Yes	Poor	2	1	2	2	1	0	1	0	0	9	Not
22	28	1	0	1	Multigravida	Matric	Primary	Housewife	Healthy	No	Yes	No	Nuclear	Yes	Poor	0	1	3	2	3	0	2	1	0	12	Depressed
18	36	0	0	0	Primigravida	Primary	Uneducated	Housewife	Healthy	No	Yes	No	Nuclear	No	Good	3	0	2	3	2	2	3	0	0	15	Depressed
23	36	0	0	0	Primigravida	Intermediate	Matric	Housewife	Healthy	Yes	Yes	No	Nuclear	Yes	Poor	1	3	2	3	3	1	2	3	3	21	Depressed
30	36	0	5	5	Multigravida	Primary	Uneducated	Housewife	Healthy	No	No	No	Joint	Yes	Poor	0	3	2	3	1	0	1	2	0	12	Depressed
30	32	0	0	0	Primigravida	Graduation	Middle	Housewife	Healthy	No	No	Yes	Nuclear	Yes	Poor	1	1	2	3	3	1	0	0	1	12	Depressed
32	28	1	2	3	Multigravida	Middle	Uneducated	Housewife	Healthy	Yes	No	Yes	Nuclear	Yes	Good	3	3	2	2	1	3	3	0	3	20	Depressed
34	32	1	2	3	Multigravida	Matric	Primary	Housewife	Healthy	No	No	Yes	Joint	Yes	Moderate	0	2	3	3	2	2	2	0	1	15	Depressed
23	29	1	0	1	Multigravida	Primary	Uneducated	Housewife	Healthy	No	Yes	Yes	Nuclear	No	Moderate	2	3	1	2	2	3	0	2	3	18	Depressed
24	28	1	0	1	Multigravida	Matric	Primary	Housewife	Healthy	No	Yes	No	Nuclear	Yes	Moderate	1	2	3	1	1	0	1	2	0	11	Depressed
20	37	0	0	0	Primigravida	Intermediate	Matric	Housewife	Healthy	No	No	No	Nuclear	No	Good	1	0	0	1	0	0	0	2	2	6	Not
27	30	0	0	0	Primigravida	Matric	Primary	Housewife	Healthy	No	Yes	Yes	Joint	Yes	Moderate	2	1	2	2	2	3	0	2	1	15	Depressed
29	27	1	1	2	Multigravida	Graduation	Graduation	Housewife	Healthy	No	Yes	No	Joint	No	Moderate	1	2	2	2	1	0	3	1	3	15	Depressed
31	29	2	0	2	Multigravida	Intermediate	Matric	Housewife	Healthy	No	Yes	No	Joint	Yes	Good	3	2	3	0	3	1	1	0	1	14	Depressed
20	32	1	0	1	Multigravida	Uneducated	Uneducated	Housewife	Healthy	Yes	Yes	Yes	Joint	Yes	Good	3	1	3	3	3	0	1	0	2	16	Depressed
26	28	1	1	2	Multigravida	Intermediate	Matric	Housewife	Healthy	Yes	Yes	Yes	Joint	No	Moderate	1	0	3	3	1	0	1	2	0	11	Depressed
27	26	0	0	0	Primigravida	Intermediate	Matric	Housewife	Healthy	No	No	Yes	Joint	No	Good	0	2	2	2	1	0	0	0	1	8	Not
25	36	0	0	0	Primigravida	Intermediate	Matric	Housewife	Healthy	Yes	No	No	Nuclear	Yes	Good	2	3	2	2	1	1	1	2	1	15	Depressed
24	32	0	1	1	Multigravida	Graduation	Middle	Housewife	Healthy	No	Yes	Yes	Nuclear	Yes	Good	2	0	3	3	1	2	1	1	0	13	Depressed
26	32	0	0	0	Primigravida	Graduation	Middle	Housewife	Healthy	Yes	No	Yes	Nuclear	Yes	Poor	1	0	2	1	2	1	0	0	0	7	Not
28	34	2	0	2	Multigravida	Matric	Primary	Housewife	Healthy	Yes	Yes	Yes	Joint	Yes	Poor	2	1	3	2	3	0	0	2	0	13	Depressed
22	32	0	0	0	Primigravida	Graduation	Middle	Housewife	Healthy	No	Yes	Yes	Joint	Yes	Moderate	3	0	3	1	3	0	0	2	0	12	Depressed
26	29	0	0	0	Primigravida	Graduation	Graduation	Housewife	Healthy	No	Yes	No	Joint	Yes	Good	1	2	2	2	1	1	1	2	1	13	Depressed
24	32	0	0	0	Primigravida	Graduation	Graduation	Housewife	Healthy	Yes	Yes	No	Nuclear	No	Moderate	2	0	3	1	1	1	2	2	1	13	Depressed
22	28	1	0	1	Multigravida	Middle	Uneducated	Housewife	Healthy	No	Yes	No	Nuclear	No	Good	2	0	0	0	2	0	0	1	0	5	Not
23	36	0	1	1	Multigravida	Intermediate	Matric	Housewife	Healthy	No	Yes	Yes	Nuclear	Yes	Poor	2	1	2	1	3	0	0	0	0	9	Not
28	30	1	0	1	Multigravida	Matric	Primary	Housewife	Healthy	Yes	Yes	Yes	Nuclear	Yes	Poor	2	0	3	1	1	0	0	0	0	7	Not
25	36	1	0	1	Multigravida	Uneducated	Uneducated	Housewife	Healthy	No	Yes	Yes	Joint	Yes	Poor	2	1	3	2	1	3	2	1	3	18	Depressed
22	32	2	0	2	Multigravida	Matric	Primary	Housewife	Healthy	Yes	Yes	Yes	Joint	Yes	Good	1	0	2	2	1	3	0	2	3	14	Depressed
35	26	2	1	3	Multigravida	Primary	Uneducated	Housewife	Healthy	Yes	Yes	Yes	Joint	Yes	Moderate	1	3	2	3	3	3	3	1	3	22	Depressed
30	28	0	0	0	Primigravida	Matric	Primary	Housewife	Healthy	No	No	Yes	Joint	Yes	Moderate	1	0	2	3	1	0	0	2	0	9	Not
24	36	0	1	1	Multigravida	Graduation	Graduation	Housewife	Healthy	Yes	No	Yes	Joint	Yes	Moderate	2	1	3	1	2	3	0	2	2	16	Depressed
25	36	2	0	2	Multigravida	Matric	Primary	Housewife	Healthy	No	No	Yes	Joint	Yes	Good	2	0	1	1	2	0	0	2	3	11	Depressed
22	29	1	0	1	Multigravida	Matric	Primary	Housewife	Healthy	Yes	Yes	Yes	Nuclear	Yes	Good	2	0	2	1	2	0	1	0	0	8	Not
27	32	1	1	2	Multigravida	Uneducated	Uneducated	Housewife	Healthy	No	No	No	Nuclear	Yes	Good	1	2	1	2	1	2	3	1	1	14	Depressed
23	28	1	1	2	Multigravida	Intermediate	Matric	Housewife	Healthy	No	No	Yes	Joint	Yes	Moderate	3	1	3	2	1	1	0	1	1	13	Depressed
20	36	0	0	0	Primigravida	Intermediate	Matric	Housewife	Healthy	No	No	No	Joint	Yes	Moderate	3	0	3	1	3	0	0	1	0	11	Depressed
37	30	2	2	4	Multigravida	Matric	Primary	Working Lady	Healthy	No	No	Yes	Joint	Yes	Moderate	1	2	2	0	0	1	1	2	1	10	Depressed
30	28	0	0	0	Primigravida	Graduation	Graduation	Housewife	Healthy	No	No	No	Nuclear	Yes	Moderate	1	1	3	3	3	2	0	1	1	15	Depressed
30	36	0	5	5	Multigravida	Middle	Uneducated	Housewife	Healthy	No	No	No	Nuclear	No	Good	0	2	1	2	1	0	1	2	0	9	Not
22	32	1	0	1	Multigravida	Uneducated	Uneducated	Housewife	Healthy	No	No	Yes	Joint	Yes	Poor	1	1	2	3	1	1	0	1	1	11	Depressed
24	32	1	2	3	Multigravida	Uneducated	Uneducated	Housewife	Healthy	Yes	No	No	Nuclear	No	Poor	2	1	3	1	1	0	0	1	1	10	Depressed
26	36	1	1	2	Multigravida	Graduation	Graduation	Housewife	Healthy	No	No	No	Nuclear	Yes	Poor	3	0	1	2	1	1	2	0	0	10	Depressed
30	32	0	0	0	Primigravida	Middle	Uneducated	Housewife	Healthy	Yes	Yes	No	Joint	Yes	Good	2	1	1	2	1	0	1	2	0	10	Depressed
20	28	0	2	2	Multigravida	Uneducated	Uneducated	Housewife	Healthy	Yes	Yes	Yes	Joint	Yes	Good	0	2	2	1	3	2	1	0	1	12	Depressed
25	36	2	1	3	Multigravida	Uneducated	Uneducated	Housewife	Healthy	No	No	Yes	Joint	Yes	Poor	1	2	1	3	1	0	2	1	0	11	Depressed
26	29	1	0	1	Multigravida	Uneducated	Uneducated	Housewife	Healthy	No	Yes	No	Nuclear	No	Poor	0	2	1	3	1	0	3	0	0	10	Depressed
24	32	0	0	0	Primigravida	Intermediate	Matric	Housewife	Healthy	Yes	No	Yes	Joint	Yes	Poor	0	1	0	1	0	0	2	0	0	4	Not
22	39	0	0	0	Primigravida	Intermediate	Matric	Housewife	Healthy	No	No	Yes	Joint	Yes	Moderate	1	2	1	2	1	1	1	2	2	13	Depressed
25	30	1	1	2	Multigravida	Matric	Primary	Housewife	Healthy	No	Yes	No	Joint	No	Poor	0	3	1	3	0	1	2	2	0	12	Depressed
20	36	1	0	1	Multigravida	Uneducated	Uneducated	Housewife	Healthy	No	Yes	No	Nuclear	Yes	Poor	1	3	1	1	3	1	3	1	0	14	Depressed
30	36	1	2	3	Multigravida	Matric	Primary	Housewife	Healthy	Yes	Yes	Yes	Joint	No	Poor	2	1	3	3	1	1	2	0	0	13	Depressed
27	26	0	0	0	Primigravida	Graduation	Middle	Housewife	Healthy	Yes	No	Yes	Joint	Yes	Poor	2	1	2	1	1	1	0	0	2	10	Depressed
20	29	0	0	0	Primigravida	Intermediate	Matric	Housewife	Healthy	No	Yes	Yes	Nuclear	Yes	Good	3	0	1	2	0	0	2	0	0	8	Not
27	32	2	0	2	Multigravida	Uneducated	Uneducated	Housewife	Healthy	Yes	Yes	Yes	Nuclear	No	Moderate	3	1	0	2	1	0	2	0	0	9	Not
23	32	0	0	0	Primigravida	Graduation	Middle	Housewife	Healthy	No	Yes	Yes	Nuclear	No	Poor	1	0	1	0	1	1	1	1	0	6	Not
27	30	0	0	0	Primigravida	Graduation	Graduation	Housewife	Healthy	No	No	Yes	Nuclear	Yes	Poor	1	1	1	0	3	0	0	1	0	7	Not
23	36	0	0	0	Primigravida	Graduation	Graduation	Working Lady	Healthy	No	No	No	Joint	Yes	Good	1	1	0	1	2	1	1	1	1	9	Not
29	31	1	1	2	Multigravida	Middle	Uneducated	Housewife	Healthy	No	Yes	Yes	Nuclear	Yes	Moderate	0	3	3	1	0	0	3	1	1	12	Depressed
28	32	2	2	4	Multigravida	Primary	Uneducated	Housewife	Healthy	No	No	No	Nuclear	Yes	Moderate	0	2	2	3	3	1	0	1	1	13	Depressed
23	36	0	0	0	Primigravida	Graduation	Graduation	Housewife	Healthy	No	No	No	Nuclear	Yes	Moderate	1	0	1	0	2	0	0	2	0	6	Not
28	30	1	0	1	Multigravida	Graduation	Middle	Housewife	Healthy	No	No	Yes	Nuclear	No	Good	1	0	1	0	3	1	1	0	3	10	Depressed
19	26	0	0	0	Primigravida	Intermediate	Matric	Housewife	Healthy	No	No	Yes	Nuclear	No	Good	2	2	1	0	1	0	0	0	0	6	Not
31	39	2	0	2	Multigravida	Matric	Primary	Working Lady	Healthy	No	No	Yes	Joint	No	Moderate	3	1	1	2	3	0	2	0	1	13	Depressed
20	28	0	0	0	Primigravida	Graduation	Graduation	Working Lady	Healthy	No	No	No	Joint	No	Good	1	0	0	0	1	0	0	0	0	2	Not
29	31	1	1	2	Multigravida	Graduation	Graduation	Working Lady	Healthy	No	No	No	Joint	No	Moderate	3	2	1	1	3	1	2	1	0	14	Depressed
30	26	1	0	1	Multigravida	Graduation	Middle	Housewife	Healthy	Yes	No	Yes	Joint	No	Good	3	1	1	1	3	0	0	0	0	9	Not
32	32	0	2	2	Multigravida	Matric	Primary	Housewife	Healthy	Yes	No	No	Nuclear	No	Moderate	3	0	1	1	1	0	0	3	0	9	Not
35	28	1	2	3	Multigravida	Matric	Primary	Housewife	Healthy	Yes	No	Yes	Nuclear	No	Moderate	1	3	3	3	2	3	0	0	3	18	Depressed
24	32	0	2	2	Multigravida	Matric	Primary	Housewife	Healthy	No	Yes	Yes	Nuclear	No	Moderate	3	3	1	3	3	0	0	3	0	16	Depressed
29	28	0	1	1	Multigravida	Graduation	Middle	Housewife	Healthy	No	Yes	No	Joint	No	Moderate	3	2	3	3	0	1	0	3	0	15	Depressed
28	36	1	1	2	Multigravida	Graduation	Middle	Housewife	Healthy	Yes	Yes	No	Joint	Yes	Moderate	2	0	2	2	3	3	2	3	2	19	Depressed
27	32	1	0	1	Multigravida	Graduation	Graduation	Housewife	Healthy	No	Yes	No	Joint	No	Moderate	1	0	3	0	2	0	0	3	0	9	Not
32	36	0	2	2	Multigravida	Graduation	Graduation	Working Lady	Healthy	No	No	No	Nuclear	No	Poor	3	0	3	2	3	2	3	0	2	18	Depressed
26	28	2	0	2	Multigravida	Intermediate	Matric	Housewife	Healthy	No	Yes	No	Nuclear	Yes	Poor	1	0	2	0	0	0	1	0	0	4	Not
35	32	0	2	2	Multigravida	Primary	Uneducated	Housewife	Healthy	Yes	Yes	No	Nuclear	Yes	Poor	0	3	1	3	2	0	1	0	1	11	Depressed
30	32	1	0	1	Multigravida	Middle	Uneducated	Housewife	Healthy	Yes	Yes	Yes	Joint	No	Good	0	3	2	1	3	0	0	0	0	9	Not
25	38	0	0	0	Primigravida	Intermediate	Matric	Housewife	Healthy	No	Yes	No	Nuclear	No	Moderate	3	2	1	1	2	0	0	1	0	10	Depressed
27	32	0	0	0	Primigravida	Middle	Uneducated	Housewife	Healthy	No	No	Yes	Nuclear	No	Poor	3	3	2	2	2	3	0	0	0	15	Depressed
30	36	1	3	4	Multigravida	Uneducated	Uneducated	Housewife	Healthy	Yes	Yes	Yes	Joint	No	Poor	2	3	2	2	2	0	0	2	0	13	Depressed
28	36	0	0	0	Primigravida	Uneducated	Uneducated	Housewife	Healthy	No	Yes	Yes	Nuclear	No	Poor	3	0	2	3	3	0	0	0	1	12	Depressed
31	28	2	1	3	Multigravida	Graduation	Graduation	Housewife	Healthy	No	No	No	Nuclear	No	Poor	3	0	2	3	3	3	0	3	0	17	Depressed
30	36	0	0	0	Primigravida	Intermediate	Matric	Housewife	Healthy	No	No	Yes	Nuclear	Yes	Poor	2	1	2	0	3	3	0	0	2	13	Depressed
24	36	0	0	0	Primigravida	Graduation	Graduation	Housewife	Healthy	No	No	No	Nuclear	No	Poor	2	0	3	3	1	0	1	0	1	11	Depressed
25	36	1	0	1	Multigravida	Uneducated	Uneducated	Housewife	Healthy	Yes	No	Yes	Joint	No	Good	0	2	1	2	1	3	2	1	1	13	Depressed
22	36	0	0	0	Primigravida	Graduation	Graduation	Housewife	Healthy	Yes	Yes	Yes	Joint	No	Good	1	1	2	1	0	0	2	0	0	7	Not
30	26	3	0	3	Multigravida	Matric	Primary	Housewife	Healthy	Yes	No	No	Joint	No	Moderate	1	2	3	2	3	1	1	2	1	16	Depressed
27	29	1	0	1	Multigravida	Matric	Primary	Housewife	Healthy	No	No	Yes	Joint	Yes	Poor	0	1	2	2	0	3	1	0	0	9	Not
31	37	0	0	0	Primigravida	Matric	Primary	Housewife	Healthy	Yes	No	Yes	Joint	Yes	Poor	3	1	2	0	0	1	1	0	0	8	Not
36	29	0	0	0	Primigravida	Primary	Uneducated	Housewife	Healthy	No	No	Yes	Joint	Yes	Poor	0	2	0	0	1	1	0	2	2	8	Not
20	30	0	0	0	Primigravida	Matric	Primary	Housewife	Healthy	No	Yes	No	Nuclear	Yes	Good	2	1	0	1	0	2	0	1	0	7	Not
23	36	0	0	0	Primigravida	Graduation	Middle	Housewife	Healthy	Yes	Yes	No	Nuclear	No	Good	3	1	3	3	2	0	1	1	1	15	Depressed
23	32	0	0	0	Primigravida	Matric	Primary	Housewife	Healthy	No	Yes	No	Nuclear	Yes	Good	1	3	3	3	3	2	0	1	1	17	Depressed
25	29	1	0	1	Multigravida	Primary	Uneducated	Housewife	Healthy	No	Yes	No	Nuclear	No	Moderate	1	2	1	0	3	1	0	0	0	8	Not
27	35	0	0	0	Primigravida	Graduation	Graduation	Working Lady	Healthy	No	Yes	Yes	Nuclear	No	Moderate	0	2	1	0	3	1	2	0	2	11	Depressed
25	38	2	0	2	Multigravida	Middle	Uneducated	Working Lady	Healthy	No	No	Yes	Nuclear	No	Good	0	3	3	3	1	2	1	2	1	16	Depressed
31	34	2	1	3	Multigravida	Uneducated	Uneducated	Housewife	Healthy	Yes	No	Yes	Nuclear	Yes	Moderate	1	2	0	1	0	2	2	0	2	10	Depressed
26	31	0	1	1	Multigravida	Middle	Uneducated	Housewife	Healthy	Yes	No	Yes	Joint	Yes	Good	3	1	2	3	2	0	1	0	0	12	Depressed
28	26	0	1	1	Multigravida	Uneducated	Uneducated	Working Lady	Healthy	No	No	Yes	Joint	Yes	Moderate	2	1	2	1	0	0	1	0	1	8	Not
25	35	1	1	2	Multigravida	Matric	Primary	Housewife	Healthy	No	Yes	Yes	Joint	Yes	Good	1	0	0	3	3	2	0	0	1	10	Depressed
28	38	1	0	1	Multigravida	Graduation	Middle	Working Lady	Healthy	Yes	Yes	No	Joint	No	Moderate	0	2	2	1	3	0	1	0	1	10	Depressed
24	36	0	0	0	Primigravida	Intermediate	Matric	Housewife	Healthy	Yes	Yes	Yes	Joint	No	Good	1	2	3	3	1	0	0	1	0	11	Depressed
31	37	0	0	0	Primigravida	Graduation	Middle	Working Lady	Healthy	No	Yes	Yes	Joint	No	Moderate	0	3	2	3	1	0	1	2	0	12	Depressed
31	35	1	1	2	Multigravida	Matric	Primary	Housewife	Healthy	Yes	Yes	Yes	Joint	Yes	Moderate	0	1	0	3	0	0	1	1	0	6	Not
26	29	0	0	0	Primigravida	Primary	Uneducated	Working Lady	Healthy	No	Yes	No	Nuclear	No	Poor	2	1	1	2	3	0	0	3	0	12	Depressed
36	34	2	1	3	Multigravida	Middle	Uneducated	Housewife	Healthy	Yes	No	Yes	Nuclear	Yes	Good	1	2	3	2	1	1	1	0	0	11	Depressed
25	36	0	1	1	Primigravida	Graduation	Graduation	Working Lady	Healthy	Yes	Yes	No	Nuclear	No	Poor	2	0	1	1	3	0	1	0	0	8	Not
25	30	0	0	0	Primigravida	Matric	Primary	Housewife	Healthy	No	No	No	Nuclear	Yes	Poor	1	1	0	1	0	0	0	1	1	5	Not
26	27	1	0	1	Primigravida	Matric	Primary	Housewife	Healthy	No	Yes	Yes	Nuclear	No	Poor	3	0	1	1	0	0	0	2	0	7	Not
26	32	0	2	2	Multigravida	Intermediate	Matric	Housewife	Healthy	No	Yes	No	Joint	Yes	Poor	1	3	0	3	2	0	1	0	0	10	Depressed
25	36	1	0	1	Multigravida	Middle	Uneducated	Housewife	Healthy	No	No	Yes	Joint	No	Good	0	3	3	2	2	3	1	3	0	17	Depressed
28	30	1	1	2	Multigravida	Primary	Uneducated	Housewife	Healthy	Yes	No	Yes	Nuclear	Yes	Moderate	0	3	3	3	1	1	0	2	2	15	Depressed
27	28	2	0	2	Multigravida	Matric	Primary	Housewife	Healthy	No	No	No	Nuclear	No	Good	1	1	2	2	1	0	2	1	0	10	Depressed
21	27	0	0	0	Primigravida	Matric	Primary	Working Lady	Healthy	No	No	No	Nuclear	Yes	Moderate	1	1	2	2	2	0	0	1	2	11	Depressed
28	28	1	0	1	Multigravida	Matric	Primary	Housewife	Healthy	Yes	No	No	Joint	No	Good	1	3	3	2	2	1	0	2	2	16	Depressed
35	28	2	1	3	Multigravida	Intermediate	Matric	Housewife	Healthy	No	No	Yes	Joint	Yes	Good	2	1	2	3	1	0	0	0	0	9	Not
27	32	0	2	2	Multigravida	Intermediate	Matric	Housewife	Healthy	No	Yes	Yes	Joint	Yes	Moderate	3	0	0	1	2	0	1	0	1	8	Not
24	32	0	0	0	Primigravida	Matric	Primary	Housewife	Healthy	Yes	Yes	Yes	Nuclear	No	Good	2	1	2	1	1	0	1	0	0	8	Not
23	32	1	0	1	Multigravida	Middle	Uneducated	Housewife	Healthy	No	Yes	Yes	Nuclear	No	Good	1	1	3	3	3	0	0	2	1	14	Depressed
23	32	0	1	1	Multigravida	Middle	Uneducated	Working Lady	Healthy	No	No	Yes	Nuclear	No	Good	0	1	1	1	1	0	0	3	1	8	Not
23	28	0	0	0	Primigravida	Primary	Uneducated	Housewife	Healthy	No	No	Yes	Nuclear	No	Moderate	0	2	0	2	1	0	0	0	0	5	Not
26	26	0	0	0	Primigravida	Intermediate	Matric	Housewife	Healthy	Yes	No	Yes	Nuclear	No	Good	1	2	3	2	3	3	0	2	1	17	Depressed
26	26	0	0	0	Primigravida	Graduation	Graduation	Working Lady	Healthy	Yes	No	Yes	Nuclear	No	Poor	2	3	2	2	1	1	0	1	2	14	Depressed
35	28	2	3	5	Multigravida	Intermediate	Matric	Housewife	Healthy	No	No	Yes	Joint	Yes	Good	2	1	1	3	1	1	0	1	0	10	Depressed
27	32	0	1	1	Primigravida	Intermediate	Matric	Housewife	Healthy	No	Yes	Yes	Joint	Yes	Poor	1	1	0	1	2	3	1	0	2	11	Depressed
24	33	1	0	1	Primigravida	Intermediate	Matric	Housewife	Healthy	Yes	Yes	Yes	Nuclear	No	Moderate	2	1	2	1	2	0	1	2	1	12	Depressed
22	26	0	0	0	Primigravida	Matric	Primary	Housewife	Healthy	No	Yes	Yes	Joint	No	Poor	1	1	2	3	3	0	1	2	0	13	Depressed
21	31	0	1	1	Multigravida	Intermediate	Matric	Working Lady	Healthy	No	No	Yes	Joint	No	Poor	1	1	1	0	1	1	0	2	2	9	Not
29	27	0	2	2	Multigravida	Primary	Uneducated	Housewife	Healthy	No	No	Yes	Joint	No	Poor	1	1	0	2	2	0	0	1	0	7	Not
28	27	0	1	1	Multigravida	Matric	Primary	Housewife	Healthy	Yes	No	Yes	Nuclear	No	Good	1	2	3	2	2	3	1	2	0	16	Depressed
34	36	1	1	2	Multigravida	Middle	Uneducated	Working Lady	Healthy	Yes	Yes	No	Nuclear	Yes	Good	1	2	2	2	1	0	2	2	1	13	Depressed
20	26	0	0	0	Primigravida	Middle	Uneducated	Housewife	Healthy	No	No	No	Joint	No	Good	2	1	0	1	3	0	0	1	1	9	Not
18	36	0	0	0	Primigravida	Matric	Primary	Housewife	Healthy	Yes	No	Yes	Joint	Yes	Good	3	1	1	2	0	1	1	3	1	13	Depressed
37	26	0	3	3	Multigravida	Matric	Primary	Housewife	Healthy	Yes	No	No	Joint	Yes	Moderate	2	3	1	2	1	0	1	0	0	10	Depressed
24	37	0	0	0	Primigravida	Intermediate	Matric	Working Lady	Healthy	No	Yes	Yes	Joint	Yes	Moderate	0	1	1	1	3	2	1	0	0	9	Not
26	29	0	0	0	Primigravida	Graduation	Graduation	Housewife	Healthy	No	No	No	Nuclear	Yes	Good	1	0	1	1	0	1	0	1	2	7	Not
27	29	0	0	0	Primigravida	Intermediate	Matric	Housewife	Healthy	No	Yes	Yes	Nuclear	Yes	Moderate	0	1	0	1	0	2	0	2	0	6	Not
30	31	0	0	0	Primigravida	Intermediate	Intermediate	Housewife	Healthy	No	Yes	No	Nuclear	No	Good	3	0	0	3	2	3	1	0	0	12	Depressed
39	36	4	0	4	Multigravida	Intermediate	Intermediate	Housewife	Healthy	Yes	No	No	Joint	Yes	Good	3	3	0	2	2	1	1	3	0	15	Depressed
20	30	0	0	0	Primigravida	Matric	Primary	Housewife	Healthy	Yes	Yes	Yes	Joint	No	Moderate	3	3	3	3	1	1	0	2	0	16	Depressed
21	27	0	0	0	Primigravida	Primary	Uneducated	Housewife	Healthy	No	No	No	Joint	No	Poor	1	2	1	2	1	0	2	1	0	10	Depressed
28	27	0	0	0	Primigravida	Intermediate	Matric	Working Lady	Healthy	No	No	No	Joint	No	Poor	1	2	0	2	2	2	0	1	2	12	Depressed
38	38	1	0	1	Multigravida	Middle	Uneducated	Housewife	Healthy	Yes	Yes	No	Nuclear	Yes	Poor	3	3	0	1	2	1	0	2	1	13	Depressed
26	28	0	2	2	Multigravida	Matric	Primary	Housewife	Healthy	No	No	Yes	Nuclear	Yes	Poor	3	0	2	1	2	0	1	1	0	10	Depressed
38	28	2	4	6	Multigravida	Matric	Primary	Working Lady	Healthy	Yes	Yes	No	Nuclear	No	Good	1	2	0	0	3	0	1	0	0	7	Not
30	36	0	3	3	Multigravida	Matric	Primary	Housewife	Healthy	No	No	No	Joint	No	Moderate	2	2	2	0	1	0	0	3	0	10	Depressed
20	33	0	0	0	Primigravida	Middle	Uneducated	Working Lady	Healthy	No	Yes	Yes	Nuclear	No	Good	1	3	0	2	0	0	0	2	0	8	Not
21	32	0	1	1	Multigravida	Primary	Uneducated	Housewife	Healthy	Yes	No	No	Nuclear	Yes	Moderate	2	2	2	3	2	0	1	2	0	14	Depressed
39	26	0	0	0	Primigravida	Uneducated	Uneducated	Housewife	Healthy	Yes	Yes	Yes	Joint	Yes	Good	3	0	2	3	1	2	0	1	2	14	Depressed
25	27	0	1	1	Multigravida	Intermediate	Matric	Housewife	Healthy	No	No	No	Joint	No	Moderate	1	1	3	0	2	2	0	0	2	11	Depressed
20	36	0	0	0	Primigravida	Uneducated	Uneducated	Housewife	Healthy	Yes	No	Yes	Joint	Yes	Poor	1	0	1	2	2	0	0	0	0	6	Not
24	28	1	0	1	Multigravida	Graduation	Graduation	Working Lady	Healthy	No	Yes	No	Joint	Yes	Good	1	1	1	0	0	0	0	0	0	3	Not
33	28	2	0	2	Multigravida	Matric	Primary	Housewife	Healthy	Yes	Yes	No	Joint	No	Good	1	2	1	3	1	2	0	1	2	13	Depressed
29	26	0	2	2	Multigravida	Intermediate	Matric	Housewife	Healthy	No	No	No	Joint	Yes	Poor	1	3	2	0	3	0	1	3	0	13	Depressed
26	29	1	1	2	Multigravida	Matric	Primary	Housewife	Healthy	No	Yes	No	Joint	Yes	Poor	3	2	2	3	3	2	0	1	2	18	Depressed
28	28	0	0	0	Primigravida	Matric	Primary	Housewife	Healthy	Yes	No	Yes	Joint	No	Moderate	2	0	2	3	1	0	0	2	0	10	Depressed
19	26	0	0	0	Primigravida	Matric	Primary	Working Lady	Healthy	No	No	No	Joint	Yes	Poor	1	2	0	2	3	0	2	3	0	13	Depressed
19	27	0	0	0	Primigravida	Primary	Uneducated	Working Lady	Healthy	No	No	Yes	Nuclear	No	Good	1	3	2	2	3	0	2	2	0	15	Depressed
20	30	0	1	1	Multigravida	Graduation	Middle	Housewife	Healthy	No	Yes	Yes	Joint	Yes	Good	1	1	3	0	3	0	0	1	0	9	Not
35	35	0	2	2	Multigravida	Matric	Primary	Housewife	Healthy	No	No	Yes	Nuclear	No	Moderate	2	0	2	2	0	3	0	0	3	12	Depressed
26	27	1	1	2	Multigravida	Middle	Uneducated	Housewife	Healthy	No	Yes	Yes	Joint	Yes	Poor	0	1	2	0	3	0	0	0	0	6	Not
21	37	0	0	0	Primigravida	Primary	Uneducated	Housewife	Healthy	No	No	Yes	Joint	No	Good	3	1	1	1	1	1	0	0	1	9	Not
34	36	1	0	1	Multigravida	Uneducated	Uneducated	Housewife	Healthy	Yes	No	No	Joint	No	Poor	3	1	1	0	1	0	0	1	0	7	Not
25	35	0	0	0	Primigravida	Matric	Primary	Housewife	Healthy	No	No	Yes	Joint	Yes	Moderate	1	2	2	3	2	3	2	1	3	19	Depressed
27	32	0	2	2	Multigravida	Intermediate	Matric	Housewife	Healthy	No	Yes	No	Joint	Yes	Moderate	2	0	0	1	2	0	1	0	1	7	Not
24	30	1	0	1	Multigravida	Matric	Primary	Housewife	Healthy	No	Yes	Yes	Joint	No	Moderate	2	1	2	1	0	0	1	0	0	7	Not
23	32	0	1	1	Multigravida	Middle	Uneducated	Housewife	Healthy	No	Yes	No	Nuclear	Yes	Good	1	1	3	3	3	0	0	2	1	14	Depressed
24	26	0	1	1	Multigravida	Graduation	Graduation	Working Lady	Healthy	No	No	No	Joint	No	Moderate	0	1	1	1	1	0	0	3	1	8	Not
25	29	0	2	2	Multigravida	Graduation	Graduation	Working Lady	Healthy	No	No	Yes	Joint	No	Poor	1	0	2	2	1	1	1	1	1	10	Depressed
24	39	1	0	1	Multigravida	Graduation	Graduation	Housewife	Healthy	No	No	No	Joint	No	Moderate	2	0	1	1	1	1	0	1	0	7	Not
28	32	1	2	3	Multigravida	Matric	Primary	Housewife	Healthy	Yes	No	No	Joint	No	Good	2	1	1	2	2	1	1	2	1	13	Depressed
23	37	0	0	0	Primigravida	Middle	Uneducated	Housewife	Healthy	Yes	No	No	Nuclear	No	Moderate	2	2	2	2	3	1	0	2	2	16	Depressed
25	26	0	1	1	Multigravida	Primary	Uneducated	Working Lady	Healthy	Yes	Yes	No	Nuclear	Yes	Good	1	2	0	2	2	0	1	0	0	8	Not
26	31	0	3	3	Multigravida	Uneducated	Uneducated	Housewife	Healthy	No	Yes	No	Joint	No	Moderate	3	3	2	1	1	1	2	1	0	14	Depressed
19	26	0	0	0	Primigravida	Intermediate	Matric	Working Lady	Healthy	No	Yes	No	Joint	No	Good	2	1	1	3	2	0	0	0	0	9	Not
25	32	0	0	0	Primigravida	Matric	Matric	Working Lady	Healthy	No	Yes	No	Nuclear	No	Poor	1	2	2	2	3	0	1	1	0	12	Depressed
23	37	0	0	0	Primigravida	Graduation	Graduation	Working Lady	Healthy	No	No	No	Joint	Yes	Poor	2	1	1	1	1	1	0	1	0	8	Not
27	29	0	1	1	Multigravida	Matric	Primary	Housewife	Healthy	No	Yes	No	Joint	No	Moderate	2	2	0	2	3	1	1	2	1	14	Depressed
25	28	0	0	0	Primigravida	Intermediate	Matric	Housewife	Healthy	No	Yes	No	Joint	No	Poor	1	1	0	2	2	0	0	1	0	7	Not
30	37	2	1	3	Multigravida	Matric	Primary	Working Lady	Healthy	No	Yes	No	Nuclear	No	Poor	2	1	0	1	1	0	1	1	0	7	Not
20	27	1	0	1	Multigravida	Matric	Primary	Housewife	Healthy	No	Yes	No	Nuclear	No	Good	1	1	0	0	0	0	1	1	0	4	Not
31	30	1	2	3	Multigravida	Matric	Primary	Working Lady	Healthy	Yes	Yes	No	Joint	Yes	Good	1	3	3	1	0	0	1	1	0	10	Depressed
28	26	0	1	1	Multigravida	Middle	Uneducated	Housewife	Healthy	No	Yes	No	Joint	Yes	Moderate	2	2	0	1	0	1	0	0	0	6	Not
29	26	1	0	1	Multigravida	Primary	Uneducated	Working Lady	Healthy	No	Yes	Yes	Joint	Yes	Good	1	2	1	3	1	1	0	1	0	10	Depressed
24	30	0	0	0	Primigravida	Intermediate	Matric	Housewife	Healthy	Yes	Yes	No	Nuclear	Yes	Moderate	0	2	1	0	0	1	1	0	1	6	Not
23	28	0	1	1	Multigravida	Matric	Primary	Housewife	Disable	Yes	No	No	Joint	Yes	Moderate	1	3	2	1	1	1	0	1	0	10	Depressed
24	28	1	0	1	Multigravida	Graduation	Graduation	Housewife	Healthy	Yes	No	No	Joint	Yes	Poor	1	2	1	1	1	0	1	1	0	8	Not
18	30	0	0	0	Primigravida	Intermediate	Matric	Working Lady	Healthy	Yes	No	Yes	Joint	Yes	Moderate	3	1	1	2	0	0	1	2	0	10	Depressed
29	26	1	0	1	Multigravida	Graduation	Graduation	Working Lady	Healthy	No	No	Yes	Joint	Yes	Poor	1	3	0	2	1	1	3	0	1	12	Depressed
19	29	0	0	0	Primigravida	Matric	Matric	Housewife	Healthy	Yes	No	Yes	Joint	No	Poor	2	0	0	0	0	2	3	1	0	8	Not
28	30	3	0	3	Multigravida	Primary	Uneducated	Housewife	Healthy	Yes	No	Yes	Joint	No	Poor	2	3	0	1	1	1	1	1	2	12	Depressed
32	36	2	0	2	Multigravida	Uneducated	Uneducated	Working Lady	Healthy	No	No	Yes	Joint	No	Poor	0	1	0	2	0	2	1	2	0	8	Not
32	31	0	0	0	Primigravida	Uneducated	Uneducated	Working Lady	Healthy	No	Yes	Yes	Joint	No	Poor	0	1	0	1	1	0	1	0	2	6	Not
32	30	1	1	2	Multigravida	Matric	Primary	Working Lady	Healthy	No	Yes	Yes	Joint	No	Good	1	3	0	1	2	0	3	1	1	12	Depressed
32	26	0	0	0	Primigravida	Matric	Primary	Working Lady	Healthy	No	No	No	Joint	No	Moderate	3	1	0	0	2	1	1	2	0	10	Depressed
28	27	0	0	0	Primigravida	Middle	Uneducated	Housewife	Healthy	Yes	No	No	Joint	No	Moderate	0	2	1	1	3	0	1	0	1	9	Not
26	26	0	0	0	Primigravida	Intermediate	Matric	Working Lady	Healthy	No	No	No	Joint	No	Moderate	0	2	2	2	2	2	1	0	2	13	Depressed
27	30	0	0	0	Primigravida	Matric	Primary	Housewife	Healthy	No	Yes	No	Nuclear	Yes	Moderate	2	0	1	1	1	2	2	0	0	9	Not
25	28	0	2	2	Multigravida	Matric	Primary	Housewife	Healthy	Yes	No	No	Nuclear	No	Moderate	2	0	2	0	2	2	2	1	0	11	Depressed
19	27	0	0	0	Primigravida	Middle	Uneducated	Working Lady	Healthy	No	Yes	Yes	Nuclear	No	Good	1	1	1	0	2	2	0	0	2	9	Not
28	28	0	1	1	Multigravida	Matric	Primary	Housewife	Disable	Yes	No	Yes	Nuclear	No	Moderate	1	3	1	0	1	0	1	0	2	9	Not
30	30	2	2	4	Multigravida	Primary	Uneducated	Housewife	Healthy	No	No	Yes	Joint	Yes	Moderate	3	0	1	0	0	2	1	0	0	7	Not
36	36	0	3	3	Multigravida	Intermediate	Matric	Working Lady	Healthy	Yes	No	No	Nuclear	Yes	Moderate	1	0	3	3	1	3	0	2	1	14	Depressed
31	31	1	0	1	Multigravida	Matric	Primary	Housewife	Healthy	No	Yes	No	Joint	Yes	Good	1	2	2	0	1	1	0	3	0	10	Depressed
30	30	0	1	1	Multigravida	Matric	Primary	Housewife	Healthy	No	No	No	Joint	Yes	Good	3	2	2	1	3	0	3	2	1	17	Depressed
26	26	1	0	1	Multigravida	Matric	Primary	Working Lady	Healthy	Yes	No	Yes	Joint	No	Good	1	1	2	1	0	1	0	2	1	9	Not
27	27	0	2	2	Multigravida	Primary	Uneducated	Housewife	Healthy	No	No	Yes	Nuclear	Yes	Poor	2	1	3	2	1	0	0	0	0	9	Not
26	28	0	1	1	Multigravida	Intermediate	Matric	Housewife	Healthy	No	No	No	Joint	No	Poor	2	0	2	1	1	3	0	2	1	12	Depressed
30	31	0	2	2	Multigravida	Intermediate	Matric	Housewife	Healthy	Yes	No	Yes	Joint	No	Poor	3	1	1	1	1	2	0	2	2	13	Depressed
28	29	1	0	1	Multigravida	Graduation	Graduation	Housewife	Healthy	No	No	No	Joint	Yes	Moderate	1	0	1	0	1	0	0	2	2	7	Not
27	26	2	0	2	Multigravida	Intermediate	Matric	Housewife	Healthy	No	Yes	No	Joint	Yes	Good	0	2	0	0	0	1	1	1	0	5	Not
28	29	0	0	0	Primigravida	Intermediate	Matric	Housewife	Healthy	No	No	No	Joint	Yes	Moderate	1	3	3	0	1	2	0	0	2	12	Depressed
19	29	1	0	1	Multigravida	Middle	Uneducated	Housewife	Healthy	Yes	No	Yes	Joint	Yes	Moderate	1	1	2	0	3	2	0	1	3	13	Depressed
27	28	2	0	2	Multigravida	Middle	Uneducated	Working Lady	Healthy	No	No	Yes	Joint	Yes	Good	3	0	1	2	1	1	0	1	1	10	Depressed
30	29	0	2	2	Multigravida	Primary	Uneducated	Working Lady	Healthy	No	Yes	Yes	Joint	Yes	Moderate	1	2	0	0	2	1	2	3	0	11	Depressed
19	29	0	1	1	Multigravida	Matric	Primary	Housewife	Healthy	No	Yes	Yes	Joint	Yes	Moderate	3	1	2	2	2	0	3	0	1	14	Depressed
26	27	2	0	2	Multigravida	Intermediate	Matric	Housewife	Healthy	No	Yes	No	Nuclear	Yes	Moderate	2	1	1	1	1	2	1	0	0	9	Not
25	28	0	1	1	Multigravida	Matric	Primary	Working Lady	Healthy	Yes	No	Yes	Nuclear	Yes	Good	2	1	2	0	2	0	0	0	1	8	Not
23	26	2	0	2	Multigravida	Primary	Uneducated	Working Lady	Healthy	No	No	No	Nuclear	Yes	Good	3	0	1	1	2	3	3	1	1	15	Depressed
22	30	2	0	2	Multigravida	Intermediate	Matric	Housewife	Healthy	No	Yes	No	Joint	No	Moderate	2	1	1	2	0	2	2	1	2	13	Depressed
22	39	1	0	1	Multigravida	Intermediate	Matric	Housewife	Healthy	Yes	No	No	Joint	Yes	Good	3	0	0	2	1	2	0	0	2	10	Depressed
25	37	0	1	1	Multigravida	Matric	Primary	Housewife	Healthy	No	No	Yes	Joint	No	Moderate	3	0	0	1	0	1	3	3	1	12	Depressed
26	29	1	0	1	Multigravida	Graduation	Graduation	Housewife	Healthy	Yes	Yes	No	Joint	No	Moderate	2	1	1	0	2	2	1	1	2	12	Depressed
30	26	1	1	2	Multigravida	Matric	Primary	Housewife	Healthy	No	No	Yes	Joint	Yes	Moderate	2	1	2	0	2	1	1	1	0	10	Depressed
24	28	1	0	1	Multigravida	Intermediate	Matric	Housewife	Healthy	Yes	Yes	No	Joint	No	Good	0	1	1	1	2	3	3	1	0	12	Depressed
20	39	1	0	1	Multigravida	Middle	Uneducated	Housewife	Healthy	No	No	No	Joint	Yes	Good	2	1	1	1	2	1	1	2	0	11	Depressed
19	38	0	0	0	Primigravida	Primary	Uneducated	Working Lady	Healthy	No	Yes	No	Joint	Yes	Poor	3	0	1	3	0	1	2	2	1	13	Depressed
20	29	1	0	1	Multigravida	Primary	Uneducated	Working Lady	Healthy	No	No	Yes	Joint	No	Poor	3	1	2	1	2	3	2	0	0	14	Depressed
18	31	0	0	0	Primigravida	Intermediate	Matric	Housewife	Healthy	No	No	Yes	Joint	Yes	Poor	3	1	3	0	3	2	0	1	0	13	Depressed
20	37	0	0	0	Primigravida	Matric	Primary	Housewife	Healthy	No	Yes	No	Nuclear	No	Good	2	1	2	1	1	2	0	1	0	10	Depressed
30	29	0	1	1	Multigravida	Primary	Uneducated	Housewife	Healthy	Yes	No	Yes	Nuclear	Yes	Good	3	1	1	1	0	2	1	0	2	11	Depressed
34	30	2	1	3	Multigravida	Middle	Uneducated	Housewife	Healthy	No	No	No	Joint	No	Good	1	1	0	1	1	2	3	0	3	12	Depressed
25	38	1	0	1	Multigravida	Primary	Uneducated	Housewife	Healthy	No	Yes	No	Joint	No	Moderate	3	1	0	2	0	3	0	3	2	14	Depressed
26	26	1	1	2	Multigravida	Matric	Primary	Housewife	Healthy	Yes	No	No	Joint	Yes	Moderate	2	1	1	2	3	1	0	0	2	12	Depressed
25	27	2	0	2	Multigravida	Matric	Primary	Working Lady	Healthy	No	Yes	Yes	Joint	Yes	Moderate	3	0	1	0	2	1	2	0	0	9	Not
44	29	1	2	3	Multigravida	Matric	Primary	Housewife	Healthy	Yes	No	No	Joint	Yes	Moderate	3	3	2	2	0	3	2	3	2	20	Depressed
21	31	1	0	1	Multigravida	Matric	Primary	Housewife	Healthy	No	Yes	Yes	Joint	No	Moderate	3	1	2	1	1	1	1	3	1	14	Depressed
22	26	1	0	1	Multigravida	Matric	Primary	Housewife	Healthy	Yes	Yes	No	Joint	Yes	Good	3	0	1	2	1	2	1	1	1	12	Depressed
21	36	0	0	0	Primigravida	Matric	Matric	Housewife	Healthy	No	No	No	Joint	Yes	Moderate	1	1	2	1	2	2	0	2	0	11	Depressed
22	30	0	0	0	Primigravida	Intermediate	Matric	Housewife	Healthy	No	No	No	Joint	No	Moderate	2	1	3	2	1	0	1	1	1	12	Depressed
23	29	1	0	1	Multigravida	Intermediate	Matric	Housewife	Healthy	No	No	Yes	Joint	No	Poor	1	0	2	3	0	0	2	1	0	9	Not
27	26	2	0	2	Multigravida	Matric	Matric	Housewife	Healthy	No	No	Yes	Joint	No	Good	0	1	3	1	0	0	1	1	2	9	Not
36	27	1	1	2	Multigravida	Primary	Uneducated	Working Lady	Healthy	Yes	No	Yes	Joint	Yes	Good	0	1	1	3	1	1	1	1	3	12	Depressed
28	26	1	0	1	Multigravida	Graduation	Graduation	Housewife	Healthy	No	No	No	Joint	Yes	Poor	0	1	1	3	0	0	1	1	1	8	Not
28	38	0	0	0	Primigravida	Graduation	Graduation	Housewife	Healthy	Yes	No	No	Joint	Yes	Poor	2	3	3	0	1	0	0	2	0	11	Depressed
20	26	0	0	0	Primigravida	Intermediate	Matric	Housewife	Healthy	Yes	No	No	Joint	Yes	Good	0	2	1	1	1	1	0	3	2	11	Depressed
29	26	0	1	1	Multigravida	Matric	Primary	Housewife	Healthy	Yes	No	No	Joint	Yes	Poor	1	0	3	0	0	1	0	2	1	8	Not
28	26	0	0	0	Primigravida	Graduation	Graduation	Housewife	Healthy	Yes	No	No	Joint	No	Good	1	2	1	1	0	1	0	1	1	8	Not
26	30	0	2	2	Multigravida	Intermediate	Matric	Housewife	Healthy	No	No	Yes	Joint	Yes	Good	2	1	1	1	0	1	0	2	1	9	Not
27	29	2	1	3	Multigravida	Matric	Primary	Housewife	Healthy	No	No	Yes	Joint	No	Poor	0	2	2	3	1	1	0	3	0	12	Depressed
21	26	0	0	0	Primigravida	Matric	Primary	Working Lady	Healthy	No	No	Yes	Joint	Yes	Poor	2	1	1	2	0	0	1	1	0	8	Not
22	28	0	1	1	Multigravida	Matric	Primary	Housewife	Healthy	No	No	Yes	Joint	No	Moderate	0	2	1	1	0	0	1	1	0	6	Not
18	30	0	0	0	Primigravida	Intermediate	Matric	Housewife	Healthy	No	No	No	Joint	Yes	Moderate	1	3	2	1	1	0	1	1	1	11	Depressed
25	30	0	0	0	Primigravida	Matric	Primary	Working Lady	Healthy	Yes	No	Yes	Joint	No	Moderate	3	1	0	2	0	0	1	2	1	10	Depressed
19	28	0	0	0	Primigravida	Intermediate	Matric	Housewife	Healthy	No	Yes	No	Joint	No	Good	0	3	0	0	0	0	2	1	0	6	Not
23	35	0	1	1	Multigravida	Intermediate	Matric	Housewife	Healthy	No	No	Yes	Joint	Yes	Good	1	0	0	3	1	0	0	2	0	7	Not
24	27	0	2	2	Multigravida	Graduation	Graduation	Working Lady	Healthy	No	Yes	No	Joint	Yes	Poor	0	2	0	3	1	0	1	1	0	8	Not
24	28	0	1	1	Multigravida	Middle	Uneducated	Housewife	Healthy	No	No	Yes	Joint	No	Moderate	0	1	3	0	1	0	1	3	1	10	Depressed
21	28	0	1	1	Multigravida	Matric	Primary	Housewife	Healthy	No	No	No	Joint	Yes	Good	1	0	2	0	0	1	0	1	2	7	Not
30	26	0	2	2	Multigravida	Graduation	Graduation	Housewife	Healthy	Yes	No	No	Joint	No	Good	0	3	1	1	0	2	0	0	1	8	Not
27	30	0	0	0	Primigravida	Intermediate	Matric	Housewife	Healthy	No	Yes	No	Joint	Yes	Moderate	1	2	1	0	1	0	1	1	1	8	Not
20	34	0	0	0	Primigravida	Intermediate	Matric	Housewife	Healthy	Yes	No	Yes	Joint	No	Good	0	1	1	1	2	3	0	1	0	9	Not
22	26	0	1	1	Multigravida	Intermediate	Matric	Housewife	Healthy	No	No	No	Nuclear	Yes	Good	2	1	1	1	1	0	2	3	0	11	Depressed
18	31	0	0	0	Primigravida	Intermediate	Matric	Housewife	Healthy	No	No	Yes	Joint	No	Poor	0	3	1	0	2	0	2	1	2	11	Depressed
25	37	0	2	2	Multigravida	Matric	Primary	Working Lady	Healthy	No	No	No	Nuclear	No	Poor	3	1	1	0	1	1	0	1	0	8	Not
20	26	0	0	0	Primigravida	Primary	Uneducated	Housewife	Healthy	No	No	Yes	Joint	Yes	Poor	3	0	1	3	0	1	0	0	2	10	Depressed
20	27	0	0	0	Primigravida	Intermediate	Matric	Housewife	Healthy	No	No	No	Joint	Yes	Good	1	1	1	0	1	0	0	1	0	5	Not
19	36	0	0	0	Primigravida	Primary	Uneducated	Housewife	Disable	No	Yes	Yes	Joint	Yes	Poor	2	0	1	1	3	2	2	2	2	15	Depressed
31	29	0	0	0	Primigravida	Matric	Primary	Housewife	Healthy	No	Yes	No	Nuclear	Yes	Poor	2	0	2	2	3	0	0	0	0	9	Not
25	30	2	0	2	Multigravida	Uneducated	Uneducated	Working Lady	Healthy	No	No	Yes	Nuclear	Yes	Poor	1	1	1	0	1	3	0	3	3	13	Depressed
24	37	0	0	0	Primigravida	Intermediate	Matric	Housewife	Healthy	No	No	No	Nuclear	Yes	Poor	0	0	0	0	2	0	2	3	2	9	Not
19	29	0	0	0	Primigravida	Matric	Primary	Housewife	Healthy	No	Yes	Yes	Joint	Yes	Good	1	2	2	1	0	1	3	0	1	11	Depressed
29	27	0	2	2	Multigravida	Matric	Primary	Housewife	Healthy	No	No	No	Joint	Yes	Moderate	2	2	2	2	3	2	1	2	0	16	Depressed
24	26	1	0	1	Multigravida	Intermediate	Matric	Housewife	Healthy	Yes	No	No	Joint	Yes	Moderate	2	2	3	0	3	2	0	3	3	18	Depressed
34	30	4	0	4	Multigravida	Matric	Primary	Housewife	Healthy	Yes	No	Yes	Joint	Yes	Moderate	2	3	3	1	3	0	0	2	0	14	Depressed
20	28	0	0	0	Primigravida	Uneducated	Uneducated	Housewife	Healthy	No	No	Yes	Joint	No	Moderate	1	1	2	0	3	0	3	1	1	12	Depressed
26	32	1	1	2	Multigravida	Middle	Uneducated	Housewife	Healthy	No	No	No	Joint	Yes	Good	3	3	2	0	0	3	0	2	2	15	Depressed
31	32	1	0	1	Multigravida	Graduation	Middle	Housewife	Healthy	No	No	Yes	Joint	No	Moderate	2	0	2	1	3	1	3	2	0	14	Depressed
30	26	0	2	2	Multigravida	Intermediate	Matric	Housewife	Healthy	Yes	No	No	Nuclear	No	Moderate	1	0	2	1	2	1	2	3	2	14	Depressed
20	36	0	0	0	Primigravida	Uneducated	Uneducated	Housewife	Healthy	No	Yes	Yes	Joint	Yes	Good	2	3	3	1	3	0	2	3	2	19	Depressed
25	32	0	1	1	Multigravida	Uneducated	Uneducated	Housewife	Healthy	Yes	No	No	Nuclear	Yes	Moderate	2	0	3	1	2	0	3	3	0	14	Depressed
35	36	2	0	2	Multigravida	Middle	Uneducated	Housewife	Disable	Yes	Yes	No	Joint	Yes	Good	1	3	1	2	1	1	0	2	1	12	Depressed
20	35	0	0	0	Primigravida	Matric	Primary	Housewife	Healthy	No	Yes	No	Joint	Yes	Good	2	1	1	3	3	1	2	2	0	15	Depressed
35	28	2	0	2	Multigravida	Matric	Primary	Housewife	Healthy	No	Yes	Yes	Joint	Yes	Good	1	3	0	3	2	1	2	2	3	17	Depressed
24	28	1	0	1	Multigravida	Intermediate	Matric	Housewife	Healthy	No	Yes	Yes	Joint	Yes	Good	1	0	2	0	0	1	0	1	1	6	Not
28	28	0	1	1	Multigravida	Intermediate	Matric	Housewife	Healthy	No	No	Yes	Joint	Yes	Moderate	0	1	0	0	2	1	1	1	2	8	Not
30	26	2	2	4	Multigravida	Intermediate	Matric	Housewife	Healthy	No	No	Yes	Joint	No	Good	0	0	1	0	1	0	0	2	3	7	Not
36	26	0	4	4	Multigravida	Intermediate	Matric	Housewife	Healthy	No	No	Yes	Joint	No	Good	2	2	0	2	2	1	2	2	3	16	Depressed
37	34	3	0	3	Multigravida	Matric	Primary	Housewife	Healthy	No	No	No	Joint	Yes	Good	0	1	2	0	2	1	2	2	0	10	Depressed
20	32	0	0	0	Primigravida	Intermediate	Matric	Housewife	Healthy	No	Yes	No	Nuclear	Yes	Poor	1	3	0	1	3	0	1	0	1	10	Depressed
25	30	0	1	1	Multigravida	Matric	Primary	Housewife	Healthy	Yes	Yes	Yes	Joint	Yes	Poor	2	1	0	0	2	0	0	2	0	7	Not
34	27	3	0	3	Multigravida	Matric	Primary	Housewife	Healthy	Yes	Yes	Yes	Nuclear	Yes	Poor	1	3	1	2	1	0	0	1	2	11	Depressed
28	35	2	0	2	Multigravida	Matric	Primary	Housewife	Healthy	Yes	No	Yes	Joint	No	Good	1	2	3	3	0	0	1	1	0	11	Depressed
39	30	1	3	4	Multigravida	Uneducated	Uneducated	Housewife	Healthy	No	Yes	Yes	Joint	No	Good	3	0	0	1	2	0	1	2	2	11	Depressed
25	38	2	1	3	Multigravida	Uneducated	Uneducated	Housewife	Healthy	No	No	Yes	Nuclear	No	Poor	1	2	3	0	2	0	1	1	2	12	Depressed
19	26	0	0	0	Primigravida	Matric	Primary	Working Lady	Healthy	No	Yes	Yes	Joint	Yes	Poor	3	3	3	3	2	0	0	2	3	19	Depressed
23	29	3	0	3	Multigravida	Matric	Primary	Working Lady	Healthy	Yes	No	Yes	Joint	No	Good	3	1	2	2	3	2	3	2	3	21	Depressed
24	29	1	0	1	Multigravida	Primary	Uneducated	Housewife	Healthy	Yes	No	Yes	Joint	No	Poor	2	3	2	1	3	0	1	0	3	15	Depressed
24	29	0	1	1	Multigravida	Middle	Uneducated	Housewife	Healthy	No	No	No	Joint	Yes	Good	0	0	2	0	0	2	1	3	3	11	Depressed
21	30	1	0	1	Multigravida	Intermediate	Matric	Housewife	Disable	Yes	Yes	Yes	Nuclear	Yes	Poor	2	0	2	0	3	2	0	2	3	14	Depressed
30	27	3	0	3	Multigravida	Uneducated	Uneducated	Working Lady	Healthy	No	No	No	Nuclear	Yes	Good	2	3	3	1	3	0	2	3	2	19	Depressed
27	35	0	2	2	Multigravida	Primary	Uneducated	Housewife	Healthy	Yes	Yes	No	Joint	Yes	Good	0	0	3	2	0	1	2	1	0	9	Not
20	33	0	0	0	Primigravida	Intermediate	Matric	Housewife	Healthy	No	No	No	Joint	Yes	Poor	1	3	1	2	0	1	0	2	1	11	Depressed
19	30	0	0	0	Primigravida	Primary	Uneducated	Housewife	Healthy	No	Yes	No	Nuclear	Yes	Poor	1	0	2	1	2	2	0	0	1	9	Not
21	30	0	0	0	Primigravida	Uneducated	Uneducated	Housewife	Healthy	No	No	No	Joint	Yes	Poor	2	1	1	2	1	0	1	1	0	9	Not
25	30	2	0	2	Multigravida	Uneducated	Uneducated	Working Lady	Healthy	No	Yes	Yes	Nuclear	No	Poor	0	0	1	2	1	0	1	1	0	6	Not
26	37	2	0	2	Multigravida	Uneducated	Uneducated	Housewife	Healthy	No	No	No	Joint	Yes	Poor	0	0	0	1	0	2	3	0	1	7	Not
19	34	0	0	0	Primigravida	Intermediate	Matric	Housewife	Healthy	No	Yes	No	Joint	No	Good	2	1	2	2	3	2	1	2	2	17	Depressed
23	29	2	0	2	Multigravida	Intermediate	Matric	Housewife	Healthy	Yes	No	No	Joint	Yes	Good	3	0	1	3	3	1	2	2	1	16	Depressed
25	34	0	1	1	Multigravida	Middle	Uneducated	Working Lady	Healthy	Yes	Yes	No	Nuclear	Yes	Poor	3	1	1	1	0	1	2	0	0	9	Not
31	29	2	1	3	Multigravida	Primary	Uneducated	Housewife	Healthy	No	No	Yes	Nuclear	No	Poor	1	2	3	1	1	1	2	1	0	12	Depressed
26	28	0	1	1	Multigravida	Intermediate	Matric	Housewife	Healthy	No	No	Yes	Joint	Yes	Good	1	1	2	0	3	1	1	0	0	9	Not
19	30	0	0	0	Primigravida	Middle	Uneducated	Housewife	Healthy	Yes	Yes	No	Joint	Yes	Good	3	0	1	2	2	0	2	2	0	12	Depressed
28	32	0	3	3	Multigravida	Matric	Primary	Housewife	Healthy	No	Yes	Yes	Joint	No	Moderate	3	2	0	2	0	1	2	2	1	13	Depressed
22	33	1	0	1	Multigravida	Intermediate	Matric	Housewife	Healthy	No	No	No	Joint	Yes	Good	2	1	1	0	1	2	1	1	0	9	Not
26	30	2	0	2	Multigravida	Graduation	Graduation	Housewife	Healthy	No	Yes	Yes	Joint	Yes	Poor	0	1	2	0	2	0	0	0	1	6	Not
22	34	0	0	0	Primigravida	Intermediate	Matric	Housewife	Healthy	No	No	No	Joint	No	Good	1	1	0	1	2	1	0	1	1	8	Not
39	30	3	0	3	Multigravida	Matric	Primary	Housewife	Healthy	No	Yes	Yes	Joint	No	Moderate	0	3	2	1	2	0	3	2	2	15	Depressed
30	35	1	1	2	Multigravida	Uneducated	Uneducated	Housewife	Healthy	No	No	No	Joint	Yes	Moderate	0	2	2	3	3	1	0	3	1	15	Depressed
24	38	1	0	1	Multigravida	Middle	Uneducated	Housewife	Healthy	No	No	No	Joint	Yes	Moderate	2	1	1	0	2	1	0	2	2	11	Depressed
29	26	0	0	0	Primigravida	Graduation	Middle	Housewife	Healthy	Yes	No	Yes	Joint	Yes	Moderate	2	0	1	1	3	1	0	1	0	9	Not
31	26	0	3	3	Multigravida	Intermediate	Matric	Housewife	Healthy	Yes	No	No	Nuclear	Yes	Moderate	1	2	1	0	1	1	0	0	1	7	Not
26	39	1	0	1	Multigravida	Matric	Primary	Working Lady	Healthy	No	Yes	Yes	Joint	Yes	Good	2	3	0	1	1	0	0	0	0	7	Not
36	34	0	6	6	Multigravida	Matric	Primary	Housewife	Healthy	No	No	No	Nuclear	Yes	Good	1	3	2	1	2	0	3	1	2	15	Depressed
45	38	1	0	1	Multigravida	Matric	Primary	Housewife	Healthy	No	Yes	Yes	Nuclear	No	Poor	0	0	1	1	1	0	0	0	0	3	Not
29	26	1	0	1	Multigravida	Primary	Uneducated	Housewife	Healthy	No	No	Yes	Joint	No	Poor	0	3	3	1	1	0	0	1	0	9	Not
37	26	1	0	1	Multigravida	Uneducated	Uneducated	Housewife	Healthy	No	No	No	Joint	No	Poor	1	3	1	1	1	1	0	0	0	8	Not
30	30	0	0	0	Primigravida	Middle	Uneducated	Housewife	Healthy	No	No	Yes	Joint	Yes	Good	2	0	3	1	1	0	0	0	2	9	Not
31	26	0	2	2	Multigravida	Graduation	Graduation	Housewife	Healthy	No	No	Yes	Joint	Yes	Moderate	2	0	2	1	1	0	0	1	0	7	Not
29	35	1	4	5	Multigravida	Middle	Uneducated	Working Lady	Healthy	No	No	Yes	Joint	Yes	Moderate	1	2	0	1	2	0	3	0	1	10	Depressed
23	34	0	0	0	Primigravida	Graduation	Graduation	Working Lady	Healthy	No	Yes	Yes	Nuclear	Yes	Moderate	2	1	2	1	3	2	0	0	0	11	Depressed
22	28	1	2	3	Multigravida	Matric	Primary	Housewife	Healthy	No	No	Yes	Nuclear	No	Moderate	2	1	3	1	2	2	0	1	1	13	Depressed
23	28	0	0	0	Primigravida	Graduation	Middle	Housewife	Healthy	No	No	No	Joint	No	Moderate	1	0	1	2	1	2	2	0	2	11	Depressed
35	26	2	1	3	Multigravida	Intermediate	Matric	Working Lady	Healthy	No	No	No	Joint	No	Moderate	2	3	3	1	2	0	3	1	0	15	Depressed
34	30	0	2	2	Multigravida	Graduation	Middle	Housewife	Healthy	Yes	No	Yes	Joint	Yes	Good	3	3	0	1	3	0	0	0	0	10	Depressed
44	31	4	0	4	Multigravida	Matric	Primary	Working Lady	Healthy	Yes	Yes	Yes	Nuclear	Yes	Poor	1	0	0	1	1	0	0	1	1	5	Not
41	38	0	4	4	Multigravida	Uneducated	Uneducated	Housewife	Healthy	No	Yes	Yes	Joint	No	Good	1	1	3	3	1	2	2	1	1	15	Depressed
29	28	3	0	3	Multigravida	Middle	Uneducated	Working Lady	Healthy	No	No	Yes	Joint	No	Good	0	3	0	1	1	1	0	0	0	6	Not
20	29	3	1	4	Multigravida	Graduation	Graduation	Working Lady	Healthy	No	Yes	Yes	Joint	No	Good	2	2	3	3	2	1	0	1	0	14	Depressed
30	27	2	1	3	Multigravida	Uneducated	Uneducated	Housewife	Healthy	No	No	No	Joint	No	Poor	2	0	0	2	1	2	2	1	1	11	Depressed
22	35	0	0	0	Primigravida	Matric	Primary	Working Lady	Healthy	No	Yes	No	Joint	No	Poor	0	1	1	0	2	1	0	0	1	6	Not
23	28	0	0	0	Primigravida	Intermediate	Matric	Housewife	Healthy	No	No	No	Nuclear	Yes	Poor	0	2	0	1	1	1	0	0	1	6	Not
20	26	0	0	0	Primigravida	Matric	Primary	Housewife	Healthy	No	Yes	No	Joint	Yes	Poor	1	2	0	1	0	1	1	1	2	9	Not
29	30	3	0	3	Multigravida	Intermediate	Matric	Housewife	Healthy	No	No	No	Nuclear	Yes	Moderate	1	2	1	0	0	1	0	1	0	6	Not
34	27	2	0	2	Multigravida	Graduation	Graduation	Working Lady	Healthy	No	No	Yes	Nuclear	Yes	Good	3	3	0	1	0	0	0	0	1	8	Not
21	36	0	0	0	Primigravida	Graduation	Graduation	Working Lady	Healthy	Yes	Yes	Yes	Joint	No	Moderate	0	2	1	0	0	0	0	0	2	5	Not
22	35	0	0	0	Primigravida	Graduation	Graduation	Housewife	Healthy	No	Yes	Yes	Joint	No	Good	1	3	2	0	0	0	0	1	0	7	Not
18	30	0	0	0	Primigravida	Matric	Primary	Housewife	Healthy	No	No	Yes	Nuclear	Yes	Good	0	1	1	1	0	0	3	1	0	7	Not
25	30	0	0	0	Primigravida	Primary	Uneducated	Housewife	Healthy	No	No	No	Joint	Yes	Poor	1	1	0	1	0	1	1	0	0	5	Not
23	27	1	2	3	Multigravida	Intermediate	Matric	Working Lady	Healthy	No	Yes	No	Joint	Yes	Poor	3	1	2	0	0	1	1	1	1	10	Depressed
22	35	1	0	1	Multigravida	Matric	Primary	Housewife	Healthy	Yes	No	Yes	Nuclear	Yes	Good	2	0	1	0	0	0	3	0	1	7	Not
23	30	1	0	1	Multigravida	Matric	Primary	Working Lady	Healthy	Yes	No	Yes	Joint	Yes	Poor	2	1	1	0	0	0	3	1	0	8	Not
29	36	1	0	1	Multigravida	Matric	Primary	Housewife	Healthy	Yes	No	Yes	Joint	Yes	Poor	1	3	1	1	1	2	2	0	2	13	Depressed
23	32	1	0	1	Multigravida	Matric	Primary	Housewife	Healthy	Yes	No	Yes	Nuclear	Yes	Poor	0	3	3	2	1	1	2	1	3	16	Depressed
21	26	2	1	3	Multigravida	Graduation	Graduation	Housewife	Healthy	No	No	Yes	Nuclear	Yes	Poor	1	2	2	0	0	0	1	1	0	7	Not
25	28	2	1	3	Multigravida	Graduation	Graduation	Working Lady	Healthy	No	No	No	Nuclear	Yes	Poor	2	1	1	0	0	0	1	0	1	6	Not
33	36	3	0	3	Multigravida	Uneducated	Uneducated	Working Lady	Healthy	No	Yes	No	Nuclear	No	Good	1	1	0	1	2	1	1	0	1	8	Not
28	36	3	1	4	Multigravida	Matric	Primary	Housewife	Healthy	No	Yes	No	Joint	No	Good	1	3	2	1	0	0	3	1	2	13	Depressed
27	29	0	2	2	Multigravida	Matric	Primary	Housewife	Healthy	No	Yes	Yes	Nuclear	Yes	Good	3	0	2	0	3	1	0	1	0	10	Depressed
29	32	2	0	2	Multigravida	Primary	Uneducated	Working Lady	Healthy	No	No	Yes	Nuclear	Yes	Poor	2	3	1	1	1	2	2	0	0	12	Depressed
33	28	3	0	3	Multigravida	Uneducated	Uneducated	Housewife	Healthy	Yes	No	Yes	Nuclear	Yes	Good	1	2	0	1	3	1	1	2	0	11	Depressed
24	36	0	2	2	Multigravida	Middle	Uneducated	Housewife	Healthy	No	No	Yes	Joint	Yes	Poor	0	3	2	1	0	0	2	3	3	14	Depressed
34	39	1	2	3	Multigravida	Uneducated	Uneducated	Housewife	Healthy	No	No	No	Joint	Yes	Good	1	3	1	0	0	0	2	2	3	12	Depressed
19	34	0	0	0	Primigravida	Middle	Uneducated	Housewife	Healthy	No	No	No	Joint	No	Poor	2	3	0	1	1	1	0	2	1	11	Depressed
23	38	0	0	0	Primigravida	Uneducated	Uneducated	Housewife	Healthy	No	No	Yes	Nuclear	No	Poor	1	0	1	0	0	0	0	0	0	2	Not
34	26	1	2	3	Multigravida	Matric	Primary	Housewife	Healthy	No	No	No	Joint	Yes	Good	0	3	3	0	1	2	0	1	2	12	Depressed
29	26	1	0	1	Multigravida	Matric	Primary	Working Lady	Healthy	No	No	No	Nuclear	No	Poor	1	0	0	2	1	0	2	2	0	8	Not
25	32	0	0	0	Primigravida	Intermediate	Matric	Working Lady	Healthy	Yes	Yes	No	Joint	Yes	Good	3	1	0	0	0	0	0	3	0	7	Not
26	30	1	1	2	Multigravida	Intermediate	Matric	Housewife	Healthy	No	No	No	Joint	Yes	Good	2	1	0	1	0	1	1	0	0	6	Not
25	27	0	0	0	Primigravida	Intermediate	Matric	Housewife	Healthy	No	No	No	Nuclear	Yes	Moderate	3	1	0	1	2	0	0	1	0	8	Not
30	35	2	1	3	Multigravida	Matric	Primary	Housewife	Healthy	Yes	Yes	No	Joint	Yes	Good	3	2	2	0	0	1	1	0	0	9	Not
21	30	0	1	1	Multigravida	Middle	Uneducated	Housewife	Healthy	No	No	Yes	Joint	No	Good	1	0	2	0	1	1	0	2	0	7	Not
22	38	0	0	0	Primigravida	Graduation	Middle	Housewife	Healthy	Yes	No	Yes	Joint	Yes	Moderate	3	0	0	0	0	1	0	1	0	5	Not
35	29	1	2	3	Multigravida	Intermediate	Matric	Housewife	Healthy	Yes	No	Yes	Joint	Yes	Good	3	0	2	0	2	1	0	2	2	12	Depressed
28	28	0	2	2	Multigravida	Uneducated	Uneducated	Working Lady	Healthy	Yes	No	No	Joint	Yes	Moderate	3	0	0	1	1	0	2	0	0	7	Not
26	27	1	0	1	Multigravida	Middle	Uneducated	Housewife	Healthy	Yes	No	No	Nuclear	No	Moderate	0	3	2	1	1	0	1	2	0	10	Depressed
30	29	0	1	1	Multigravida	Intermediate	Matric	Housewife	Healthy	No	No	Yes	Joint	Yes	Good	3	0	0	1	0	2	2	2	0	10	Depressed
27	32	2	0	2	Multigravida	Uneducated	Uneducated	Housewife	Healthy	Yes	Yes	Yes	Joint	Yes	Good	1	1	0	0	0	1	2	0	0	5	Not
36	36	2	0	2	Multigravida	Primary	Uneducated	Working Lady	Healthy	Yes	No	Yes	Nuclear	Yes	Moderate	2	0	0	3	0	0	0	0	2	7	Not
35	32	0	3	3	Multigravida	Intermediate	Matric	Working Lady	Healthy	Yes	No	Yes	Nuclear	Yes	Moderate	3	3	1	0	0	1	1	2	2	13	Depressed
29	32	0	0	0	Primigravida	Graduation	Graduation	Working Lady	Healthy	Yes	Yes	No	Joint	No	Moderate	2	3	2	0	0	1	3	0	1	12	Depressed
30	36	0	2	2	Multigravida	Uneducated	Uneducated	Housewife	Healthy	Yes	No	No	Joint	Yes	Good	0	0	0	0	2	0	3	0	0	5	Not
36	32	0	3	3	Multigravida	Uneducated	Uneducated	Housewife	Healthy	No	Yes	Yes	Joint	Yes	Good	2	3	3	0	0	3	0	2	0	13	Depressed
26	30	0	0	0	Primigravida	Graduation	Graduation	Housewife	Healthy	Yes	Yes	No	Nuclear	Yes	Good	1	0	1	1	0	2	0	0	1	6	Not
30	28	2	0	2	Multigravida	Matric	Primary	Housewife	Healthy	No	No	Yes	Joint	Yes	Good	2	0	1	0	1	2	0	1	1	8	Not
32	29	2	1	3	Multigravida	Matric	Primary	Housewife	Healthy	No	No	Yes	Joint	Yes	Poor	0	3	1	0	3	0	0	1	0	8	Not
29	30	0	2	2	Multigravida	Matric	Primary	Housewife	Healthy	No	No	No	Joint	No	Good	1	2	0	3	1	0	2	0	1	10	Depressed
32	29	2	0	2	Multigravida	Intermediate	Matric	Housewife	Healthy	Yes	No	No	Joint	Yes	Poor	0	2	0	1	1	1	2	0	1	8	Not
30	26	1	1	2	Multigravida	Intermediate	Matric	Housewife	Healthy	Yes	No	No	Joint	No	Poor	3	2	2	2	1	1	0	0	1	12	Depressed
27	30	0	2	2	Multigravida	Intermediate	Matric	Housewife	Healthy	No	No	Yes	Joint	No	Poor	0	1	1	3	2	1	2	0	0	10	Depressed
35	37	1	0	1	Multigravida	Uneducated	Uneducated	Housewife	Healthy	No	Yes	Yes	Joint	No	Poor	1	3	1	1	3	1	0	1	1	12	Depressed
30	35	1	0	1	Multigravida	Intermediate	Matric	Housewife	Healthy	No	Yes	Yes	Joint	Yes	Poor	2	0	3	1	2	0	2	1	0	11	Depressed
38	34	3	3	6	Multigravida	Primary	Uneducated	Housewife	Healthy	No	Yes	Yes	Joint	Yes	Good	3	1	2	0	1	1	0	1	0	9	Not
25	26	2	0	2	Multigravida	Matric	Primary	Housewife	Healthy	No	No	Yes	Joint	Yes	Good	2	2	1	2	0	0	0	0	2	9	Not
20	29	1	0	1	Multigravida	Middle	Uneducated	Housewife	Healthy	No	No	Yes	Joint	Yes	Poor	1	1	0	2	1	0	0	0	0	5	Not
29	30	0	0	0	Primigravida	Middle	Uneducated	Working Lady	Healthy	Yes	No	Yes	Joint	No	Good	1	0	1	0	0	1	1	3	1	8	Not
29	36	1	1	2	Multigravida	Matric	Primary	Working Lady	Healthy	Yes	No	Yes	Joint	No	Good	1	0	2	0	2	1	1	1	1	9	Not
30	37	2	1	3	Multigravida	Middle	Uneducated	Housewife	Healthy	Yes	Yes	Yes	Joint	Yes	Good	3	2	1	2	2	3	3	1	0	17	Depressed
27	28	1	1	2	Multigravida	Middle	Uneducated	Housewife	Healthy	No	No	No	Joint	No	Good	2	2	0	3	1	0	2	0	0	10	Depressed
35	26	0	0	0	Primigravida	Matric	Primary	Working Lady	Healthy	Yes	No	No	Joint	No	Poor	3	1	0	0	1	1	1	2	0	9	Not
25	27	0	0	0	Primigravida	Primary	Uneducated	Housewife	Healthy	No	No	No	Joint	Yes	Good	2	1	0	3	1	0	0	2	0	9	Not
23	28	0	0	0	Primigravida	Graduation	Graduation	Housewife	Healthy	No	Yes	No	Joint	No	Good	2	2	1	3	0	1	1	0	1	11	Depressed
22	28	1	1	2	Multigravida	Graduation	Graduation	Housewife	Healthy	No	Yes	No	Nuclear	Yes	Good	1	2	1	2	1	0	2	0	1	10	Depressed
23	29	1	2	3	Multigravida	Graduation	Graduation	Housewife	Healthy	No	No	No	Joint	No	Good	1	2	0	0	1	1	0	0	1	6	Not
29	27	0	0	0	Primigravida	Intermediate	Matric	Housewife	Healthy	No	No	Yes	Joint	Yes	Poor	0	3	0	2	3	3	1	0	0	12	Depressed
23	35	0	2	2	Multigravida	Graduation	Graduation	Housewife	Healthy	No	No	Yes	Joint	No	Good	0	1	0	0	1	3	2	0	3	10	Depressed
21	28	0	2	2	Multigravida	Graduation	Graduation	Working Lady	Healthy	Yes	No	Yes	Nuclear	No	Good	2	0	0	1	3	3	0	2	0	11	Depressed
23	26	1	1	2	Multigravida	Intermediate	Matric	Working Lady	Healthy	Yes	No	No	Joint	Yes	Good	3	1	1	0	1	2	0	1	0	9	Not
22	30	0	1	1	Multigravida	Graduation	Graduation	Housewife	Healthy	Yes	No	No	Joint	No	Good	2	0	2	1	1	0	2	0	1	9	Not
23	27	0	1	1	Multigravida	Matric	Primary	Housewife	Healthy	No	No	Yes	Joint	No	Good	0	1	1	0	2	0	2	1	2	9	Not
30	38	2	0	2	Multigravida	Intermediate	Matric	Housewife	Healthy	No	Yes	Yes	Joint	Yes	Poor	3	2	1	0	1	2	2	0	1	12	Depressed
35	37	1	1	2	Multigravida	Middle	Uneducated	Housewife	Healthy	No	Yes	Yes	Joint	No	Poor	3	1	2	0	1	2	1	0	3	13	Depressed
28	26	1	0	1	Multigravida	Intermediate	Matric	Housewife	Healthy	No	No	No	Nuclear	Yes	Poor	2	0	1	2	2	1	0	1	2	11	Depressed
32	28	3	1	4	Multigravida	Primary	Uneducated	Housewife	Healthy	No	Yes	No	Nuclear	No	Poor	2	0	0	2	3	0	0	3	0	10	Depressed
29	30	2	0	2	Multigravida	Intermediate	Matric	Housewife	Healthy	No	No	No	Nuclear	Yes	Poor	2	2	0	3	3	0	3	2	1	16	Depressed
34	27	1	2	3	Multigravida	Matric	Primary	Housewife	Healthy	Yes	No	Yes	Joint	Yes	Good	2	2	3	1	0	3	0	2	2	15	Depressed
26	26	0	2	2	Multigravida	Matric	Primary	Housewife	Healthy	No	No	No	Joint	Yes	Good	3	0	1	3	1	1	3	2	0	14	Depressed
32	26	1	0	1	Multigravida	Intermediate	Matric	Working Lady	Healthy	No	No	No	Joint	No	Good	3	1	1	0	2	1	2	1	2	13	Depressed
27	34	2	1	3	Multigravida	Matric	Primary	Working Lady	Healthy	No	Yes	Yes	Nuclear	No	Good	1	2	0	0	1	0	2	0	3	9	Not
26	32	1	1	2	Multigravida	Intermediate	Matric	Working Lady	Healthy	No	Yes	No	Joint	No	Poor	1	0	0	2	2	0	3	0	2	10	Depressed
38	30	0	0	0	Primigravida	Graduation	Graduation	Housewife	Healthy	No	No	Yes	Nuclear	Yes	Moderate	3	1	1	1	2	1	0	0	1	10	Depressed
26	27	1	0	1	Multigravida	Uneducated	Uneducated	Housewife	Healthy	No	No	No	Joint	No	Good	0	0	2	0	0	2	2	0	0	6	Not
21	26	1	0	1	Multigravida	Graduation	Graduation	Housewife	Healthy	Yes	No	Yes	Joint	No	Good	0	2	0	0	2	2	2	2	2	12	Depressed
23	30	0	0	0	Primigravida	Matric	Primary	Housewife	Healthy	No	Yes	No	Joint	No	Moderate	1	2	2	0	3	2	3	0	1	14	Depressed
23	27	0	1	1	Multigravida	Matric	Primary	Housewife	Healthy	No	No	Yes	Joint	Yes	Good	3	2	0	3	1	3	2	1	3	18	Depressed
35	35	1	1	2	Multigravida	Matric	Primary	Housewife	Healthy	Yes	Yes	Yes	Joint	Yes	Good	3	2	1	0	3	1	1	1	2	14	Depressed
30	32	2	0	2	Multigravida	Intermediate	Matric	Working Lady	Healthy	No	No	Yes	Joint	Yes	Good	3	0	1	2	2	3	2	2	1	16	Depressed
38	30	2	2	4	Multigravida	Matric	Primary	Working Lady	Healthy	No	No	Yes	Nuclear	Yes	Moderate	2	3	2	1	0	0	2	3	3	16	Depressed
25	27	2	0	2	Multigravida	Matric	Primary	Housewife	Healthy	No	No	No	Joint	No	Moderate	3	0	0	1	0	1	1	2	0	8	Not
20	35	0	0	0	Primigravida	Primary	Uneducated	Working Lady	Healthy	No	Yes	Yes	Joint	Yes	Good	2	3	2	1	2	1	0	2	0	13	Depressed
29	30	1	2	3	Multigravida	Matric	Primary	Working Lady	Healthy	No	Yes	Yes	Nuclear	No	Moderate	1	0	3	0	2	1	0	1	2	10	Depressed
29	38	0	0	0	Primigravida	Graduation	Graduation	Working Lady	Healthy	No	Yes	Yes	Nuclear	Yes	Moderate	1	0	2	0	2	1	0	1	0	7	Not
20	26	1	0	1	Multigravida	Uneducated	Matric	Working Lady	Healthy	No	Yes	No	Nuclear	Yes	Poor	2	1	0	1	0	1	1	2	3	11	Depressed
35	30	2	2	4	Multigravida	Primary	Matric	Housewife	Healthy	Yes	No	No	Nuclear	Yes	Poor	1	3	1	0	2	1	2	0	3	13	Depressed
24	30	0	0	0	Primigravida	Primary	Primary	Housewife	Healthy	Yes	No	No	Joint	No	Good	1	0	1	0	2	1	1	1	0	7	Not
28	35	3	0	3	Primigravida	Uneducated	Middle	Housewife	Healthy	Yes	Yes	No	Nuclear	Yes	Poor	0	1	2	2	1	1	2	3	3	15	Depressed
30	26	1	2	3	Multigravida	Uneducated	Intermediate	Housewife	Healthy	Yes	No	No	Joint	Yes	Good	0	0	2	2	0	0	2	1	3	10	Depressed
36	29	0	1	1	Multigravida	Matric	Uneducated	Housewife	Healthy	No	No	No	Joint	Yes	Good	2	2	0	1	0	1	0	2	3	11	Depressed
37	28	1	2	3	Multigravida	Uneducated	Primary	Housewife	Healthy	No	Yes	No	Joint	Yes	Moderate	0	1	1	1	2	1	3	0	0	9	Not
20	29	0	0	0	Primigravida	Uneducated	Intermediate	Working Lady	Healthy	No	No	No	Nuclear	No	Poor	1	3	0	2	3	0	2	0	0	11	Depressed
25	36	0	0	0	Primigravida	Matric	Primary	Working Lady	Healthy	No	No	Yes	Nuclear	No	Moderate	2	1	2	2	2	0	0	0	2	11	Depressed
34	37	0	0	0	Primigravida	Uneducated	Uneducated	Housewife	Healthy	No	Yes	Yes	Nuclear	Yes	Good	1	3	2	2	1	0	2	1	0	12	Depressed
28	26	0	1	1	Multigravida	Uneducated	Primary	Working Lady	Healthy	No	Yes	Yes	Nuclear	Yes	Moderate	1	2	1	0	1	1	1	0	0	7	Not
39	37	1	2	3	Multigravida	Uneducated	Middle	Working Lady	Healthy	Yes	Yes	Yes	Joint	No	Moderate	3	0	0	2	1	2	1	1	0	10	Depressed
25	36	1	0	1	Multigravida	Uneducated	Middle	Working Lady	Healthy	Yes	No	Yes	Nuclear	No	Poor	1	2	0	1	0	0	1	0	0	5	Not
19	26	0	0	0	Primigravida	Matric	Primary	Working Lady	Healthy	Yes	No	No	Joint	Yes	Poor	3	2	0	0	2	0	0	1	0	8	Not
23	26	0	0	0	Primigravida	Matric	Primary	Working Lady	Healthy	No	No	No	Joint	No	Good	3	1	3	1	1	2	3	0	1	15	Depressed
24	29	1	0	1	Multigravida	Uneducated	Matric	Working Lady	Healthy	Yes	Yes	Yes	Nuclear	Yes	Good	2	3	1	1	0	0	1	1	0	9	Not
24	28	0	1	1	Multigravida	Uneducated	Matric	Housewife	Healthy	No	No	No	Joint	No	Good	0	2	2	0	0	2	1	2	3	12	Depressed
21	26	1	0	1	Multigravida	Matric	Matric	Housewife	Disable	Yes	Yes	No	Joint	Yes	Poor	2	0	3	1	3	2	0	0	1	12	Depressed
30	29	3	0	3	Multigravida	Uneducated	Matric	Housewife	Healthy	No	Yes	No	Nuclear	No	Good	1	2	3	2	3	1	0	0	0	12	Depressed
27	28	2	0	2	Multigravida	Primary	Primary	Housewife	Healthy	No	Yes	Yes	Joint	Yes	Good	0	2	0	0	0	1	2	0	1	6	Not
20	30	0	0	0	Primigravida	Matric	Matric	Working Lady	Healthy	No	No	Yes	Joint	Yes	Poor	2	3	1	2	0	2	0	0	0	10	Depressed
19	31	0	0	0	Primigravida	Graduation	Primary	Working Lady	Healthy	Yes	Yes	No	Nuclear	Yes	Moderate	0	2	0	1	0	3	0	0	0	6	Not
21	30	0	0	0	Primigravida	Matric	Primary	Housewife	Healthy	No	No	Yes	Joint	Yes	Moderate	1	1	2	1	2	1	1	0	1	10	Depressed
25	26	0	2	2	Multigravida	Primary	Primary	Working Lady	Healthy	Yes	Yes	No	Joint	No	Moderate	2	3	0	1	0	1	3	2	3	15	Depressed
26	28	0	1	1	Multigravida	Uneducated	Uneducated	Housewife	Healthy	No	No	Yes	Joint	No	Poor	2	2	2	1	1	2	1	1	2	14	Depressed
19	28	0	0	0	Primigravida	Middle	Uneducated	Housewife	Healthy	Yes	Yes	Yes	Joint	No	Good	0	3	2	1	0	1	3	2	1	13	Depressed
23	34	1	0	1	Multigravida	Matric	Intermediate	Housewife	Healthy	No	No	Yes	Joint	Yes	Poor	0	2	1	3	2	0	0	0	0	8	Not
25	37	0	1	1	Multigravida	Primary	Middle	Working Lady	Healthy	No	Yes	Yes	Nuclear	Yes	Good	1	3	0	1	3	1	1	2	1	13	Depressed
31	26	2	1	3	Multigravida	Primary	Primary	Housewife	Healthy	No	No	Yes	Joint	No	Good	3	1	2	1	1	0	0	1	2	11	Depressed
26	37	1	0	1	Multigravida	Primary	Intermediate	Housewife	Healthy	No	No	Yes	Joint	Yes	Poor	0	3	1	0	0	1	2	1	1	9	Not
19	36	0	0	0	Primigravida	Uneducated	Middle	Housewife	Healthy	No	Yes	No	Joint	Yes	Good	3	0	1	2	3	0	0	1	1	11	Depressed
28	26	1	2	3	Multigravida	Uneducated	Matric	Housewife	Healthy	No	Yes	Yes	Joint	No	Good	3	2	0	2	2	1	2	0	1	13	Depressed
22	29	0	0	0	Primigravida	Uneducated	Intermediate	Housewife	Healthy	Yes	No	No	Nuclear	Yes	Good	2	1	1	0	1	2	1	0	0	8	Not
26	27	2	0	2	Multigravida	Graduation	Graduation	Housewife	Healthy	Yes	No	No	Joint	No	Moderate	2	1	2	0	0	0	0	1	0	6	Not
22	39	0	1	1	Multigravida	Uneducated	Intermediate	Housewife	Healthy	No	No	No	Joint	No	Good	2	1	0	1	0	1	0	1	2	8	Not
39	28	2	1	3	Multigravida	Graduation	Matric	Housewife	Healthy	No	Yes	Yes	Nuclear	No	Poor	2	3	2	1	2	0	3	1	3	17	Depressed
30	29	0	3	3	Multigravida	Primary	Uneducated	Housewife	Healthy	No	No	No	Nuclear	Yes	Moderate	0	2	2	3	3	1	0	1	2	14	Depressed
24	26	1	0	1	Multigravida	Matric	Middle	Housewife	Healthy	No	No	No	Nuclear	Yes	Poor	2	1	1	0	2	1	0	1	1	9	Not
29	30	2	1	3	Multigravida	Matric	Graduation	Housewife	Healthy	No	No	Yes	Nuclear	Yes	Moderate	2	0	1	1	3	1	0	1	3	12	Depressed
31	31	0	3	3	Multigravida	Matric	Intermediate	Housewife	Healthy	No	Yes	Yes	Joint	Yes	Good	1	2	1	0	1	1	0	0	1	7	Not
26	32	0	1	1	Multigravida	Intermediate	Matric	Working Lady	Healthy	No	Yes	Yes	Nuclear	Yes	Moderate	2	3	0	1	1	0	0	1	0	8	Not
36	34	3	1	4	Multigravida	Intermediate	Matric	Working Lady	Disable	Yes	No	No	Joint	Yes	Good	1	3	2	1	2	0	3	1	0	13	Depressed
45	26	0	1	1	Multigravida	Intermediate	Matric	Housewife	Healthy	Yes	Yes	Yes	Joint	No	Moderate	0	0	1	1	1	0	0	2	0	5	Not
29	34	3	0	3	Multigravida	Intermediate	Primary	Housewife	Healthy	Yes	No	No	Joint	No	Poor	3	1	1	0	0	1	1	2	0	9	Not
37	34	0	0	0	Primigravida	Matric	Uneducated	Housewife	Healthy	No	No	Yes	Joint	No	Poor	1	1	1	1	0	0	1	3	0	8	Not
30	35	1	1	2	Primigravida	Intermediate	Middle	Working Lady	Healthy	No	No	No	Nuclear	No	Moderate	3	1	1	0	0	0	3	2	0	10	Depressed
31	28	0	3	3	Multigravida	Matric	Graduation	Working Lady	Healthy	No	No	No	Nuclear	No	Moderate	2	1	1	0	0	1	2	1	0	8	Not
29	35	0	2	2	Multigravida	Matric	Middle	Working Lady	Healthy	No	No	No	Joint	No	Poor	2	0	0	3	2	0	3	1	0	11	Depressed
23	38	1	0	1	Multigravida	Matric	Graduation	Housewife	Healthy	No	Yes	No	Joint	No	Moderate	2	1	1	3	2	0	1	1	3	14	Depressed
22	39	0	2	2	Multigravida	Uneducated	Matric	Working Lady	Healthy	No	No	Yes	Joint	No	Poor	1	0	2	0	1	2	1	0	3	10	Depressed
35	35	1	1	2	Multigravida	Graduation	Primary	Housewife	Healthy	No	No	Yes	Joint	Yes	Moderate	0	1	2	0	1	0	2	1	0	7	Not
24	32	2	0	2	Multigravida	Primary	Middle	Working Lady	Healthy	No	Yes	Yes	Joint	Yes	Moderate	1	1	1	2	1	1	1	1	0	9	Not
28	33	0	2	2	Multigravida	Matric	Intermediate	Working Lady	Healthy	No	No	No	Nuclear	Yes	Good	2	2	2	1	0	0	0	1	2	10	Depressed
28	34	0	3	3	Multigravida	Matric	Uneducated	Working Lady	Healthy	Yes	Yes	No	Joint	Yes	Good	3	1	2	1	2	1	0	1	1	12	Depressed
26	34	2	2	4	Multigravida	Matric	Primary	Working Lady	Healthy	No	No	No	Joint	Yes	Moderate	2	1	2	0	1	2	3	2	1	14	Depressed
26	26	1	1	2	Multigravida	Intermediate	Uneducated	Working Lady	Healthy	No	Yes	No	Joint	No	Poor	1	0	0	2	1	0	3	0	0	7	Not
34	31	1	0	1	Multigravida	Matric	Primary	Working Lady	Healthy	Yes	Yes	No	Nuclear	Yes	Good	0	1	2	0	2	3	0	0	1	9	Not
32	32	1	2	3	Multigravida	Matric	Primary	Housewife	Healthy	No	No	Yes	Joint	Yes	Good	0	2	3	0	1	1	0	1	1	9	Not
30	29	2	2	4	Multigravida	Matric	Uneducated	Housewife	Healthy	Yes	Yes	Yes	Nuclear	No	Moderate	1	2	1	0	1	0	1	1	2	9	Not
27	35	0	2	2	Multigravida	Primary	Uneducated	Working Lady	Healthy	No	Yes	Yes	Nuclear	No	Moderate	0	2	1	1	1	2	0	2	1	10	Depressed
35	35	0	3	3	Multigravida	Intermediate	Uneducated	Housewife	Healthy	Yes	Yes	No	Nuclear	No	Poor	0	1	0	0	0	1	1	0	1	4	Not
30	30	0	3	3	Multigravida	Intermediate	Primary	Housewife	Healthy	Yes	Yes	No	Nuclear	Yes	Moderate	1	3	1	0	0	1	1	0	0	7	Not
38	29	2	0	2	Multigravida	Intermediate	Intermediate	Housewife	Healthy	No	Yes	Yes	Nuclear	Yes	Poor	1	2	1	0	0	0	0	2	1	7	Not
26	26	0	3	3	Multigravida	Matric	Primary	Housewife	Healthy	No	No	No	Joint	Yes	Good	3	0	0	2	1	0	1	1	0	8	Not
20	29	0	0	0	Primigravida	Primary	Matric	Housewife	Healthy	Yes	No	Yes	Nuclear	Yes	Poor	0	2	0	0	0	3	0	1	2	8	Not
29	29	0	1	1	Multigravida	Uneducated	Uneducated	Housewife	Healthy	No	No	Yes	Nuclear	No	Good	1	0	0	0	0	1	2	1	2	7	Not
29	27	3	0	3	Multigravida	Middle	Uneducated	Housewife	Disable	No	No	No	Nuclear	Yes	Moderate	0	2	1	1	1	0	2	2	1	10	Depressed
30	30	3	2	5	Multigravida	Matric	Uneducated	Working Lady	Healthy	No	No	No	Joint	No	Poor	1	3	2	0	1	0	1	0	3	11	Depressed
27	34	0	1	1	Multigravida	Matric	Uneducated	Working Lady	Healthy	No	No	Yes	Joint	Yes	Good	1	3	0	0	1	0	3	0	1	9	Not
35	30	0	1	1	Multigravida	Uneducated	Primary	Working Lady	Healthy	No	No	Yes	Joint	No	Good	1	2	0	1	0	0	2	0	1	7	Not
33	29	2	0	2	Multigravida	Middle	Primary	Housewife	Healthy	No	Yes	Yes	Joint	Yes	Poor	3	0	2	0	1	1	2	2	0	11	Depressed
30	29	1	3	4	Multigravida	Graduation	Matric	Housewife	Healthy	No	No	No	Joint	Yes	Moderate	1	2	1	1	0	1	1	0	1	8	Not
30	31	1	3	4	Multigravida	Middle	Matric	Working Lady	Healthy	Yes	No	No	Joint	No	Good	0	2	1	0	2	1	1	0	0	7	Not
30	34	0	0	0	Primigravida	Graduation	Matric	Housewife	Healthy	No	No	Yes	Joint	No	Poor	0	2	2	1	2	0	1	0	0	8	Not
37	26	0	1	1	Multigravida	Matric	Matric	Working Lady	Healthy	No	Yes	Yes	Nuclear	Yes	Moderate	3	1	1	2	1	1	0	3	0	12	Depressed
34	30	0	3	3	Multigravida	Graduation	Primary	Working Lady	Healthy	Yes	No	Yes	Joint	Yes	Poor	3	2	1	0	1	0	0	3	2	12	Depressed
29	29	0	2	2	Multigravida	Middle	Matric	Working Lady	Healthy	No	No	Yes	Joint	No	Moderate	0	2	1	1	2	1	0	0	0	7	Not
34	29	1	0	1	Multigravida	Graduation	Graduation	Housewife	Healthy	No	No	No	Nuclear	Yes	Poor	0	3	0	0	3	1	1	0	2	10	Depressed
29	27	1	1	2	Multigravida	Matric	Matric	Working Lady	Healthy	No	No	Yes	Nuclear	Yes	Good	2	1	2	1	2	1	0	2	0	11	Depressed
28	36	1	2	3	Multigravida	Matric	Primary	Housewife	Healthy	Yes	No	Yes	Nuclear	Yes	Poor	3	2	0	1	3	1	0	1	0	11	Depressed
30	34	0	2	2	Multigravida	Primary	Uneducated	Working Lady	Healthy	No	No	No	Nuclear	No	Good	0	2	0	1	3	0	2	1	0	9	Not
32	30	3	2	5	Multigravida	Uneducated	Primary	Working Lady	Healthy	No	No	Yes	Nuclear	Yes	Poor	3	1	2	0	2	0	1	0	0	9	Not
33	29	0	3	3	Multigravida	Middle	Primary	Working Lady	Healthy	No	No	Yes	Joint	No	Poor	2	0	0	0	0	0	2	0	0	4	Not
30	29	0	2	2	Multigravida	Matric	Primary	Working Lady	Healthy	No	No	Yes	Nuclear	Yes	Moderate	2	3	3	1	3	0	2	0	2	16	Depressed
34	34	0	3	3	Multigravida	Matric	Uneducated	Housewife	Healthy	Yes	Yes	Yes	Joint	No	Good	0	0	3	2	0	1	2	0	0	8	Not
30	36	0	1	1	Multigravida	Uneducated	Uneducated	Housewife	Healthy	Yes	No	Yes	Joint	No	Poor	1	3	1	2	0	1	0	1	1	10	Depressed
35	34	1	1	2	Multigravida	Primary	Primary	Working Lady	Healthy	Yes	No	Yes	Nuclear	Yes	Good	1	0	2	1	2	2	0	0	1	9	Not
38	34	0	2	2	Multigravida	Intermediate	Primary	Housewife	Healthy	Yes	No	No	Nuclear	Yes	Poor	2	1	1	2	1	0	1	1	0	9	Not
26	29	0	1	1	Multigravida	Matric	Uneducated	Working Lady	Healthy	Yes	No	No	Joint	No	Good	0	0	1	2	1	0	1	1	0	6	Not
26	28	0	1	1	Multigravida	Primary	Uneducated	Housewife	Healthy	Yes	Yes	No	Nuclear	No	Poor	0	0	0	1	0	2	3	0	1	7	Not
39	27	0	2	2	Multigravida	Primary	Uneducated	Housewife	Healthy	No	No	No	Nuclear	No	Moderate	2	1	2	2	3	2	1	2	2	17	Depressed
34	30	5	0	5	Multigravida	Primary	Intermediate	Housewife	Disable	No	No	Yes	Nuclear	No	Moderate	3	0	1	3	3	1	2	2	1	16	Depressed
38	29	0	1	1	Multigravida	Intermediate	Middle	Working Lady	Healthy	Yes	Yes	Yes	Nuclear	Yes	Good	3	1	1	1	0	1	2	0	0	9	Not
26	34	0	2	2	Multigravida	Intermediate	Matric	Working Lady	Healthy	No	No	No	Joint	Yes	Good	1	2	3	1	1	1	2	1	0	12	Depressed
26	30	0	0	0	Primigravida	Intermediate	Intermediate	Housewife	Healthy	No	No	Yes	Nuclear	No	Moderate	1	1	2	0	3	1	1	0	0	9	Not
30	30	0	2	2	Multigravida	Intermediate	Graduation	Working Lady	Healthy	No	Yes	No	Nuclear	No	Moderate	2	1	0	1	1	3	1	2	3	14	Depressed
26	31	2	0	2	Multigravida	Matric	Intermediate	Working Lady	Healthy	No	No	Yes	Joint	Yes	Poor	0	0	2	0	1	0	1	0	3	7	Not
35	27	4	0	4	Multigravida	Matric	Matric	Working Lady	Healthy	Yes	No	No	Joint	Yes	Good	2	1	0	0	0	1	2	1	0	7	Not
26	28	0	0	0	Primigravida	Matric	Uneducated	Housewife	Healthy	Yes	No	Yes	Joint	Yes	Good	2	0	0	2	1	1	2	3	3	14	Depressed
29	38	2	0	2	Multigravida	Intermediate	Intermediate	Housewife	Healthy	No	Yes	Yes	Nuclear	Yes	Moderate	2	3	1	2	0	0	0	1	1	10	Depressed
26	26	0	0	0	Primigravida	Matric	Primary	Working Lady	Healthy	No	No	Yes	Nuclear	No	Good	2	1	0	1	3	0	2	0	0	9	Not
29	28	0	2	2	Multigravida	Primary	Matric	Housewife	Healthy	Yes	No	Yes	Joint	No	Poor	1	0	2	0	2	0	1	1	0	7	Not
29	29	0	1	1	Multigravida	Uneducated	Uneducated	Housewife	Healthy	No	Yes	No	Nuclear	No	Good	2	0	0	0	0	0	1	0	0	3	Not
27	29	3	0	3	Multigravida	Matric	Intermediate	Working Lady	Disable	No	No	Yes	Nuclear	No	Moderate	1	0	3	1	3	3	0	0	2	13	Depressed
30	30	3	2	5	Multigravida	Matric	Intermediate	Housewife	Healthy	No	No	No	Joint	No	Poor	1	0	3	2	0	2	0	0	0	8	Not
34	27	4	0	4	Multigravida	Matric	Intermediate	Working Lady	Healthy	No	No	Yes	Nuclear	No	Moderate	2	1	1	2	0	2	3	1	1	13	Depressed
30	35	0	2	2	Multigravida	Uneducated	Middle	Working Lady	Healthy	No	No	No	Joint	No	Good	1	2	2	1	1	0	0	3	2	12	Depressed
29	33	2	0	2	Multigravida	Middle	Primary	Working Lady	Healthy	No	Yes	Yes	Nuclear	Yes	Good	3	2	1	0	0	2	1	1	0	10	Depressed
30	34	2	0	2	Multigravida	Intermediate	Intermediate	Housewife	Healthy	Yes	Yes	No	Joint	Yes	Good	3	1	0	0	1	1	0	0	0	6	Not
29	30	0	0	0	Primigravida	Matric	Intermediate	Housewife	Healthy	No	Yes	Yes	Joint	Yes	Moderate	3	2	1	0	2	0	0	0	0	8	Not
19	26	0	0	0	Primigravida	Intermediate	Matric	Housewife	Healthy	No	Yes	Yes	Joint	No	Good	2	0	3	1	3	1	3	3	0	16	Depressed
22	29	2	0	2	Multigravida	Matric	Intermediate	Working Lady	Healthy	Yes	Yes	No	Joint	No	Good	1	3	2	3	1	0	3	0	1	14	Depressed
36	38	3	1	4	Multigravida	Intermediate	Matric	Housewife	Healthy	No	Yes	No	Nuclear	Yes	Moderate	2	3	1	3	1	0	3	3	3	19	Depressed
25	27	1	0	1	Multigravida	Matric	Intermediate	Housewife	Healthy	No	Yes	No	Joint	No	Good	0	1	3	0	0	3	3	0	3	13	Depressed
29	31	4	0	4	Multigravida	Intermediate	Intermediate	Housewife	Healthy	Yes	Yes	No	Nuclear	No	Moderate	2	1	1	0	0	1	1	0	3	9	Not
31	33	2	1	3	Multigravida	Matric	Intermediate	Working Lady	Healthy	No	Yes	Yes	Nuclear	No	Moderate	1	0	0	1	3	1	3	1	0	10	Depressed
37	39	1	0	1	Multigravida	Primary	Matric	Housewife	Healthy	No	Yes	Yes	Nuclear	No	Poor	2	1	3	3	3	0	3	3	1	19	Depressed
38	39	2	1	3	Multigravida	Intermediate	Primary	Housewife	Disable	Yes	Yes	Yes	Joint	Yes	Good	0	3	3	1	0	3	1	0	1	12	Depressed
21	27	1	0	1	Multigravida	Matric	Middle	Housewife	Healthy	Yes	No	Yes	Joint	Yes	Poor	3	0	3	0	0	0	1	1	1	9	Not
26	28	1	0	1	Multigravida	Matric	Middle	Working Lady	Healthy	Yes	No	Yes	Joint	No	Moderate	1	3	3	0	0	3	1	0	3	14	Depressed
35	37	1	0	1	Multigravida	Matric	Primary	Working Lady	Healthy	No	No	Yes	Joint	No	Poor	2	3	0	3	1	3	3	3	1	19	Depressed
29	31	1	0	1	Multigravida	Uneducated	Uneducated	Working Lady	Healthy	No	No	No	Nuclear	Yes	Poor	1	3	1	1	0	3	0	3	3	15	Depressed
40	28	2	1	3	Multigravida	Middle	Intermediate	Working Lady	Healthy	No	No	No	Joint	Yes	Good	0	3	0	1	3	1	1	3	1	13	Depressed
26	28	2	0	2	Multigravida	Intermediate	Intermediate	Working Lady	Healthy	Yes	Yes	No	Nuclear	No	Good	1	3	0	1	1	0	1	1	3	11	Depressed
20	29	1	0	1	Multigravida	Matric	Uneducated	Housewife	Healthy	No	Yes	Yes	Nuclear	Yes	Moderate	2	3	3	3	3	3	0	3	1	21	Depressed
24	26	1	0	1	Multigravida	Uneducated	Matric	Working Lady	Healthy	Yes	No	No	Joint	No	Moderate	1	2	3	3	3	1	1	3	3	20	Depressed
25	27	2	0	2	Multigravida	Intermediate	Uneducated	Housewife	Healthy	Yes	Yes	Yes	Nuclear	Yes	Moderate	2	1	0	0	1	1	0	3	0	8	Not
25	27	1	0	1	Multigravida	Intermediate	Matric	Housewife	Healthy	Yes	Yes	No	Nuclear	No	Good	2	0	1	3	3	3	0	1	1	14	Depressed
22	27	2	0	2	Multigravida	Uneducated	Uneducated	Housewife	Healthy	No	Yes	Yes	Joint	Yes	Moderate	0	3	0	3	0	3	3	1	1	14	Depressed
31	33	4	0	4	Multigravida	Uneducated	Uneducated	Housewife	Healthy	Yes	No	Yes	Nuclear	No	Moderate	2	1	0	1	1	1	3	0	1	10	Depressed
28	30	3	0	3	Multigravida	Uneducated	Intermediate	Housewife	Healthy	No	No	Yes	Nuclear	No	Good	3	0	3	3	0	1	0	1	1	12	Depressed
21	26	1	0	1	Multigravida	Uneducated	Intermediate	Housewife	Healthy	Yes	Yes	No	Joint	No	Poor	3	1	0	1	3	1	3	1	1	14	Depressed
20	28	1	0	1	Multigravida	Matric	Intermediate	Housewife	Healthy	No	No	Yes	Nuclear	No	Poor	2	3	3	0	3	0	3	3	1	18	Depressed
22	27	1	0	1	Multigravida	Matric	Matric	Housewife	Healthy	Yes	Yes	No	Nuclear	Yes	Poor	3	0	3	1	3	1	3	3	0	17	Depressed
26	28	1	1	2	Multigravida	Primary	Matric	Housewife	Healthy	No	No	Yes	Nuclear	Yes	Good	3	0	0	0	3	3	0	3	3	15	Depressed
27	29	1	0	1	Multigravida	Middle	Matric	Housewife	Healthy	Yes	No	No	Nuclear	Yes	Moderate	2	1	3	0	3	1	3	3	0	16	Depressed
20	27	1	0	1	Multigravida	Middle	Intermediate	Working Lady	Healthy	No	No	Yes	Nuclear	No	Good	1	2	0	3	3	0	1	1	1	12	Depressed
24	26	2	0	2	Multigravida	Primary	Matric	Working Lady	Healthy	No	No	Yes	Joint	No	Moderate	0	3	3	1	3	3	3	3	0	19	Depressed
26	28	1	0	1	Multigravida	Matric	Matric	Housewife	Healthy	Yes	No	Yes	Nuclear	Yes	Moderate	0	3	3	0	3	3	1	1	3	17	Depressed
32	34	3	0	3	Multigravida	Matric	Matric	Housewife	Healthy	Yes	No	Yes	Nuclear	No	Good	3	1	3	3	1	1	3	0	3	18	Depressed
27	29	2	0	2	Multigravida	Primary	Intermediate	Housewife	Healthy	No	Yes	Yes	Nuclear	No	Moderate	0	3	1	3	0	3	1	1	3	15	Depressed
20	26	1	0	1	Multigravida	Uneducated	Primary	Working Lady	Healthy	No	No	Yes	Nuclear	Yes	Moderate	2	3	0	1	0	0	3	0	1	10	Depressed
29	31	2	1	3	Multigravida	Matric	Matric	Working Lady	Disable	No	Yes	No	Joint	No	Moderate	1	0	3	2	1	3	0	0	1	11	Depressed
23	27	1	0	1	Multigravida	Primary	Uneducated	Working Lady	Healthy	Yes	Yes	No	Nuclear	Yes	Poor	1	3	3	0	1	1	1	1	3	14	Depressed
27	29	3	0	3	Multigravida	Primary	Uneducated	Housewife	Healthy	No	Yes	Yes	Nuclear	Yes	Moderate	3	2	2	1	3	1	3	1	3	19	Depressed
23	27	1	0	1	Multigravida	Matric	Uneducated	Working Lady	Healthy	No	No	Yes	Joint	Yes	Good	1	0	3	0	3	0	1	3	3	14	Depressed
40	39	3	0	3	Multigravida	Matric	Intermediate	Housewife	Healthy	No	Yes	Yes	Joint	No	Poor	3	1	0	0	3	3	3	1	3	17	Depressed
31	33	1	2	3	Multigravida	Primary	Intermediate	Working Lady	Healthy	Yes	Yes	Yes	Joint	No	Good	2	0	3	3	1	0	3	1	3	16	Depressed
25	27	2	0	2	Multigravida	Uneducated	Intermediate	Housewife	Healthy	Yes	No	Yes	Joint	Yes	Poor	2	0	1	3	3	3	3	1	3	19	Depressed
30	32	3	0	3	Multigravida	Uneducated	Intermediate	Working Lady	Healthy	No	No	Yes	Nuclear	Yes	Moderate	2	3	0	3	1	3	3	1	1	17	Depressed
32	34	1	2	3	Multigravida	Matric	Matric	Working Lady	Healthy	Yes	No	Yes	Joint	No	Poor	3	0	3	1	3	0	1	1	2	14	Depressed
27	29	1	0	1	Multigravida	Matric	Uneducated	Working Lady	Healthy	No	Yes	No	Nuclear	No	Moderate	1	3	3	0	3	0	1	3	3	17	Depressed
37	39	4	0	4	Multigravida	Intermediate	Intermediate	Housewife	Healthy	No	No	No	Nuclear	Yes	Poor	2	1	1	3	3	3	1	1	0	15	Depressed
46	28	1	0	1	Multigravida	Intermediate	Intermediate	Working Lady	Healthy	No	Yes	No	Nuclear	Yes	Good	2	3	3	3	1	1	3	3	0	19	Depressed
30	32	4	0	4	Multigravida	Intermediate	Intermediate	Housewife	Disable	No	No	Yes	Nuclear	Yes	Good	1	3	1	0	3	1	1	3	1	14	Depressed
38	39	1	0	1	Multigravida	Primary	Intermediate	Housewife	Healthy	No	Yes	Yes	Joint	Yes	Poor	2	3	3	3	1	1	1	3	0	17	Depressed
31	33	2	0	2	Multigravida	Primary	Intermediate	Working Lady	Healthy	Yes	Yes	Yes	Joint	Yes	Poor	3	0	3	2	1	1	3	0	3	16	Depressed
32	34	1	2	3	Multigravida	Primary	Matric	Housewife	Healthy	No	Yes	Yes	Nuclear	Yes	Good	3	0	1	2	3	0	1	3	1	14	Depressed
30	32	1	1	2	Multigravida	Primary	Matric	Working Lady	Healthy	No	Yes	Yes	Nuclear	Yes	Poor	3	0	3	1	2	0	1	1	0	11	Depressed
24	26	2	0	2	Multigravida	Matric	Matric	Working Lady	Healthy	Yes	No	Yes	Nuclear	Yes	Good	2	3	1	0	1	3	0	3	1	14	Depressed
23	26	1	1	2	Multigravida	Intermediate	Intermediate	Working Lady	Healthy	No	No	Yes	Nuclear	No	Poor	0	1	3	0	1	3	1	0	3	12	Depressed
36	38	2	0	2	Multigravida	Primary	Matric	Housewife	Healthy	Yes	No	Yes	Nuclear	Yes	Poor	2	3	3	3	0	1	3	0	1	16	Depressed
25	27	3	0	3	Multigravida	Graduation	Primary	Working Lady	Healthy	No	Yes	Yes	Joint	Yes	Moderate	1	0	0	0	3	1	1	1	3	10	Depressed
29	31	1	1	2	Multigravida	Primary	Uneducated	Housewife	Healthy	Yes	Yes	No	Nuclear	No	Moderate	2	3	3	0	3	0	3	1	3	18	Depressed
29	31	1	2	3	Multigravida	Primary	Matric	Working Lady	Healthy	Yes	Yes	Yes	Nuclear	No	Poor	2	0	3	0	1	3	0	3	0	12	Depressed
27	29	3	1	4	Multigravida	Primary	Primary	Working Lady	Healthy	No	Yes	Yes	Nuclear	Yes	Good	1	3	1	1	0	3	1	3	1	14	Depressed
27	29	2	0	2	Multigravida	Matric	Matric	Working Lady	Healthy	Yes	Yes	No	Joint	No	Moderate	3	1	3	0	1	0	3	1	1	13	Depressed
35	37	2	0	2	Multigravida	Intermediate	Graduation	Working Lady	Healthy	Yes	No	Yes	Nuclear	No	Moderate	3	1	0	2	1	3	2	1	3	16	Depressed
33	35	2	1	3	Multigravida	Intermediate	Intermediate	Housewife	Healthy	Yes	No	No	Joint	Yes	Poor	2	3	0	1	1	3	1	3	3	17	Depressed
31	33	3	1	4	Multigravida	Uneducated	Matric	Housewife	Healthy	Yes	No	Yes	Joint	Yes	Poor	3	1	0	3	1	3	0	1	0	12	Depressed
28	30	1	1	2	Multigravida	Uneducated	Graduation	Working Lady	Healthy	Yes	Yes	No	Joint	Yes	Good	3	1	3	1	0	0	3	2	1	14	Depressed
36	38	1	2	3	Multigravida	Uneducated	Uneducated	Housewife	Healthy	No	Yes	No	Joint	No	Poor	2	3	3	2	1	1	0	3	1	16	Depressed
31	33	1	2	3	Multigravida	Uneducated	Uneducated	Working Lady	Healthy	No	No	Yes	Joint	Yes	Good	1	3	0	3	1	1	1	1	0	11	Depressed
39	39	3	0	3	Multigravida	Matric	Uneducated	Housewife	Healthy	No	Yes	Yes	Nuclear	No	Moderate	1	3	1	1	0	3	1	3	3	16	Depressed
27	29	1	2	3	Multigravida	Matric	Uneducated	Housewife	Healthy	No	No	No	Joint	No	Good	3	1	0	1	1	1	3	1	3	14	Depressed
21	26	1	0	1	Multigravida	Primary	Matric	Working Lady	Healthy	No	No	Yes	Joint	Yes	Moderate	2	3	1	1	1	1	3	0	3	15	Depressed
30	32	1	0	1	Multigravida	Middle	Matric	Working Lady	Healthy	No	Yes	Yes	Joint	No	Poor	3	1	0	3	3	3	1	0	0	14	Depressed
30	32	4	0	4	Multigravida	Primary	Matric	Housewife	Disable	No	Yes	Yes	Nuclear	Yes	Good	2	3	3	0	1	3	1	3	1	17	Depressed
31	33	4	1	5	Multigravida	Matric	Primary	Working Lady	Healthy	Yes	No	Yes	Nuclear	No	Moderate	2	3	3	1	1	3	1	3	1	18	Depressed
28	30	1	0	1	Multigravida	Graduation	Matric	Working Lady	Healthy	No	No	Yes	Nuclear	Yes	Moderate	0	3	0	1	3	1	1	0	1	10	Depressed
36	38	1	0	1	Multigravida	Matric	Graduation	Working Lady	Healthy	No	No	Yes	Nuclear	No	Good	1	3	1	0	1	3	3	0	0	12	Depressed
34	36	3	0	3	Multigravida	Matric	Matric	Housewife	Healthy	No	Yes	Yes	Nuclear	No	Poor	2	3	0	3	3	1	3	3	1	19	Depressed
31	33	2	2	4	Multigravida	Intermediate	Primary	Working Lady	Healthy	Yes	Yes	No	Nuclear	Yes	Moderate	3	1	0	3	1	0	3	3	1	15	Depressed
31	33	2	2	4	Multigravida	Intermediate	Uneducated	Housewife	Healthy	No	No	Yes	Nuclear	Yes	Good	3	1	0	0	3	0	1	3	1	12	Depressed
31	33	1	0	1	Multigravida	Intermediate	Intermediate	Housewife	Healthy	No	No	Yes	Joint	No	Poor	2	3	3	2	0	0	3	1	3	17	Depressed
38	39	1	0	1	Multigravida	Intermediate	Uneducated	Working Lady	Healthy	No	No	No	Nuclear	No	Good	2	3	0	3	1	3	1	1	3	17	Depressed
35	37	1	2	3	Multigravida	Matric	Uneducated	Housewife	Healthy	No	No	Yes	Nuclear	Yes	Poor	3	1	0	2	3	0	3	1	1	14	Depressed
30	32	1	1	2	Multigravida	Uneducated	Uneducated	Housewife	Healthy	No	Yes	Yes	Joint	No	Good	3	1	3	1	1	0	3	3	1	16	Depressed
35	37	2	0	2	Multigravida	Intermediate	Uneducated	Housewife	Healthy	No	No	Yes	Joint	No	Moderate	2	0	3	0	3	0	1	1	0	10	Depressed
30	32	2	0	2	Multigravida	Intermediate	Matric	Housewife	Healthy	No	No	No	Joint	Yes	Good	2	3	0	1	3	3	3	1	3	19	Depressed
29	31	2	1	3	Multigravida	Uneducated	Matric	Working Lady	Healthy	No	Yes	Yes	Joint	Yes	Moderate	3	1	0	1	3	3	1	0	3	15	Depressed
31	33	1	1	2	Multigravida	Uneducated	Matric	Housewife	Healthy	No	No	Yes	Joint	Yes	Good	2	3	3	0	1	0	1	3	1	14	Depressed
33	35	4	1	5	Multigravida	Uneducated	Matric	Housewife	Healthy	Yes	No	Yes	Nuclear	Yes	Good	3	0	1	1	1	1	1	0	1	9	Not
34	36	1	2	3	Multigravida	Uneducated	Matric	Housewife	Healthy	No	No	Yes	Joint	Yes	Poor	3	0	3	3	3	3	1	0	1	17	Depressed
31	33	1	1	2	Multigravida	Matric	Intermediate	Housewife	Healthy	No	No	No	Nuclear	Yes	Moderate	2	1	1	3	0	1	3	0	1	12	Depressed
35	37	1	2	3	Primigravida	Matric	Matric	Housewife	Healthy	No	No	No	Nuclear	Yes	Good	0	3	3	3	0	1	3	1	3	17	Depressed
31	33	1	0	1	Multigravida	Intermediate	Primary	Working Lady	Disable	No	No	No	Joint	No	Moderate	0	3	1	0	3	0	0	1	1	9	Not
36	38	2	0	2	Multigravida	Uneducated	Matric	Working Lady	Healthy	Yes	Yes	No	Joint	Yes	Good	2	0	3	3	0	3	1	3	3	18	Depressed
39	30	1	1	2	Multigravida	Matric	Primary	Working Lady	Healthy	No	Yes	No	Nuclear	Yes	Moderate	3	1	1	3	0	3	1	3	3	18	Depressed
27	29	1	0	1	Multigravida	Uneducated	Primary	Housewife	Healthy	No	Yes	No	Joint	Yes	Good	2	1	1	1	3	1	0	3	1	13	Depressed
27	29	1	0	1	Multigravida	Matric	Uneducated	Housewife	Healthy	Yes	Yes	Yes	Joint	Yes	Poor	2	0	3	0	0	3	0	3	0	11	Depressed
40	30	1	1	2	Multigravida	Uneducated	Primary	Housewife	Healthy	No	No	Yes	Joint	Yes	Poor	2	3	1	3	3	3	3	0	0	18	Depressed
35	37	6	0	6	Multigravida	Uneducated	Uneducated	Housewife	Healthy	No	No	No	Joint	No	Moderate	1	3	2	1	1	1	3	0	1	13	Depressed
39	30	1	0	1	Multigravida	Intermediate	Primary	Housewife	Healthy	Yes	Yes	Yes	Nuclear	No	Moderate	1	3	0	3	3	3	3	0	3	19	Depressed
27	29	1	1	2	Multigravida	Intermediate	Primary	Housewife	Healthy	No	No	Yes	Joint	Yes	Poor	1	3	3	0	1	1	3	3	1	16	Depressed
27	29	1	0	1	Multigravida	Intermediate	Matric	Working Lady	Healthy	No	Yes	Yes	Joint	Yes	Poor	3	0	3	1	3	3	2	3	0	18	Depressed
31	33	1	1	2	Multigravida	Matric	Matric	Working Lady	Healthy	No	No	Yes	Nuclear	No	Good	2	1	1	0	1	3	1	3	1	13	Depressed
27	29	3	0	3	Multigravida	Primary	Matric	Housewife	Healthy	Yes	Yes	No	Nuclear	No	Moderate	2	0	3	1	1	1	3	0	3	14	Depressed
36	38	5	0	5	Multigravida	Primary	Intermediate	Working Lady	Disable	No	No	No	Nuclear	No	Moderate	3	0	1	1	0	3	3	0	3	14	Depressed
27	29	1	0	1	Multigravida	Primary	Matric	Working Lady	Healthy	No	No	Yes	Joint	No	Poor	2	0	3	3	0	1	1	1	3	14	Depressed
30	32	3	0	3	Multigravida	Matric	Matric	Working Lady	Healthy	Yes	No	Yes	Joint	Yes	Moderate	3	0	3	1	3	3	1	0	1	15	Depressed
27	29	1	0	1	Multigravida	Primary	Matric	Working Lady	Healthy	No	No	No	Nuclear	Yes	Good	2	3	1	0	1	0	1	3	3	14	Depressed
30	32	1	1	2	Multigravida	Primary	Primary	Working Lady	Healthy	No	Yes	Yes	Joint	Yes	Moderate	2	0	1	1	1	1	1	3	1	11	Depressed
30	32	1	0	1	Multigravida	Matric	Primary	Working Lady	Healthy	No	No	Yes	Joint	Yes	Poor	2	3	1	3	3	3	3	1	1	20	Depressed
28	30	4	0	4	Multigravida	Intermediate	Matric	Housewife	Healthy	No	Yes	Yes	Nuclear	Yes	Good	1	3	1	3	0	1	0	1	1	11	Depressed
31	33	4	1	5	Multigravida	Matric	Primary	Housewife	Healthy	Yes	No	Yes	Joint	Yes	Poor	3	0	3	3	0	1	0	3	3	16	Depressed
35	37	5	0	5	Multigravida	Intermediate	Matric	Housewife	Healthy	Yes	Yes	Yes	Nuclear	Yes	Moderate	2	3	0	0	3	3	1	1	3	16	Depressed
31	33	1	1	2	Multigravida	Graduation	Graduation	Housewife	Healthy	No	No	Yes	Joint	No	Moderate	1	3	0	3	1	1	0	3	3	15	Depressed
30	32	3	0	3	Multigravida	Uneducated	Uneducated	Working Lady	Healthy	No	Yes	No	Nuclear	No	Poor	2	3	3	1	1	3	3	1	1	18	Depressed
31	33	3	0	3	Multigravida	Graduation	Graduation	Working Lady	Healthy	No	No	No	Joint	Yes	Moderate	2	0	1	3	0	1	0	1	0	8	Not
24	32	1	0	1	Multigravida	Primary	Uneducated	Working Lady	Healthy	Yes	No	No	Nuclear	Yes	Poor	0	3	0	2	3	0	0	1	1	10	Depressed
26	28	0	2	2	Multigravida	Primary	Uneducated	Housewife	Healthy	No	No	Yes	Nuclear	Yes	Moderate	3	1	3	1	3	0	3	1	1	16	Depressed
36	34	0	4	4	Multigravida	Primary	Matric	Working Lady	Healthy	Yes	No	Yes	Joint	No	Moderate	1	3	1	1	1	2	3	2	1	15	Depressed
25	26	0	1	1	Multigravida	Uneducated	Uneducated	Working Lady	Healthy	Yes	No	Yes	Nuclear	Yes	Poor	1	0	1	1	1	2	1	0	3	10	Depressed
29	38	0	4	4	Multigravida	Uneducated	Uneducated	Working Lady	Healthy	No	No	Yes	Joint	Yes	Poor	3	0	3	2	1	1	2	0	0	12	Depressed
31	32	0	3	3	Primigravida	Uneducated	Uneducated	Housewife	Healthy	Yes	No	No	Joint	Yes	Good	1	0	1	2	1	1	1	0	1	8	Not
37	32	0	1	1	Multigravida	Matric	Uneducated	Working Lady	Healthy	Yes	No	No	Joint	Yes	Moderate	1	3	2	0	3	0	1	3	1	14	Depressed
38	28	0	3	3	Multigravida	Uneducated	Matric	Working Lady	Disable	No	No	No	Nuclear	No	Moderate	3	2	2	1	0	2	1	1	0	12	Depressed
21	27	0	1	1	Multigravida	Graduation	Matric	Working Lady	Healthy	No	Yes	No	Nuclear	No	Poor	3	0	0	1	0	1	0	1	3	9	Not
26	38	0	1	1	Multigravida	Primary	Uneducated	Housewife	Healthy	No	Yes	No	Nuclear	Yes	Moderate	3	1	0	0	3	0	3	1	3	14	Depressed
35	31	0	1	1	Multigravida	Matric	Uneducated	Housewife	Healthy	Yes	Yes	No	Nuclear	Yes	Good	1	0	1	0	1	0	3	0	0	6	Not
29	29	0	1	1	Multigravida	Primary	Matric	Housewife	Healthy	Yes	Yes	Yes	Joint	No	Moderate	3	1	3	3	2	0	3	3	2	20	Depressed
40	35	0	3	3	Multigravida	Primary	Uneducated	Housewife	Healthy	Yes	Yes	Yes	Nuclear	No	Poor	1	0	1	0	3	2	0	0	1	8	Not
26	29	0	2	2	Multigravida	Primary	Primary	Housewife	Healthy	No	No	Yes	Joint	Yes	Good	3	2	3	3	0	2	3	2	0	18	Depressed
20	27	0	1	1	Multigravida	Uneducated	Matric	Working Lady	Healthy	Yes	No	No	Joint	No	Poor	3	1	1	3	3	2	1	1	0	15	Depressed
24	32	1	0	1	Multigravida	Middle	Graduation	Housewife	Healthy	No	Yes	Yes	Nuclear	Yes	Moderate	3	0	1	1	1	0	3	1	0	10	Depressed
25	39	0	2	2	Multigravida	Primary	Matric	Working Lady	Healthy	No	No	No	Joint	No	Moderate	3	1	3	3	3	1	0	0	0	14	Depressed
25	29	0	1	1	Multigravida	Uneducated	Primary	Working Lady	Healthy	No	No	Yes	Joint	Yes	Poor	3	0	2	0	1	2	0	0	0	8	Not
26	26	0	2	2	Multigravida	Uneducated	Uneducated	Working Lady	Healthy	Yes	No	No	Nuclear	No	Poor	1	2	2	0	3	0	0	1	0	9	Not
26	32	0	4	4	Multigravida	Uneducated	Uneducated	Working Lady	Healthy	No	Yes	No	Joint	Yes	Poor	1	0	2	0	1	0	2	0	1	7	Not
28	32	0	3	3	Multigravida	Primary	Middle	Working Lady	Healthy	Yes	Yes	No	Joint	Yes	Poor	1	3	2	3	1	0	2	1	0	13	Depressed
21	27	0	0	0	Primigravida	Matric	Matric	Working Lady	Healthy	No	No	Yes	Nuclear	Yes	Poor	3	0	3	3	0	0	1	0	0	10	Depressed
20	29	0	0	0	Primigravida	Primary	Primary	Working Lady	Healthy	Yes	Yes	No	Joint	Yes	Poor	1	0	1	0	0	2	1	3	1	9	Not
22	32	1	0	1	Multigravida	Uneducated	Primary	Working Lady	Healthy	No	No	Yes	Joint	No	Poor	1	3	1	0	3	2	0	3	2	15	Depressed
26	35	0	2	2	Multigravida	Graduation	Primary	Working Lady	Healthy	Yes	Yes	No	Joint	No	Poor	0	3	3	0	1	0	1	0	0	8	Not
27	34	1	0	1	Multigravida	Graduation	Uneducated	Working Lady	Healthy	No	Yes	Yes	Joint	No	Poor	3	0	1	1	1	0	2	1	1	10	Depressed
20	27	0	0	0	Primigravida	Graduation	Uneducated	Housewife	Healthy	Yes	Yes	No	Joint	Yes	Moderate	1	0	1	0	3	0	1	0	0	6	Not
24	39	0	0	0	Primigravida	Primary	Uneducated	Housewife	Healthy	Yes	Yes	No	Nuclear	Yes	Poor	3	3	1	2	2	0	0	0	0	11	Depressed
26	30	0	1	1	Multigravida	Uneducated	Graduation	Working Lady	Healthy	No	Yes	No	Joint	No	Good	0	1	1	1	2	2	0	0	1	8	Not
32	27	2	1	3	Multigravida	Uneducated	Uneducated	Working Lady	Healthy	No	Yes	No	Joint	Yes	Poor	0	3	3	3	1	2	0	3	2	17	Depressed
27	32	1	0	1	Multigravida	Uneducated	Graduation	Working Lady	Healthy	Yes	No	No	Joint	Yes	Poor	2	1	1	1	3	1	1	1	0	11	Depressed
20	30	0	0	0	Primigravida	Matric	Primary	Housewife	Healthy	Yes	Yes	No	Joint	No	Poor	3	0	3	2	2	0	2	3	3	18	Depressed
29	31	1	0	1	Multigravida	Matric	Middle	Housewife	Disable	Yes	No	Yes	Nuclear	Yes	Poor	3	1	2	3	1	2	2	2	3	19	Depressed
23	32	0	1	1	Multigravida	Graduation	Matric	Housewife	Healthy	No	No	Yes	Joint	No	Poor	0	3	0	3	2	1	0	3	1	13	Depressed
27	36	0	2	2	Multigravida	Primary	Middle	Working Lady	Healthy	Yes	No	No	Joint	No	Poor	1	1	1	1	2	1	0	2	3	12	Depressed
23	33	0	1	1	Multigravida	Matric	Primary	Housewife	Healthy	Yes	Yes	No	Nuclear	No	Moderate	1	1	2	2	1	0	1	3	1	12	Depressed
40	29	3	0	3	Multigravida	Primary	Uneducated	Working Lady	Healthy	Yes	No	No	Nuclear	Yes	Moderate	0	3	0	1	0	1	3	1	2	11	Depressed
31	32	2	0	2	Multigravida	Primary	Uneducated	Housewife	Healthy	No	No	No	Nuclear	Yes	Good	3	1	0	0	1	1	0	3	3	12	Depressed
25	32	0	1	1	Multigravida	Primary	Graduation	Working Lady	Healthy	No	Yes	No	Nuclear	Yes	Poor	2	3	3	1	1	0	3	0	1	14	Depressed
30	28	3	0	3	Multigravida	Uneducated	Uneducated	Housewife	Healthy	Yes	Yes	No	Joint	Yes	Poor	3	0	3	2	1	2	3	2	1	17	Depressed
32	28	1	2	3	Multigravida	Uneducated	Primary	Housewife	Healthy	No	Yes	No	Nuclear	Yes	Poor	1	3	0	0	1	3	2	1	0	11	Depressed
27	28	2	0	2	Multigravida	Matric	Matric	Housewife	Healthy	Yes	No	Yes	Joint	Yes	Poor	0	3	1	1	0	3	2	1	0	11	Depressed
37	36	3	0	3	Multigravida	Graduation	Primary	Working Lady	Healthy	Yes	Yes	Yes	Joint	No	Poor	2	1	0	3	3	1	2	1	3	16	Depressed
46	35	4	0	4	Multigravida	Middle	Matric	Housewife	Healthy	Yes	No	Yes	Joint	Yes	Poor	0	3	0	1	3	3	2	3	3	18	Depressed
30	36	0	2	2	Multigravida	Matric	Graduation	Working Lady	Disable	Yes	Yes	No	Joint	No	Poor	0	1	1	2	1	1	0	2	0	8	Not
38	36	0	1	1	Multigravida	Primary	Graduation	Working Lady	Healthy	Yes	No	No	Nuclear	No	Good	0	3	1	1	1	1	2	1	0	10	Depressed
31	37	0	2	2	Multigravida	Matric	Graduation	Housewife	Healthy	No	No	No	Nuclear	No	Moderate	0	3	2	2	3	0	2	0	0	12	Depressed
32	30	0	3	3	Multigravida	Intermediate	Primary	Working Lady	Healthy	Yes	No	No	Joint	No	Good	3	1	2	2	1	0	1	2	1	13	Depressed
30	27	0	2	2	Multigravida	Matric	Uneducated	Housewife	Healthy	Yes	No	No	Joint	No	Moderate	0	1	3	0	0	3	2	3	0	12	Depressed
24	29	0	2	2	Multigravida	Graduation	Matric	Housewife	Healthy	No	Yes	No	Joint	No	Moderate	3	1	2	2	3	0	1	1	3	16	Depressed
23	36	0	2	2	Multigravida	Intermediate	Primary	Housewife	Healthy	Yes	Yes	No	Joint	Yes	Good	3	1	1	2	1	0	0	1	1	10	Depressed
36	37	0	2	2	Multigravida	Uneducated	Primary	Working Lady	Healthy	No	Yes	No	Joint	Yes	Moderate	0	3	2	1	1	0	1	1	3	12	Depressed
25	28	0	3	3	Multigravida	Intermediate	Primary	Housewife	Healthy	Yes	No	No	Nuclear	Yes	Moderate	3	0	3	1	3	0	1	0	3	14	Depressed
29	32	0	2	2	Multigravida	Intermediate	Primary	Working Lady	Healthy	No	No	Yes	Joint	Yes	Moderate	3	0	1	0	0	1	1	2	1	9	Not
29	37	1	3	4	Multigravida	Intermediate	Graduation	Housewife	Healthy	No	No	No	Joint	Yes	Poor	3	1	1	1	3	0	2	1	3	15	Depressed
27	32	0	2	2	Multigravida	Graduation	Graduation	Housewife	Healthy	Yes	No	No	Joint	No	Moderate	0	1	1	0	3	0	0	0	0	5	Not
27	36	2	0	2	Multigravida	Graduation	Uneducated	Housewife	Healthy	No	No	Yes	Nuclear	Yes	Good	3	1	1	0	0	2	0	0	2	9	Not
35	28	2	0	2	Multigravida	Matric	Matric	Housewife	Healthy	No	Yes	No	Joint	Yes	Poor	1	3	1	3	0	1	0	3	3	15	Depressed
33	36	3	0	3	Multigravida	Graduation	Uneducated	Working Lady	Healthy	No	Yes	Yes	Nuclear	No	Good	1	3	1	1	2	1	3	3	2	17	Depressed
31	36	2	0	2	Multigravida	Graduation	Middle	Working Lady	Healthy	No	Yes	No	Nuclear	Yes	Poor	3	1	1	1	1	2	0	0	1	10	Depressed
28	26	2	0	2	Multigravida	Graduation	Matric	Housewife	Healthy	No	No	Yes	Nuclear	No	Moderate	3	1	1	0	2	1	3	0	1	12	Depressed
36	36	3	0	3	Multigravida	Middle	Uneducated	Working Lady	Healthy	Yes	No	Yes	Nuclear	Yes	Poor	3	1	1	3	1	1	1	0	1	12	Depressed
31	36	3	0	3	Multigravida	Intermediate	Graduation	Housewife	Healthy	Yes	Yes	No	Nuclear	Yes	Moderate	1	1	2	0	0	2	0	2	0	8	Not
39	29	3	1	4	Multigravida	Matric	Primary	Working Lady	Healthy	Yes	No	No	Joint	Yes	Good	3	3	1	3	0	1	1	0	0	12	Depressed
27	32	2	0	2	Multigravida	Uneducated	Matric	Working Lady	Healthy	Yes	Yes	Yes	Nuclear	Yes	Good	1	3	1	2	1	1	0	1	0	10	Depressed
21	32	1	0	1	Multigravida	Matric	Primary	Housewife	Healthy	Yes	Yes	No	Nuclear	No	Good	0	3	2	1	1	1	1	0	1	10	Depressed
30	32	1	2	3	Multigravida	Primary	Primary	Housewife	Healthy	Yes	No	No	Nuclear	Yes	Good	0	1	0	2	1	0	2	2	0	8	Not
30	32	4	0	4	Multigravida	Matric	Middle	Working Lady	Disable	Yes	No	No	Joint	No	Good	3	3	2	3	0	2	0	3	1	17	Depressed
31	36	4	1	5	Multigravida	Graduation	Uneducated	Housewife	Healthy	No	Yes	No	Joint	Yes	Moderate	3	1	1	0	1	1	1	0	1	9	Not
28	28	1	0	1	Multigravida	Middle	Middle	Housewife	Healthy	Yes	Yes	No	Joint	No	Moderate	0	3	2	0	1	0	0	2	0	8	Not
36	36	1	2	3	Multigravida	Intermediate	Primary	Housewife	Healthy	Yes	Yes	No	Joint	Yes	Moderate	3	3	1	1	0	0	1	0	1	10	Depressed
34	36	3	0	3	Multigravida	Primary	Primary	Working Lady	Healthy	Yes	No	No	Joint	Yes	Poor	0	3	0	2	1	2	1	0	2	11	Depressed
31	36	2	0	2	Multigravida	Matric	Primary	Housewife	Healthy	No	No	Yes	Joint	Yes	Poor	3	3	0	1	2	3	1	0	0	13	Depressed
31	32	3	0	3	Multigravida	Uneducated	Graduation	Working Lady	Healthy	Yes	Yes	No	Joint	No	Poor	3	1	0	0	0	2	1	1	1	9	Not
31	28	1	0	1	Primigravida	Intermediate	Uneducated	Working Lady	Healthy	Yes	Yes	No	Nuclear	Yes	Poor	0	1	0	1	1	1	0	0	0	4	Not
38	32	1	2	3	Multigravida	Graduation	Middle	Housewife	Healthy	Yes	Yes	Yes	Joint	Yes	Poor	1	1	3	2	3	0	0	2	1	13	Depressed
35	29	3	0	3	Multigravida	Matric	Matric	Working Lady	Healthy	Yes	Yes	No	Joint	No	Moderate	3	1	0	0	2	2	2	3	1	14	Depressed
30	28	2	0	2	Multigravida	Graduation	Uneducated	Working Lady	Healthy	Yes	No	No	Nuclear	Yes	Moderate	1	3	1	0	2	3	2	2	1	15	Depressed
35	37	2	0	2	Multigravida	Intermediate	Graduation	Working Lady	Healthy	Yes	Yes	No	Nuclear	Yes	Poor	1	3	1	2	2	2	0	0	1	12	Depressed
30	30	2	0	2	Multigravida	Uneducated	Matric	Working Lady	Healthy	Yes	Yes	Yes	Nuclear	Yes	Good	0	0	2	1	2	1	0	1	0	7	Not
29	28	3	0	3	Multigravida	Uneducated	Primary	Housewife	Healthy	Yes	No	No	Nuclear	No	Moderate	3	1	1	2	2	1	1	1	0	12	Depressed
31	29	2	0	2	Multigravida	Uneducated	Graduation	Working Lady	Healthy	Yes	Yes	No	Nuclear	Yes	Moderate	3	1	1	1	3	1	0	0	1	11	Depressed
33	32	1	0	1	Multigravida	Graduation	Graduation	Working Lady	Healthy	No	Yes	No	Joint	No	Moderate	1	0	2	2	0	0	0	1	0	6	Not
34	28	0	3	3	Multigravida	Intermediate	Middle	Working Lady	Healthy	Yes	Yes	No	Nuclear	Yes	Moderate	3	0	0	2	0	2	2	0	1	10	Depressed
31	26	0	2	2	Multigravida	Matric	Graduation	Working Lady	Healthy	Yes	Yes	Yes	Joint	No	Moderate	3	1	2	0	3	2	3	1	1	16	Depressed
35	36	0	3	3	Multigravida	Matric	Intermediate	Working Lady	Healthy	Yes	Yes	Yes	Joint	Yes	Moderate	1	3	1	0	1	0	0	0	0	6	Not
31	32	1	1	2	Multigravida	Uneducated	Intermediate	Housewife	Disable	Yes	Yes	Yes	Nuclear	Yes	Moderate	3	2	1	1	1	2	0	1	0	11	Depressed
36	32	1	2	3	Multigravida	Middle	Intermediate	Housewife	Healthy	No	No	Yes	Nuclear	No	Poor	0	3	2	0	0	2	0	2	0	9	Not
39	34	2	2	4	Multigravida	Primary	Intermediate	Housewife	Healthy	Yes	No	Yes	Joint	No	Poor	2	3	2	2	1	0	0	3	0	13	Depressed
27	32	0	1	1	Multigravida	Graduation	Uneducated	Working Lady	Healthy	Yes	No	Yes	Nuclear	No	Good	3	1	3	2	3	2	1	1	1	17	Depressed
27	29	1	1	2	Multigravida	Graduation	Primary	Working Lady	Healthy	No	No	No	Nuclear	No	Good	1	3	1	3	2	1	2	2	2	17	Depressed
36	32	0	1	1	Multigravida	Middle	Matric	Working Lady	Healthy	Yes	Yes	No	Nuclear	No	Moderate	3	2	0	1	2	2	0	0	0	10	Depressed
35	28	0	4	4	Multigravida	Primary	Primary	Working Lady	Healthy	Yes	Yes	Yes	Nuclear	Yes	Good	2	1	2	3	2	1	0	0	1	12	Depressed
39	36	1	2	3	Multigravida	Matric	Matric	Working Lady	Healthy	No	No	No	Joint	Yes	Poor	3	1	1	2	2	0	2	2	2	15	Depressed
27	30	2	0	2	Multigravida	Primary	Graduation	Working Lady	Healthy	Yes	Yes	No	Nuclear	No	Poor	0	1	2	2	2	0	0	0	1	8	Not
27	36	1	0	1	Multigravida	Uneducated	Primary	Housewife	Healthy	Yes	No	No	Nuclear	No	Moderate	1	3	2	2	3	0	0	2	0	13	Depressed
31	32	2	0	2	Multigravida	Intermediate	Primary	Housewife	Healthy	Yes	Yes	No	Joint	Yes	Good	3	0	3	2	1	1	1	0	0	11	Depressed
27	26	3	0	3	Multigravida	Primary	Uneducated	Working Lady	Healthy	No	No	Yes	Joint	Yes	Moderate	1	2	2	2	0	1	1	2	0	11	Depressed
36	28	4	0	4	Multigravida	Matric	Uneducated	Housewife	Disable	Yes	Yes	Yes	Joint	Yes	Moderate	1	0	3	3	2	0	0	1	1	11	Depressed
27	36	1	1	2	Multigravida	Primary	Uneducated	Housewife	Healthy	Yes	Yes	No	Nuclear	Yes	Poor	3	1	3	2	1	0	0	1	0	11	Depressed
30	36	1	2	3	Multigravida	Matric	Graduation	Housewife	Healthy	No	Yes	No	Nuclear	No	Good	1	0	2	3	2	2	1	2	3	16	Depressed
27	29	1	0	1	Multigravida	Graduation	Uneducated	Housewife	Healthy	Yes	Yes	Yes	Joint	No	Poor	3	1	0	0	1	1	2	3	2	13	Depressed
30	32	2	0	2	Multigravida	Primary	Middle	Housewife	Healthy	Yes	No	No	Nuclear	No	Moderate	1	0	1	1	2	3	0	1	1	10	Depressed
30	28	1	0	1	Multigravida	Primary	Primary	Housewife	Healthy	Yes	Yes	No	Nuclear	No	Poor	1	1	0	3	3	1	1	1	0	11	Depressed
28	26	0	3	3	Multigravida	Uneducated	Matric	Working Lady	Healthy	Yes	No	No	Joint	No	Poor	1	3	0	2	0	2	1	2	0	11	Depressed
31	30	0	5	5	Multigravida	Uneducated	Primary	Working Lady	Healthy	No	Yes	No	Nuclear	No	Good	1	2	2	2	0	1	2	1	1	12	Depressed
35	35	0	5	5	Multigravida	Uneducated	Uneducated	Working Lady	Healthy	No	No	No	Joint	No	Good	3	0	0	1	0	2	3	0	0	9	Not
31	30	1	2	3	Multigravida	Graduation	Intermediate	Working Lady	Healthy	No	Yes	No	Nuclear	Yes	Moderate	3	2	1	1	0	0	1	1	0	9	Not
30	36	0	3	3	Multigravida	Uneducated	Intermediate	Housewife	Healthy	No	No	Yes	Joint	Yes	Moderate	1	3	2	1	0	1	0	0	0	8	Not
31	26	0	3	3	Multigravida	Middle	Intermediate	Housewife	Healthy	No	Yes	No	Joint	No	Moderate	3	1	2	0	1	1	0	0	0	8	Not
20	26	0	0	0	Primigravida	Uneducated	Graduation	Working Lady	Healthy	No	Yes	No	Nuclear	No	Good	3	0	1	2	2	1	0	0	1	10	Depressed
25	30	1	0	1	Multigravida	Uneducated	Middle	Housewife	Healthy	Yes	No	No	Joint	Yes	Good	3	1	2	2	3	1	2	1	0	15	Depressed
21	38	0	0	0	Primigravida	Intermediate	Matric	Housewife	Healthy	Yes	Yes	Yes	Joint	No	Good	2	0	3	1	3	2	1	2	0	14	Depressed
24	39	0	1	1	Multigravida	Intermediate	Middle	Working Lady	Healthy	No	No	No	Joint	No	Good	2	0	1	0	2	3	2	0	0	10	Depressed
30	27	3	0	3	Multigravida	Intermediate	Graduation	Working Lady	Healthy	No	No	No	Joint	No	Good	3	1	1	1	0	0	1	0	1	8	Not
37	27	0	4	4	Multigravida	Intermediate	Graduation	Housewife	Healthy	Yes	Yes	No	Nuclear	Yes	Good	0	3	1	3	1	1	2	2	1	14	Depressed
25	36	1	0	1	Multigravida	Matric	Middle	Housewife	Healthy	No	No	Yes	Nuclear	Yes	Good	2	0	2	0	0	3	3	0	1	11	Depressed
24	35	0	0	0	Primigravida	Primary	Middle	Working Lady	Healthy	Yes	Yes	No	Joint	No	Good	1	3	1	2	3	0	2	1	1	14	Depressed
22	39	0	0	0	Primigravida	Primary	Middle	Working Lady	Disable	No	No	Yes	Joint	Yes	Good	2	0	0	0	0	2	1	2	1	8	Not
24	27	0	1	1	Multigravida	Primary	Middle	Housewife	Healthy	Yes	Yes	No	Nuclear	No	Poor	2	3	0	0	0	1	1	3	1	11	Depressed
24	27	0	0	0	Primigravida	Matric	Middle	Housewife	Healthy	Yes	No	Yes	Joint	Yes	Poor	0	1	0	1	0	1	2	2	2	9	Not
22	31	1	0	1	Multigravida	Primary	Middle	Housewife	Healthy	Yes	No	Yes	Joint	No	Poor	0	1	2	0	2	1	0	1	0	7	Not
23	27	1	0	1	Multigravida	Matric	Graduation	Working Lady	Healthy	No	Yes	Yes	Joint	No	Poor	0	0	1	3	3	1	1	1	0	10	Depressed
24	36	0	0	0	Primigravida	Intermediate	Graduation	Housewife	Healthy	No	No	No	Nuclear	Yes	Poor	2	1	1	0	1	1	1	0	3	10	Depressed
19	27	0	0	0	Primigravida	Matric	Matric	Housewife	Healthy	No	Yes	No	Nuclear	Yes	Poor	3	1	3	0	2	2	0	1	0	12	Depressed
20	30	0	1	1	Multigravida	Intermediate	Graduation	Working Lady	Disable	No	No	No	Joint	No	Poor	3	1	0	2	0	2	0	1	1	10	Depressed
25	27	1	0	1	Multigravida	Graduation	Graduation	Housewife	Disable	No	Yes	No	Joint	Yes	Poor	1	1	1	3	0	1	2	0	2	11	Depressed
27	37	0	2	2	Multigravida	Uneducated	Intermediate	Working Lady	Healthy	No	Yes	No	Joint	Yes	Poor	0	1	0	3	2	2	1	2	1	12	Depressed
20	38	0	0	0	Primigravida	Graduation	Matric	Housewife	Healthy	No	No	No	Joint	No	Poor	0	1	2	3	3	0	0	0	1	10	Depressed
20	26	1	0	1	Multigravida	Primary	Matric	Housewife	Healthy	No	No	No	Joint	Yes	Good	0	3	1	1	3	3	3	0	3	17	Depressed
28	26	0	3	3	Multigravida	Primary	Matric	Housewife	Healthy	No	No	No	Nuclear	No	Good	2	2	2	2	1	3	1	0	3	16	Depressed
19	35	0	0	0	Primigravida	Primary	Intermediate	Working Lady	Healthy	No	Yes	No	Joint	No	Good	2	3	2	0	1	0	2	0	1	11	Depressed
21	29	0	1	1	Multigravida	Uneducated	Intermediate	Housewife	Healthy	No	No	No	Nuclear	Yes	Moderate	0	1	2	3	0	0	2	0	1	9	Not
20	34	0	0	0	Primigravida	Matric	Graduation	Working Lady	Healthy	No	Yes	Yes	Joint	Yes	Poor	3	1	3	1	0	3	1	0	0	12	Depressed
19	26	0	0	0	Primigravida	Intermediate	Graduation	Working Lady	Healthy	No	No	Yes	Joint	Yes	Good	0	1	1	2	0	0	0	0	1	5	Not
21	29	0	0	0	Primigravida	Matric	Intermediate	Housewife	Healthy	Yes	No	No	Joint	No	Poor	0	1	0	1	0	2	2	0	3	9	Not
25	34	0	0	0	Primigravida	Matric	Middle	Working Lady	Healthy	No	No	Yes	Joint	Yes	Good	0	1	0	1	2	2	0	0	1	7	Not
20	27	1	0	1	Multigravida	Matric	Middle	Housewife	Healthy	No	Yes	Yes	Joint	Yes	Good	0	1	3	3	2	3	3	1	0	16	Depressed
19	28	0	0	0	Primigravida	Matric	Intermediate	Working Lady	Healthy	No	Yes	Yes	Joint	Yes	Moderate	0	0	1	1	2	1	0	3	0	8	Not
22	31	1	0	1	Multigravida	Matric	Middle	Housewife	Healthy	No	Yes	No	Nuclear	Yes	Good	1	1	1	1	2	2	0	2	1	11	Depressed
30	35	2	1	3	Multigravida	Matric	Matric	Housewife	Healthy	No	No	No	Joint	No	Good	0	2	3	0	3	3	0	2	1	14	Depressed
23	31	0	0	0	Primigravida	Matric	Matric	Housewife	Healthy	No	No	No	Joint	No	Poor	0	3	3	0	2	0	2	1	0	11	Depressed
32	30	2	0	2	Multigravida	Primary	Matric	Working Lady	Healthy	No	No	No	Joint	Yes	Moderate	2	2	1	2	3	2	0	1	2	15	Depressed
32	31	2	1	3	Multigravida	Primary	Matric	Housewife	Healthy	Yes	No	No	Joint	No	Good	0	2	3	1	0	2	0	1	0	9	Not
33	29	0	4	4	Multigravida	Matric	Matric	Housewife	Healthy	Yes	No	No	Nuclear	No	Moderate	0	3	1	3	0	3	2	2	1	15	Depressed
28	26	1	0	1	Multigravida	Primary	Matric	Working Lady	Healthy	No	Yes	No	Nuclear	No	Good	0	2	1	3	0	3	2	1	0	12	Depressed
35	36	0	2	2	Multigravida	Matric	Intermediate	Housewife	Healthy	No	Yes	No	Nuclear	No	Moderate	3	0	3	2	1	0	3	2	0	14	Depressed
36	28	2	1	3	Multigravida	Uneducated	Matric	Working Lady	Healthy	No	Yes	No	Nuclear	No	Good	3	1	1	3	1	3	2	1	1	16	Depressed
24	29	1	0	1	Multigravida	Uneducated	Graduation	Working Lady	Healthy	Yes	Yes	Yes	Nuclear	No	Moderate	2	3	2	1	1	3	2	2	1	17	Depressed
28	31	0	2	2	Multigravida	Intermediate	Intermediate	Housewife	Healthy	Yes	No	Yes	Nuclear	Yes	Poor	0	3	1	1	1	3	0	2	3	14	Depressed
20	37	0	0	0	Primigravida	Matric	Intermediate	Working Lady	Healthy	No	Yes	Yes	Joint	No	Moderate	0	3	0	2	3	3	1	0	3	15	Depressed
20	38	0	0	0	Primigravida	Matric	Intermediate	Housewife	Healthy	No	Yes	Yes	Nuclear	No	Poor	2	1	0	2	1	0	3	1	3	13	Depressed
19	26	0	0	0	Primigravida	Intermediate	Intermediate	Working Lady	Healthy	No	Yes	Yes	Nuclear	No	Poor	2	0	0	2	0	0	0	2	0	6	Not
31	26	2	1	3	Multigravida	Matric	Matric	Working Lady	Healthy	No	Yes	No	Joint	No	Good	3	2	0	2	0	0	2	2	2	13	Depressed
33	30	3	0	3	Multigravida	Graduation	Graduation	Working Lady	Healthy	No	Yes	Yes	Joint	Yes	Good	2	2	0	2	3	0	0	1	2	12	Depressed
32	32	0	0	0	Primigravida	Matric	Uneducated	Housewife	Healthy	Yes	No	No	Joint	Yes	Moderate	0	0	0	1	3	2	1	1	0	8	Not
33	31	2	3	5	Multigravida	Matric	Matric	Housewife	Healthy	Yes	No	No	Joint	No	Moderate	1	0	3	3	2	2	0	2	1	14	Depressed
28	35	1	3	4	Multigravida	Primary	Matric	Housewife	Healthy	No	No	No	Joint	No	Good	0	0	1	1	2	0	1	2	0	7	Not
35	36	0	2	2	Multigravida	Matric	Matric	Housewife	Healthy	No	No	No	Joint	No	Good	0	2	3	0	3	2	0	3	1	14	Depressed
21	26	0	0	0	Primigravida	Graduation	Uneducated	Working Lady	Healthy	Yes	No	Yes	Joint	Yes	Good	2	0	3	2	2	0	0	3	2	14	Depressed
22	28	0	1	1	Multigravida	Uneducated	Graduation	Housewife	Healthy	No	No	No	Joint	Yes	Good	2	2	1	0	3	3	2	1	0	14	Depressed
21	28	0	0	0	Primigravida	Graduation	Graduation	Housewife	Healthy	Yes	No	No	Joint	Yes	Poor	1	3	3	0	3	1	2	1	0	14	Depressed
24	30	1	0	1	Multigravida	Uneducated	Matric	Housewife	Healthy	Yes	No	No	Joint	Yes	Good	2	0	3	1	0	1	1	2	0	10	Depressed
20	30	0	0	0	Primigravida	Matric	Primary	Housewife	Healthy	Yes	No	No	Joint	Yes	Poor	1	1	3	2	0	0	0	3	0	10	Depressed
20	31	1	0	1	Primigravida	Primary	Intermediate	Working Lady	Healthy	Yes	Yes	No	Nuclear	No	Moderate	0	3	1	3	1	2	0	1	1	12	Depressed
29	33	0	2	2	Multigravida	Primary	Matric	Housewife	Healthy	No	No	Yes	Joint	Yes	Good	3	1	2	3	2	0	0	0	0	11	Depressed
28	32	1	1	2	Multigravida	Matric	Primary	Housewife	Healthy	No	No	Yes	Joint	No	Good	2	1	0	0	0	3	2	0	0	8	Not
29	33	0	1	1	Multigravida	Primary	Primary	Working Lady	Healthy	No	No	Yes	Joint	Yes	Good	3	0	1	3	3	1	3	0	3	17	Depressed
30	28	1	2	3	Multigravida	Primary	Primary	Housewife	Healthy	No	No	Yes	Joint	No	Moderate	0	3	0	1	1	1	2	3	0	11	Depressed
31	30	0	2	2	Multigravida	Uneducated	Matric	Housewife	Healthy	No	No	No	Joint	Yes	Moderate	3	1	0	3	0	3	1	3	1	15	Depressed
21	26	0	0	0	Primigravida	Uneducated	Primary	Working Lady	Healthy	Yes	No	Yes	Joint	No	Moderate	2	1	2	0	3	1	1	1	0	11	Depressed
19	27	0	0	0	Primigravida	Matric	Matric	Housewife	Healthy	No	No	Yes	Nuclear	Yes	Good	2	0	0	0	1	1	1	1	0	6	Not
28	30	1	2	3	Multigravida	Uneducated	Matric	Working Lady	Healthy	No	Yes	Yes	Joint	Yes	Poor	0	1	0	1	1	3	2	1	0	9	Not
19	31	0	0	0	Primigravida	Matric	Matric	Working Lady	Healthy	Yes	Yes	Yes	Joint	Yes	Poor	2	1	1	1	1	2	3	3	0	14	Depressed
20	34	0	0	0	Primigravida	Matric	Intermediate	Working Lady	Healthy	No	Yes	Yes	Nuclear	Yes	Good	3	2	0	2	3	2	3	0	1	16	Depressed
20	26	0	0	0	Primigravida	Matric	Matric	Housewife	Healthy	No	Yes	Yes	Nuclear	Yes	Poor	2	0	0	1	1	1	2	2	1	10	Depressed
39	27	1	4	5	Multigravida	Matric	Primary	Working Lady	Healthy	Yes	No	Yes	Nuclear	Yes	Good	1	2	0	1	0	0	3	2	0	9	Not
30	27	2	0	2	Multigravida	Intermediate	Uneducated	Housewife	Healthy	No	No	Yes	Nuclear	No	Poor	2	3	2	3	0	2	3	0	0	15	Depressed
28	29	1	1	2	Multigravida	Intermediate	Intermediate	Housewife	Disable	Yes	No	Yes	Nuclear	No	Poor	0	3	2	1	2	1	1	0	0	10	Depressed
25	26	0	0	0	Primigravida	Intermediate	Intermediate	Housewife	Healthy	No	Yes	Yes	Joint	No	Moderate	2	3	3	2	2	0	2	1	1	16	Depressed
30	34	2	0	2	Multigravida	Matric	Matric	Housewife	Healthy	No	No	No	Nuclear	Yes	Poor	0	2	2	2	3	2	0	2	0	13	Depressed
28	32	0	1	1	Multigravida	Primary	Uneducated	Housewife	Healthy	No	Yes	Yes	Nuclear	Yes	Moderate	3	2	2	0	3	3	1	0	3	17	Depressed
26	26	0	1	1	Multigravida	Matric	Intermediate	Housewife	Healthy	No	Yes	Yes	Joint	Yes	Poor	3	2	3	2	0	0	1	3	1	15	Depressed
26	29	1	1	2	Multigravida	Primary	Intermediate	Housewife	Healthy	Yes	No	No	Nuclear	No	Poor	0	2	1	2	2	0	2	2	3	14	Depressed
23	30	0	0	0	Primigravida	Matric	Intermediate	Housewife	Healthy	Yes	No	No	Nuclear	Yes	Poor	3	3	3	3	3	3	2	2	0	22	Depressed
29	26	1	0	1	Multigravida	Graduation	Graduation	Housewife	Healthy	Yes	Yes	No	Joint	No	Poor	2	2	1	3	2	0	3	3	0	16	Depressed
28	28	1	2	3	Multigravida	Primary	Middle	Housewife	Healthy	Yes	Yes	Yes	Nuclear	No	Moderate	2	0	1	2	1	2	1	1	0	10	Depressed
24	27	0	0	0	Primigravida	Primary	Matric	Housewife	Healthy	No	No	Yes	Nuclear	No	Moderate	1	1	3	2	2	2	3	0	3	17	Depressed
24	31	0	0	0	Primigravida	Uneducated	Middle	Housewife	Healthy	No	No	No	Nuclear	No	Moderate	1	3	1	2	2	3	0	0	0	12	Depressed
19	38	0	0	0	Primigravida	Uneducated	Graduation	Housewife	Healthy	Yes	No	No	Joint	Yes	Moderate	1	3	2	2	3	1	2	0	0	14	Depressed
22	29	0	1	1	Multigravida	Uneducated	Graduation	Working Lady	Healthy	Yes	Yes	No	Nuclear	Yes	Poor	2	2	1	3	3	2	0	2	3	18	Depressed
26	29	0	2	2	Multigravida	Graduation	Middle	Housewife	Disable	Yes	No	Yes	Nuclear	Yes	Poor	1	2	3	3	3	3	3	0	0	18	Depressed
34	26	2	1	3	Multigravida	Uneducated	Middle	Housewife	Healthy	Yes	No	No	Joint	No	Poor	0	2	1	1	2	3	2	0	3	14	Depressed
24	32	0	2	2	Multigravida	Middle	Middle	Housewife	Healthy	Yes	Yes	Yes	Nuclear	Yes	Good	2	1	1	1	0	3	1	2	0	11	Depressed
24	27	1	0	1	Multigravida	Primary	Matric	Housewife	Healthy	Yes	Yes	Yes	Nuclear	Yes	Poor	2	3	3	3	2	3	0	3	0	19	Depressed
23	38	2	0	2	Multigravida	Matric	Matric	Housewife	Healthy	Yes	Yes	Yes	Joint	Yes	Moderate	1	3	1	2	3	0	3	1	2	16	Depressed
24	28	0	1	1	Primigravida	Primary	Matric	Housewife	Healthy	Yes	Yes	Yes	Nuclear	Yes	Poor	2	2	3	3	2	0	0	0	3	15	Depressed
26	32	0	2	2	Multigravida	Matric	Primary	Housewife	Healthy	Yes	No	Yes	Nuclear	No	Poor	0	0	3	2	1	0	1	0	2	9	Not
25	36	1	0	1	Multigravida	Primary	Matric	Housewife	Healthy	No	No	No	Joint	Yes	Good	1	3	1	2	0	0	2	3	2	14	Depressed
28	30	1	1	2	Multigravida	Middle	Graduation	Housewife	Healthy	Yes	No	No	Joint	Yes	Poor	3	1	3	1	2	3	0	0	0	13	Depressed
27	28	2	0	2	Multigravida	Middle	Primary	Housewife	Healthy	Yes	Yes	Yes	Nuclear	No	Moderate	0	3	3	3	3	3	2	3	3	23	Depressed
21	27	0	0	0	Primigravida	Middle	Primary	Housewife	Healthy	Yes	No	No	Nuclear	Yes	Poor	2	0	3	2	1	2	2	2	0	14	Depressed
28	28	1	0	1	Multigravida	Graduation	Primary	Housewife	Healthy	Yes	Yes	Yes	Joint	Yes	Poor	0	2	0	1	0	0	0	2	3	8	Not
35	28	2	1	3	Multigravida	Graduation	Uneducated	Housewife	Healthy	No	Yes	Yes	Joint	No	Poor	1	2	2	3	2	0	1	3	0	14	Depressed
27	32	0	2	2	Multigravida	Matric	Matric	Housewife	Healthy	Yes	Yes	Yes	Joint	No	Moderate	0	2	1	2	1	2	1	0	0	9	Not
24	32	0	0	0	Primigravida	Graduation	Intermediate	Housewife	Healthy	Yes	No	Yes	Joint	Yes	Poor	0	2	1	0	2	0	2	2	3	12	Depressed
23	32	1	0	1	Multigravida	Graduation	Matric	Housewife	Healthy	Yes	No	Yes	Nuclear	No	Moderate	0	2	2	1	1	0	0	2	0	8	Not
23	32	0	1	1	Multigravida	Intermediate	Matric	Housewife	Healthy	No	No	Yes	Joint	Yes	Poor	0	1	1	2	0	0	2	3	3	12	Depressed
23	28	0	0	0	Primigravida	Matric	Matric	Housewife	Healthy	Yes	Yes	No	Joint	Yes	Poor	2	2	1	2	3	2	3	2	3	20	Depressed
26	26	0	0	0	Primigravida	Matric	Matric	Housewife	Healthy	No	Yes	Yes	Joint	Yes	Poor	3	2	3	2	2	2	1	1	2	18	Depressed
24	32	1	0	1	Multigravida	Matric	Matric	Housewife	Healthy	No	Yes	No	Joint	Yes	Poor	1	3	1	1	0	0	3	0	0	9	Not
30	26	2	0	2	Multigravida	Matric	Matric	Housewife	Healthy	Yes	Yes	No	Nuclear	No	Moderate	1	2	2	2	3	2	2	0	1	15	Depressed
20	36	0	0	0	Primigravida	Primary	Matric	Housewife	Healthy	No	No	No	Joint	No	Poor	2	3	3	3	3	0	2	0	2	18	Depressed
28	28	1	2	3	Multigravida	Matric	Matric	Housewife	Healthy	No	Yes	Yes	Joint	Yes	Poor	3	1	2	3	3	3	3	3	2	23	Depressed
24	27	0	1	1	Multigravida	Matric	Primary	Working Lady	Healthy	Yes	No	Yes	Joint	Yes	Poor	2	3	2	3	1	3	1	0	3	18	Depressed
22	36	0	0	0	Primigravida	Matric	Matric	Working Lady	Healthy	No	Yes	Yes	Joint	No	Moderate	3	2	1	0	1	2	2	2	2	15	Depressed
30	26	1	2	3	Multigravida	Primary	Middle	Housewife	Healthy	No	No	Yes	Joint	No	Poor	1	2	3	0	0	2	1	1	0	10	Depressed
19	27	0	0	0	Primigravida	Matric	Uneducated	Housewife	Healthy	Yes	Yes	Yes	Nuclear	Yes	Poor	2	2	3	0	3	2	0	1	2	15	Depressed
22	32	1	0	1	Multigravida	Primary	Uneducated	Housewife	Healthy	No	No	No	Joint	Yes	Moderate	3	0	1	1	1	3	0	0	0	9	Not
21	26	0	1	1	Multigravida	Matric	Intermediate	Working Lady	Healthy	Yes	Yes	Yes	Joint	No	Poor	1	0	0	3	0	1	2	2	0	9	Not
30	36	3	0	3	Multigravida	Intermediate	Intermediate	Housewife	Healthy	No	No	No	Joint	No	Poor	0	2	0	3	0	2	2	1	3	13	Depressed
29	32	2	1	3	Multigravida	Matric	Intermediate	Housewife	Healthy	Yes	Yes	No	Joint	Yes	Poor	2	1	1	2	3	0	0	3	3	15	Depressed
28	32	2	0	2	Multigravida	Intermediate	Intermediate	Housewife	Healthy	Yes	No	No	Nuclear	Yes	Moderate	1	1	3	2	0	0	3		0	10	Depressed
27	32	1	1	2	Multigravida	Graduation	Matric	Housewife	Disable	Yes	Yes	Yes	Nuclear	Yes	Poor	2	0	3	3	2	2	1	1	0	14	Depressed
35	26	1	0	1	Multigravida	Uneducated	Primary	Housewife	Healthy	No	No	Yes	Nuclear	Yes	Moderate	1	2	0	3	3	3	1	0	0	13	Depressed
19	29	0	0	0	Primigravida	Uneducated	Primary	Housewife	Healthy	No	Yes	No	Joint	No	Poor	2	3	1	3	1	2	0	1	2	15	Depressed
28	36	0	2	2	Multigravida	Uneducated	Middle	Housewife	Disable	No	Yes	No	Joint	No	Poor	2	2	1	0	2	0	0	0	3	10	Depressed
18	32	0	0	0	Primigravida	Middle	Graduation	Housewife	Healthy	Yes	No	No	Joint	Yes	Poor	2	1	3	2	0	2	0	2	3	15	Depressed
30	36	3	0	3	Multigravida	Matric	Intermediate	Housewife	Healthy	No	No	Yes	Joint	Yes	Poor	3	2	3	3	3	0	0	1	0	15	Depressed
26	26	1	2	3	Multigravida	Uneducated	Intermediate	Housewife	Healthy	No	No	Yes	Nuclear	Yes	Poor	1	3	1	2	3	3	2	0	0	15	Depressed
23	30	0	0	0	Primigravida	Graduation	Intermediate	Housewife	Healthy	No	No	No	Joint	Yes	Moderate	0	2	2	2	1	0	2	3	0	12	Depressed
20	28	0	0	0	Primigravida	Matric	Intermediate	Housewife	Healthy	Yes	No	Yes	Joint	Yes	Moderate	1	3	0	2	0	1	2	1	2	12	Depressed
30	32	2	2	4	Multigravida	Primary	Uneducated	Housewife	Healthy	No	No	Yes	Joint	No	Moderate	2	2	3	3	3	2	2	2	3	22	Depressed
20	36	1	0	1	Multigravida	Graduation	Graduation	Housewife	Healthy	Yes	Yes	No	Nuclear	No	Poor	2	2	3	2	3	2	3	2	1	20	Depressed
18	32	0	0	0	Primigravida	Graduation	Graduation	Working Lady	Healthy	No	Yes	Yes	Joint	No	Poor	3	2	3	2	1	0	2	1	2	16	Depressed
19	32	0	0	0	Primigravida	Matric	Primary	Housewife	Healthy	No	No	Yes	Nuclear	Yes	Poor	1	2	3	1	0	0	3	0	0	10	Depressed
24	36	1	1	2	Multigravida	Matric	Primary	Housewife	Healthy	No	No	No	Joint	Yes	Poor	3	1	0	3	3	3	0	2	1	16	Depressed
36	29	1	1	2	Multigravida	Matric	Primary	Housewife	Healthy	Yes	No	Yes	Nuclear	No	Poor	0	3	3	1	1	1	0	0	0	9	Not
31	30	3	0	3	Multigravida	Matric	Matric	Working Lady	Healthy	No	No	No	Nuclear	Yes	Poor	0	2	2	3	0	1	0	3	0	11	Depressed
19	39	0	0	0	Primigravida	Matric	Primary	Housewife	Healthy	No	No	Yes	Joint	No	Poor	3	2	3	3	0	0	0	1	0	12	Depressed
35	29	4	0	4	Multigravida	Intermediate	Matric	Working Lady	Disable	Yes	Yes	No	Nuclear	No	Moderate	0	2	2	2	1	0	0	0	2	9	Not
25	27	1	0	1	Multigravida	Matric	Matric	Working Lady	Healthy	No	No	Yes	Nuclear	No	Moderate	3	1	1	3	1	1	2	0	1	13	Depressed
26	29	2	0	2	Multigravida	Intermediate	Matric	Housewife	Healthy	No	No	No	Joint	No	Moderate	0	0	0	1	0	2	2	3	1	9	Not
28	28	0	4	4	Multigravida	Graduation	Intermediate	Housewife	Healthy	No	No	No	Nuclear	Yes	Moderate	0	0	1	1	2	0	0	3	0	7	Not
28	36	0	2	2	Multigravida	Uneducated	Matric	Housewife	Disable	Yes	No	Yes	Nuclear	Yes	Poor	0	0	1	1	0	0	0	2	0	4	Not
20	32	1	0	1	Multigravida+D1191	Graduation	Primary	Housewife	Healthy	No	No	Yes	Nuclear	Yes	Poor	2	0	3	2	1	2	0	2	0	12	Depressed
37	29	0	4	4	Multigravida	Primary	Uneducated	Housewife	Healthy	No	Yes	No	Joint	No	Poor	2	2	3	2	0	2	2	3	1	17	Depressed
26	30	0	0	0	Primigravida	Primary	Intermediate	Housewife	Disable	No	No	Yes	Joint	Yes	Poor	0	0	0	0	2	3	0	2	0	7	Not
29	29	2	0	2	Multigravida	Primary	Intermediate	Housewife	Healthy	Yes	No	No	Nuclear	Yes	Poor	2	1	1	1	2	2	2	3	0	14	Depressed
29	32	1	2	3	Multigravida	Uneducated	Matric	Housewife	Healthy	No	No	No	Joint	No	Poor	3	1	2	2	3	2	3	3	0	19	Depressed
25	27	2	0	2	Multigravida	Matric	Middle	Housewife	Healthy	No	Yes	No	Nuclear	Yes	Poor	1	2	3	2	2	0	0	0	1	11	Depressed
19	36	0	0	0	Primigravida	Matric	Matric	Housewife	Healthy	Yes	Yes	No	Joint	Yes	Poor	3	3	2	1	0	1	1	0	1	12	Depressed
31	29	1	2	3	Multigravida	Matric	Primary	Housewife	Healthy	No	Yes	No	Joint	No	Poor	2	2	2	1	1	1	1	2	0	12	Depressed
25	32	0	0	0	Primigravida	Primary	Matric	Housewife	Disable	Yes	Yes	Yes	Joint	No	Poor	0	2	3	2	0	0	0	2	1	10	Depressed
25	30	1	2	3	Multigravida	Matric	Intermediate	Housewife	Healthy	No	No	No	Joint	Yes	Poor	0	2	1	2	0	1	1	1	2	10	Depressed
20	28	0	0	0	Primigravida	Graduation	Matric	Housewife	Healthy	No	Yes	No	Joint	Yes	Poor	2	2	2	3	2	0	2	0	0	13	Depressed
22	29	1	1	2	Multigravida	Uneducated	Graduation	Housewife	Healthy	Yes	No	No	Joint	Yes	Poor	1	3	3	3	2	2	2	3	0	19	Depressed
25	34	0	0	0	Primigravida	Graduation	Intermediate	Housewife	Healthy	No	No	Yes	Nuclear	No	Poor	3	3	3	2	1	3	0	0	0	15	Depressed
30	26	1	2	3	Multigravida	Uneducated	Uneducated	Housewife	Healthy	No	Yes	No	Nuclear	Yes	Poor	3	0	3	3	2	2	2	2	0	17	Depressed
25	38	2	0	2	Multigravida	Matric	Intermediate	Housewife	Healthy	Yes	Yes	No	Joint	Yes	Moderate	0	3	2	0	1	0	3	1	0	10	Depressed
31	32	1	3	4	Multigravida	Primary	Intermediate	Housewife	Healthy	No	Yes	No	Nuclear	No	Poor	1	2	2	3	2	1	0	1	1	13	Depressed
19	32	0	1	1	Multigravida	Primary	Intermediate	Housewife	Healthy	No	Yes	No	Nuclear	No	Poor	2	2	3	2	1	0	3	2	0	15	Depressed
35	28	0	4	4	Multigravida	Matric	Graduation	Housewife	Healthy	No	Yes	Yes	Joint	Yes	Moderate	0	2	2	1	0	0	0	2	0	7	Not
25	27	0	1	1	Multigravida	Primary	Graduation	Working Lady	Healthy	Yes	Yes	Yes	Joint	No	Poor	2	0	3	3	0	2	3	0	0	13	Depressed
22	38	0	2	2	Multigravida	Primary	Matric	Housewife	Healthy	Yes	Yes	Yes	Nuclear	No	Poor	0	3	1	2	2	2	0	2	0	12	Depressed
28	31	2	0	2	Multigravida	Uneducated	Graduation	Housewife	Healthy	No	Yes	Yes	Joint	Yes	Poor	2	0	1	2	2	2	0	1	0	10	Depressed
27	29	0	2	2	Multigravida	Uneducated	Graduation	Housewife	Healthy	No	Yes	Yes	Joint	No	Moderate	1	1	1	3	2	2	0	2	0	12	Depressed
31	35	0	4	4	Multigravida	Matric	Graduation	Housewife	Healthy	No	Yes	Yes	Joint	Yes	Poor	1	3	1	1	2	3	2	2	1	16	Depressed
38	29	4	0	4	Multigravida	Uneducated	Middle	Housewife	Healthy	Yes	No	Yes	Joint	Yes	Poor	1	3	0	2	0	1	1	3	0	11	Depressed
29	26	2	0	2	Multigravida	Matric	Intermediate	Working Lady	Healthy	Yes	Yes	Yes	Joint	No	Poor	2	2	1	1	0	2	2	1	0	11	Depressed
29	32	0	2	2	Multigravida	Matric	Matric	Housewife	Disable	Yes	No	No	Nuclear	No	Poor	2	2	1	3	0	3	1	2	1	15	Depressed
24	30	1	0	1	Multigravida	Matric	Uneducated	Working Lady	Healthy	No	No	No	Nuclear	No	Poor	2	1	2	2	1	0	2	0	2	12	Depressed
28	29	0	0	0	Primigravida	Matric	Matric	Housewife	Healthy	No	Yes	No	Joint	Yes	Poor	2	1	3	2	2	2	2	3	0	17	Depressed
21	32	0	0	0	Primigravida	Intermediate	Primary	Housewife	Healthy	No	No	No	Nuclear	Yes	Poor	1	0	1	2	0	2	3	1	0	10	Depressed
18	39	0	0	0	Primigravida	Intermediate	Matric	Housewife	Healthy	Yes	Yes	No	Joint	No	Moderate	0	3	1	1	2	2	2	2	1	14	Depressed
22	27	0	0	0	Primigravida	Intermediate	Graduation	Working Lady	Healthy	No	Yes	No	Joint	Yes	Poor	1	3	2	2	0	3	3	2	0	16	Depressed
30	29	1	1	2	Multigravida	Matric	Middle	Housewife	Disable	No	No	Yes	Joint	Yes	Moderate	3	1	3	3	2	0	1	1	0	14	Depressed
20	29	0	1	1	Multigravida	Matric	Intermediate	Housewife	Healthy	Yes	Yes	Yes	Joint	Yes	Poor	2	2	1	2	2	0	1	0	0	10	Depressed
33	32	0	4	4	Multigravida	Graduation	Primary	Working Lady	Healthy	Yes	No	Yes	Nuclear	Yes	Poor	3	2	3	1	2	3	0	2	2	18	Depressed
27	35	0	2	2	Multigravida	Graduation	Matric	Housewife	Healthy	No	Yes	Yes	Nuclear	Yes	Poor	3	0	1	3	2	0	0	0	0	9	Not
28	36	2	0	2	Multigravida	Graduation	Uneducated	Housewife	Healthy	No	No	Yes	Nuclear	No	Poor	0	0	0	1	2	1	1	1	0	6	Not
24	30	0	0	0	Primigravida	Primary	Intermediate	Working Lady	Healthy	No	No	Yes	Nuclear	Yes	Poor	1	3	2	3	2	1	1	1	3	17	Depressed
23	32	0	2	2	Multigravida	Uneducated	Graduation	Housewife	Healthy	Yes	Yes	Yes	Nuclear	No	Moderate	2	3	2	0	3	2	2	1	2	17	Depressed
23	30	1	0	1	Multigravida	Matric	Matric	Housewife	Healthy	No	Yes	No	Nuclear	No	Poor	0	0	0	2	3	1	1	1	0	8	Not
20	36	1	0	1	Multigravida	Primary	Graduation	Working Lady	Healthy	No	Yes	Yes	Nuclear	Yes	Moderate	3	0	0	3	3	0	1	0	3	13	Depressed
25	32	1	0	1	Multigravida	Primary	Intermediate	Housewife	Healthy	No	No	No	Nuclear	Yes	Moderate	2	3	2	2	3	1	2	1	2	18	Depressed
31	32	0	2	2	Multigravida	Primary	Uneducated	Housewife	Healthy	Yes	Yes	Yes	Joint	No	Moderate	3	2	2	1	1	1	0	0	3	13	Depressed
27	26	0	3	3	Multigravida	Primary	Uneducated	Housewife	Healthy	Yes	Yes	Yes	Joint	No	Poor	2	0	1	2	0	1	2	0	0	8	Not
36	28	0	4	4	Multigravida	Graduation	Uneducated	Housewife	Disable	No	No	No	Nuclear	No	Poor	0	3	0	2	1	1	1	1	3	12	Depressed
27	36	1	1	2	Multigravida	Graduation	Graduation	Housewife	Healthy	No	No	Yes	Joint	Yes	Moderate	1	3	2	3	3	2	2	1	1	18	Depressed
30	27	0	3	3	Multigravida	Uneducated	Intermediate	Housewife	Healthy	No	No	Yes	Joint	No	Poor	0	2	0	3	2	1	1	0	3	12	Depressed
37	27	4	0	4	Multigravida	Matric	Matric	Housewife	Healthy	No	No	No	Nuclear	Yes	Poor	0	2	2	3	1	1	0	0	3	12	Depressed
25	36	0	1	1	Multigravida	Uneducated	Matric	Housewife	Healthy	No	No	Yes	Joint	Yes	Moderate	3	1	2	2	3	0	0	0	1	12	Depressed
24	35	0	0	0	Primigravida	Middle	Uneducated	Housewife	Disable	No	No	Yes	Joint	Yes	Poor	0	2	3	0	2	0	0	0	0	7	Not
22	39	0	0	0	Primigravida	Matric	Middle	Working Lady	Healthy	Yes	Yes	No	Joint	No	Poor	0	3	0	2	3	1	0	1	1	11	Depressed
24	27	1	0	1	Multigravida	Uneducated	Primary	Housewife	Healthy	No	Yes	No	Joint	No	Moderate	2	3	2	3	1	0	3	1	2	17	Depressed
30	36	2	1	3	Multigravida	Graduation	Graduation	Working Lady	Healthy	No	No	Yes	Nuclear	Yes	Poor	0	1	1	2	1	0	0	1	0	6	Not
27	29	0	1	1	Multigravida	Primary	Graduation	Housewife	Healthy	No	Yes	Yes	Nuclear	Yes	Moderate	2	2	2	1	1	0	1	1	2	12	Depressed
30	36	3	0	3	Multigravida	Matric	Middle	Working Lady	Healthy	No	No	Yes	Nuclear	Yes	Poor	0	1	1	0	0	0	1	0	0	3	Not
31	26	3	0	3	Multigravida	Primary	Primary	Working Lady	Healthy	Yes	Yes	No	Joint	Yes	Poor	2	3	2	2	1	1	1	0	2	14	Depressed
20	26	0	0	0	Primigravida	Primary	Matric	Housewife	Healthy	No	No	Yes	Joint	No	Poor	2	3	2	3	3	0	0	0	2	15	Depressed
25	30	0	1	1	Multigravida	Middle	Primary	Housewife	Healthy	No	Yes	No	Joint	No	Moderate	3	2	2	1	0	0	0	0	3	11	Depressed
21	38	0	0	0	Primigravida	Uneducated	Uneducated	Housewife	Healthy	No	No	Yes	Nuclear	No	Poor	0	0	1	0	0	0	0	0	0	1	Not
24	39	1	0	1	Multigravida	Middle	Intermediate	Housewife	Healthy	Yes	No	No	Joint	No	Poor	0	3	0	2	2	0	0	1	3	11	Depressed
29	32	0	2	2	Multigravida	Primary	Primary	Working Lady	Healthy	No	Yes	Yes	Joint	No	Moderate	1	3	2	1	1	0	1	1	1	11	Depressed
30	28	0	1	1	Multigravida	Primary	Matric	Housewife	Healthy	No	Yes	No	Nuclear	Yes	Moderate	3	2	0	2	2	0	1	0	3	13	Depressed
28	26	3	0	3	Multigravida	Primary	Primary	Housewife	Healthy	No	Yes	No	Nuclear	No	Moderate	3	2	2	1	2	1	0	0	3	14	Depressed
35	30	5	0	5	Multigravida	Graduation	Matric	Housewife	Healthy	No	Yes	Yes	Nuclear	Yes	Moderate	2	3	0	0	0	0	0	0	2	7	Not
39	35	5	0	5	Multigravida	Intermediate	Graduation	Housewife	Healthy	No	Yes	Yes	Joint	Yes	Poor	2	1	2	3	0	0	0	2	2	12	Depressed
31	30	2	1	3	Multigravida	Uneducated	Primary	Housewife	Healthy	Yes	No	No	Joint	Yes	Poor	3	2	3	2	0	1	0	0	3	14	Depressed
24	27	0	0	0	Primigravida	Graduation	Matric	Working Lady	Healthy	No	Yes	Yes	Joint	No	Poor	0	2	3	0	2	2	2	2	0	13	Depressed
29	36	0	2	2	Multigravida	Uneducated	Uneducated	Working Lady	Healthy	No	Yes	Yes	Joint	Yes	Moderate	3	1	1	3	3	2	1	3	3	20	Depressed
27	37	0	0	0	Primigravida	Matric	Uneducated	Working Lady	Healthy	No	Yes	Yes	Nuclear	Yes	Poor	0	2	0	3	3	0	0	1	0	9	Not
30	28	0	0	0	Primigravida	Uneducated	Uneducated	Working Lady	Healthy	No	Yes	Yes	Nuclear	Yes	Moderate	1	0	1	3	3	3	1	2	1	15	Depressed
23	32	0	1	1	Multigravida	Graduation	Graduation	Housewife	Healthy	Yes	No	Yes	Nuclear	No	Poor	1	2	3	1	1	0	1	1	1	11	Depressed
29	37	1	1	2	Multigravida	Primary	Graduation	Housewife	Healthy	Yes	Yes	No	Nuclear	Yes	Poor	3	2	1	1	2	0	3	2	3	17	Depressed
20	32	0	0	0	Primigravida	Matric	Graduation	Working Lady	Healthy	No	No	Yes	Joint	Yes	Poor	2	0	1	0	0	0	0	1	2	6	Not
22	36	0	0	0	Primigravida	Uneducated	Intermediate	Housewife	Healthy	No	Yes	No	Nuclear	Yes	Moderate	2	0	1	3	3	0	1	1	0	11	Depressed
26	28	0	0	0	Primigravida	Uneducated	Middle	Working Lady	Healthy	No	Yes	No	Nuclear	Yes	Poor	1	3	0	1	1	0	1	1	0	8	Not
26	36	0	0	0	Primigravida	Intermediate	Intermediate	Housewife	Healthy	No	Yes	No	Joint	Yes	Poor	2	3	2	0	2	1	2	1	2	15	Depressed
18	36	0	0	0	Primigravida	Intermediate	Matric	Housewife	Healthy	No	No	Yes	Nuclear	Yes	Moderate	0	0	0	0	2	3	1	2	0	8	Not
28	26	1	0	1	Multigravida	Matric	Graduation	Housewife	Healthy	No	Yes	Yes	Nuclear	No	Poor	2	1	3	3	1	2	0	1	2	15	Depressed
19	36	0	0	0	Primigravida	Graduation	Middle	Working Lady	Healthy	No	Yes	No	Nuclear	No	Poor	2	3	2	0	3	3	1	3	2	19	Depressed
32	36	1	3	4	Multigravida	Uneducated	Primary	Housewife	Healthy	No	Yes	No	Joint	Yes	Poor	0	2	3	2	1	3	0	1	0	12	Depressed
20	30	0	0	0	Primigravida	Graduation	Intermediate	Working Lady	Healthy	No	Yes	No	Joint	Yes	Moderate	0	3	0	3	0	0	1	1	0	8	Not
30	32	2	0	2	Multigravida	Uneducated	Matric	Housewife	Healthy	No	No	Yes	Nuclear	No	Moderate	1	3	2	1	1	1	1	1	1	12	Depressed
22	32	1	1	2	Multigravida	Graduation	Graduation	Working Lady	Healthy	No	No	Yes	Nuclear	Yes	Poor	0	1	3	2	1	1	1	1	0	10	Depressed
27	32	0	0	0	Primigravida	Middle	Primary	Working Lady	Healthy	No	Yes	No	Nuclear	No	Poor	3	0	1	0	1	1	1	2	3	12	Depressed
22	32	0	0	0	Primigravida	Graduation	Intermediate	Housewife	Healthy	No	Yes	Yes	Nuclear	No	Moderate	0	1	1	3	1	2	1	3	0	12	Depressed
30	36	0	1	1	Multigravida	Graduation	Middle	Housewife	Healthy	No	No	Yes	Nuclear	Yes	Poor	0	1	0	3	2	3	1	1	0	11	Depressed
21	28	0	1	1	Multigravida	Matric	Intermediate	Housewife	Disable	Yes	No	No	Joint	No	Poor	1	2	0	1	3	3	1	1	1	13	Depressed
18	36	0	0	0	Primigravida	Primary	Matric	Housewife	Healthy	Yes	Yes	Yes	Joint	Yes	Moderate	1	2	2	0	3	0	1	0	1	10	Depressed
35	32	2	4	6	Multigravida	Intermediate	Uneducated	Housewife	Healthy	No	No	Yes	Joint	Yes	Moderate	2	1	0	3	3	3	3	0	2	17	Depressed
25	27	1	2	3	Multigravida	Matric	Intermediate	Housewife	Healthy	No	Yes	No	Joint	No	Poor	3	2	2	3	2	3	2	0	3	20	Depressed
29	29	1	1	2	Multigravida	Uneducated	Matric	Housewife	Healthy	No	No	Yes	Joint	No	Poor	2	0	1	1	2	3	1	1	2	13	Depressed
21	27	0	1	1	Multigravida	Uneducated	Graduation	Housewife	Healthy	No	Yes	Yes	Joint	Yes	Poor	1	1	1	0	2	1	1	1	1	9	Not
30	27	0	2	2	Multigravida	Matric	Intermediate	Working Lady	Healthy	No	Yes	No	Joint	No	Moderate	0	1	1	3	2	3	2	1	0	13	Depressed
29	26	1	2	3	Multigravida	Uneducated	Graduation	Working Lady	Healthy	No	No	Yes	Joint	Yes	Moderate	0	1	1	1	3	0	3	1	0	10	Depressed
33	33	4	0	4	Multigravida	Uneducated	Primary	Housewife	Healthy	No	No	No	Nuclear	Yes	Poor	1	0	1	0	1	1	1	0	1	6	Not
24	32	0	0	0	Primigravida	Primary	Matric	Housewife	Healthy	No	No	Yes	Nuclear	No	Poor	2	0	2	0	3	0	3	1	2	13	Depressed
25	28	0	1	1	Multigravida	Primary	Intermediate	Working Lady	Healthy	No	No	No	Joint	Yes	Poor	3	3	2	1	3	2	2	2	3	21	Depressed
27	35	1	1	2	Multigravida	Primary	Uneducated	Housewife	Healthy	Yes	No	Yes	Joint	No	Moderate	0	2	0	1	2	1	1	1	2	10	Depressed
26	28	1	2	3	Multigravida	Primary	Uneducated	Housewife	Healthy	Yes	Yes	No	Nuclear	Yes	Poor	1	3	0	0	3	2	0	2	3	14	Depressed
30	30	2	1	3	Multigravida	Primary	Middle	Housewife	Healthy	No	No	Yes	Nuclear	No	Poor	1	0	3	2	2	2	0	2	0	12	Depressed
24	35	1	0	1	Multigravida	Uneducated	Intermediate	Housewife	Healthy	No	No	No	Nuclear	Yes	Poor	1	3	0	0	3	2	0	2	3	14	Depressed
23	32	4	0	4	Multigravida	Intermediate	Matric	Housewife	Healthy	No	No	Yes	Nuclear	Yes	Moderate	0	1	1	1	3	1	1	3	2	13	Depressed
24	32	0	0	0	Primigravida	Uneducated	Graduation	Housewife	Healthy	No	No	Yes	Nuclear	No	Poor	1	2	3	0	3	3	0	1	3	16	Depressed
24	35	1	1	2	Multigravida	Matric	Intermediate	Housewife	Healthy	No	No	No	Joint	No	Moderate	1	3	1	2	0	2	1	0	2	12	Depressed
21	33	1	0	1	Multigravida	Matric	Intermediate	Working Lady	Healthy	No	Yes	No	Joint	No	Moderate	1	2	1	2	3	1	1	0	1	12	Depressed
26	27	2	1	3	Multigravida	Intermediate	Graduation	Working Lady	Healthy	Yes	Yes	Yes	Joint	Yes	Poor	2	1	1	3	3	2	2	3	3	20	Depressed
18	31	0	0	0	Primigravida	Matric	Middle	Housewife	Healthy	No	Yes	No	Joint	No	Poor	1	3	1	2	2	2	3	1	2	17	Depressed
19	35	0	0	0	Primigravida	Graduation	Uneducated	Housewife	Healthy	No	Yes	No	Nuclear	Yes	Poor	0	2	1	0	1	2	2	2	3	13	Depressed
27	30	0	5	5	Multigravida	Intermediate	Primary	Housewife	Healthy	No	Yes	Yes	Nuclear	No	Moderate	0	1	2	1	3	2	3	3	3	18	Depressed
35	37	4	2	6	Multigravida	Intermediate	Intermediate	Working Lady	Healthy	No	Yes	Yes	Nuclear	Yes	Moderate	1	0	2	0	0	2	3	2	3	13	Depressed
40	32	2	1	3	Multigravida	Intermediate	Intermediate	Housewife	Healthy	No	Yes	Yes	Joint	No	Poor	3	1	0	0	2	0	0	1	3	10	Depressed
26	29	2	1	3	Multigravida	Intermediate	Intermediate	Working Lady	Healthy	No	Yes	Yes	Joint	No	Poor	0	2	1	2	1	0	2	1	3	12	Depressed
21	34	0	0	0	Primigravida	Matric	Middle	Working Lady	Healthy	No	Yes	Yes	Joint	Yes	Moderate	0	0	0	2	1	2	3	0	2	10	Depressed
23	26	0	0	0	Primigravida	Graduation	Primary	Working Lady	Healthy	No	Yes	No	Joint	No	Moderate	1	2	1	1	2	3	0	1	3	14	Depressed
23	32	0	1	1	Multigravida	Uneducated	Matric	Housewife	Healthy	No	Yes	No	Nuclear	Yes	Poor	1	0	1	2	0	2	3	1	2	12	Depressed
21	30	0	0	0	Primigravida	Matric	Matric	Housewife	Healthy	Yes	Yes	No	Nuclear	Yes	Poor	1	2	2	1	2	3	2	2	3	18	Depressed
18	26	0	2	2	Multigravida	Matric	Matric	Working Lady	Healthy	Yes	Yes	No	Joint	Yes	Good	2	0	1	2	3	2	1	1	3	15	Depressed
26	26	0	3	3	Multigravida	Matric	Matric	Housewife	Healthy	No	No	No	Joint	Yes	Poor	0	1	1	1	0	3	3	3	2	14	Depressed
25	35	0	2	2	Multigravida	Intermediate	Matric	Working Lady	Healthy	No	Yes	No	Nuclear	Yes	Poor	0	3	1	0	0	1	2	3	2	12	Depressed
19	34	0	0	0	Primigravida	Matric	Matric	Housewife	Healthy	No	No	No	Joint	Yes	Poor	3	1	1	0	3	2	3	3	0	16	Depressed
23	32	1	0	1	Multigravida	Matric	Matric	Working Lady	Healthy	No	Yes	No	Joint	Yes	Poor	0	1	0	2	2	1	3	0	0	9	Not
21	28	1	2	3	Multigravida	Graduation	Intermediate	Housewife	Healthy	No	Yes	No	Nuclear	No	Moderate	1	0	1	2	0	0	3	2	1	10	Depressed
30	28	2	2	4	Multigravida	Matric	Intermediate	Housewife	Disable	No	Yes	No	Joint	Yes	Poor	2	1	0	2	3	2	0	1	0	11	Depressed
21	30	0	1	1	Multigravida	Graduation	Intermediate	Housewife	Healthy	Yes	Yes	No	Joint	No	Moderate	1	0	1	2	0	2	1	3	0	10	Depressed
19	30	0	1	1	Multigravida	Uneducated	Primary	Housewife	Healthy	No	No	No	Nuclear	No	Good	1	2	1	0	3	2	0	2	0	11	Depressed
28	32	2	1	3	Multigravida	Primary	Uneducated	Housewife	Healthy	Yes	Yes	No	Nuclear	Yes	Good	3	1	0	0	2	0	0	2	2	10	Depressed
26	36	0	1	1	Multigravida	Matric	Graduation	Housewife	Healthy	No	Yes	Yes	Joint	Yes	Poor	1	3	0	0	1	0	2	3	3	13	Depressed
27	30	2	1	3	Multigravida	Matric	Matric	Housewife	Healthy	Yes	No	Yes	Nuclear	No	Poor	2	1	1	1	1	2	3	3	3	17	Depressed
26	30	1	1	2	Multigravida	Uneducated	Uneducated	Housewife	Healthy	No	Yes	No	Nuclear	Yes	Poor	3	0	0	2	2	3	0	2	2	14	Depressed
36	32	4	0	4	Multigravida	Uneducated	Primary	Housewife	Healthy	No	No	No	Joint	No	Moderate	3	1	0	0	0	2	3	1	3	13	Depressed
25	30	0	1	1	Multigravida	Matric	Matric	Housewife	Healthy	No	Yes	No	Nuclear	Yes	Poor	3	0	1	2	2	3	2	3	3	19	Depressed
21	38	0	0	0	Primigravida	Graduation	Primary	Housewife	Healthy	No	Yes	No	Nuclear	No	Poor	2	1	1	0	3	2	1	2	0	12	Depressed
19	36	0	0	0	Primigravida	Matric	Matric	Working Lady	Healthy	No	No	No	Nuclear	No	Moderate	0	0	1	2	0	3	3	2	3	14	Depressed
28	31	2	0	2	Multigravida	Matric	Matric	Housewife	Healthy	No	No	No	Joint	Yes	Moderate	1	3	0	2	1	0	3	3	1	14	Depressed
30	36	0	4	4	Multigravida	Matric	Matric	Working Lady	Healthy	No	Yes	Yes	Joint	No	Poor	1	0	0	2	3	3	0	2	1	12	Depressed
30	31	4	0	4	Multigravida	Matric	Primary	Housewife	Healthy	Yes	Yes	No	Joint	Yes	Poor	3	0	0	2	3	1	1	1	0	11	Depressed
21	30	0	1	1	Multigravida	Graduation	Graduation	Housewife	Healthy	Yes	Yes	No	Joint	Yes	Good	0	2	0	3	0	3	1	0	0	9	Not
23	38	0	1	1	Multigravida	Matric	Primary	Housewife	Healthy	Yes	Yes	No	Nuclear	Yes	Poor	0	3	2	3	2	0	3	3	2	18	Depressed
29	35	2	1	3	Multigravida	Graduation	Graduation	Working Lady	Healthy	Yes	Yes	No	Nuclear	Yes	Good	3	2	0	2	0	0	1	1	0	9	Not
22	26	1	1	2	Multigravida	Intermediate	Matric	Housewife	Healthy	No	Yes	Yes	Nuclear	No	Poor	3	2	0	1	3	0	0	1	1	11	Depressed
26	28	0	0	0	Primigravida	Primary	Uneducated	Housewife	Healthy	No	No	Yes	Nuclear	Yes	Moderate	1	3	0	2	1	0	0	0	0	7	Not
25	28	0	1	1	Multigravida	Intermediate	Matric	Housewife	Healthy	Yes	No	Yes	Nuclear	No	Good	2	3	0	1	1	1	3	0	0	11	Depressed
24	29	0	0	0	Primigravida	Middle	Uneducated	Housewife	Healthy	No	Yes	Yes	Nuclear	No	Poor	3	2	3	2	2	0	3	0	0	15	Depressed
21	26	0	0	0	Primigravida	Primary	Uneducated	Working Lady	Healthy	No	Yes	No	Joint	Yes	Good	1	3	0	2	2	2	2	0	0	12	Depressed
29	29	2	0	2	Multigravida	Graduation	Graduation	Housewife	Healthy	No	Yes	Yes	Joint	No	Poor	0	3	0	2	3	0	3	0	1	12	Depressed
28	30	0	2	2	Multigravida	Matric	Primary	Housewife	Healthy	No	Yes	No	Joint	No	Good	1	2	0	1	0	1	0	0	0	5	Not
19	35	0	0	0	Primigravida	Graduation	Graduation	Working Lady	Healthy	No	No	No	Joint	Yes	Moderate	1	3	1	2	1	1	1	2	1	13	Depressed
25	26	0	0	0	Primigravida	Uneducated	Uneducated	Housewife	Healthy	Yes	Yes	No	Nuclear	Yes	Poor	0	1	2	2	2	0	1	3	1	12	Depressed
28	35	0	1	1	Multigravida	Graduation	Graduation	Housewife	Healthy	Yes	No	Yes	Joint	No	Poor	0	2	2	2	2	1	3	0	1	13	Depressed
21	36	0	0	0	Primigravida	Graduation	Graduation	Housewife	Healthy	No	Yes	Yes	Nuclear	No	Good	0	3	0	3	1	1	3	0	0	11	Depressed
34	33	0	2	2	Multigravida	Graduation	Graduation	Housewife	Healthy	Yes	No	Yes	Joint	No	Moderate	3	2	3	3	3	0	1	0	3	18	Depressed
23	29	1	0	1	Multigravida	Intermediate	Matric	Housewife	Healthy	No	Yes	Yes	Joint	No	Poor	3	1	0	1	3	3	3	0	0	14	Depressed
28	32	1	0	1	Multigravida	Matric	Primary	Housewife	Healthy	No	Yes	No	Nuclear	No	Moderate	2	0	1	3	3	3	3	0	0	15	Depressed
24	29	0	0	0	Primigravida	Intermediate	Matric	Housewife	Healthy	No	Yes	No	Joint	Yes	Poor	0	3	3	2	2	3	2	2	2	19	Depressed
28	39	0	1	1	Multigravida	Matric	Primary	Housewife	Healthy	No	Yes	No	Joint	Yes	Good	0	3	3	2	3	3	3	0	0	17	Depressed
25	31	2	0	2	Multigravida	Graduation	Graduation	Housewife	Healthy	No	Yes	No	Nuclear	Yes	Poor	1	3	3	2	0	0	2	0	2	13	Depressed
25	26	0	0	0	Primigravida	Uneducated	Uneducated	Housewife	Healthy	No	Yes	No	Joint	No	Poor	0	1	0	3	3	0	2	1	1	11	Depressed
20	36	1	0	1	Multigravida	Matric	Primary	Housewife	Healthy	No	No	No	Joint	Yes	Moderate	2	1	3	1	2	1	0	2	1	13	Depressed
34	38	0	0	0	Primigravida	Graduation	Graduation	Housewife	Healthy	No	Yes	Yes	Joint	No	Good	1	0	0	2	1	0	1	2	0	7	Not
33	37	1	2	3	Multigravida	Graduation	Graduation	Housewife	Healthy	No	Yes	Yes	Nuclear	Yes	Moderate	2	3	1	3	2	2	1	1	1	16	Depressed
22	30	1	0	1	Multigravida	Middle	Uneducated	Housewife	Healthy	No	No	Yes	Joint	Yes	Moderate	1	0	3	2	2	0	0	1	0	9	Not
25	28	2	0	2	Multigravida	Matric	Primary	Working Lady	Healthy	Yes	Yes	Yes	Joint	Yes	Poor	1	0	1	2	0	0	3	1	0	8	Not
37	27	2	2	4	Multigravida	Primary	Uneducated	Working Lady	Healthy	No	No	No	Nuclear	Yes	Poor	2	1	1	0	0	2	0	0	2	8	Not
31	36	0	3	3	Multigravida	Matric	Primary	Housewife	Healthy	No	No	Yes	Nuclear	Yes	Moderate	1	3	1	1	3	2	1	2	0	14	Depressed
21	27	0	1	1	Multigravida	Intermediate	Matric	Housewife	Healthy	No	No	No	Nuclear	No	Poor	0	0	0	0	2	0	0	1	1	4	Not
30	30	2	1	3	Multigravida	Intermediate	Matric	Housewife	Healthy	Yes	Yes	No	Joint	Yes	Moderate	0	3	2	0	2	1	2	0	1	11	Depressed
29	26	3	0	3	Multigravida	Middle	Uneducated	Housewife	Healthy	No	Yes	Yes	Joint	Yes	Poor	1	0	1	1	2	0	0	1	2	8	Not
24	28	1	0	1	Multigravida	Matric	Primary	Housewife	Healthy	No	Yes	Yes	Joint	No	Poor	0	1	1	3	1	2	2	3	1	14	Depressed
21	36	0	1	1	Multigravida	Intermediate	Graduation	Housewife	Healthy	No	Yes	Yes	Joint	Yes	Poor	0	0	0	1	3	2	1	0	2	9	Not
29	28	0	1	1	Multigravida	Matric	Graduation	Housewife	Healthy	No	Yes	Yes	Nuclear	No	Moderate	2	3	1	2	3	0	3	0	2	16	Depressed
27	27	3	0	3	Multigravida	Graduation	Graduation	Housewife	Healthy	Yes	Yes	Yes	Joint	No	Poor	0	1	3	0	1	1	0	3	0	9	Not
25	32	0	0	0	Primigravida	Intermediate	Intermediate	Housewife	Healthy	Yes	No	Yes	Nuclear	Yes	Moderate	1	3	0	1	2	3	2	0	0	12	Depressed
26	28	1	0	1	Multigravida	Intermediate	Middle	Housewife	Healthy	Yes	No	Yes	Nuclear	Yes	Poor	1	0	2	0	1	1	2	0	0	7	Not
27	28	2	0	2	Multigravida	Intermediate	Intermediate	Housewife	Healthy	Yes	No	Yes	Joint	No	Poor	1	2	0	3	3	1	3	1	1	15	Depressed
25	39	0	0	0	Primigravida	Intermediate	Matric	Housewife	Healthy	Yes	No	Yes	Nuclear	Yes	Poor	3	2	2	3	3	1	1	0	1	16	Depressed
28	28	2	1	3	Multigravida	Matric	Graduation	Housewife	Healthy	Yes	No	Yes	Nuclear	Yes	Poor	2	3	1	1	0	0	1	0	0	8	Not
26	32	0	0	0	Primigravida	Graduation	Middle	Working Lady	Healthy	Yes	No	No	Joint	No	Moderate	2	3	1	1	0	0	0	2	2	11	Depressed
24	36	0	0	0	Primigravida	Uneducated	Primary	Housewife	Healthy	Yes	No	Yes	Nuclear	No	Good	3	1	3	1	3	2	0	1	1	15	Depressed
26	28	1	0	1	Multigravida	Matric	Intermediate	Working Lady	Healthy	No	No	No	Joint	No	Moderate	2	0	1	2	1	0	1	0	2	9	Not
20	36	0	0	0	Primigravida	Matric	Matric	Housewife	Healthy	No	Yes	No	Nuclear	Yes	Moderate	1	2	0	2	3	0	3	1	0	12	Depressed
33	35	0	1	1	Multigravida	Matric	Graduation	Housewife	Healthy	No	Yes	Yes	Nuclear	Yes	Poor	1	0	0	2	1	0	2	1	1	8	Not
24	36	0	1	1	Multigravida	Uneducated	Primary	Housewife	Healthy	No	Yes	No	Joint	Yes	Poor	0	3	2	0	3	0	1	0	1	10	Depressed
28	36	1	1	2	Multigravida	Graduation	Intermediate	Housewife	Healthy	No	Yes	Yes	Joint	Yes	Poor	2	3	0	2	1	0	0	1	1	10	Depressed
30	37	2	1	3	Multigravida	Graduation	Middle	Working Lady	Healthy	No	Yes	Yes	Nuclear	No	Poor	2	1	0	3	3	1	1	0	0	11	Depressed
28	30	0	1	1	Multigravida	Matric	Intermediate	Housewife	Healthy	Yes	No	No	Nuclear	No	Poor	3	1	0	2	3	2	0	1	0	12	Depressed
27	38	1	0	1	Multigravida	Primary	Matric	Working Lady	Healthy	Yes	Yes	Yes	Joint	Yes	Poor	1	0	0	0	3	1	0	1	0	6	Not
32	29	0	1	1	Multigravida	Intermediate	Uneducated	Housewife	Healthy	Yes	Yes	No	Nuclear	Yes	Moderate	2	3	2	0	0	1	0	0	1	9	Not
28	36	2	0	2	Multigravida	Matric	Intermediate	Housewife	Healthy	Yes	No	Yes	Joint	Yes	Moderate	2	1	0	3	2	0	1	1	0	10	Depressed
26	37	0	0	0	Primigravida	Uneducated	Matric	Housewife	Healthy	No	Yes	Yes	Joint	No	Poor	0	3	0	1	1	0	2	1	0	8	Not
34	28	0	0	0	Primigravida	Uneducated	Graduation	Housewife	Healthy	No	Yes	No	Joint	Yes	Poor	1	0	0	0	1	1	1	0	1	5	Not
24	32	1	0	1	Multigravida	Matric	Intermediate	Housewife	Healthy	Yes	Yes	Yes	Nuclear	No	Moderate	0	0	0	1	1	2	3	0	0	7	Not
29	37	1	1	2	Multigravida	Uneducated	Graduation	Housewife	Healthy	Yes	Yes	Yes	Nuclear	Yes	Poor	3	2	0	0	3	0	1	1	0	10	Depressed
19	32	0	0	0	Primigravida	Uneducated	Primary	Housewife	Healthy	Yes	Yes	Yes	Joint	Yes	Poor	3	2	3	3	2	3	0	1	0	17	Depressed
22	36	0	0	0	Primigravida	Primary	Matric	Housewife	Healthy	Yes	No	Yes	Joint	Yes	Poor	3	1	1	3	3	2	0	0	2	15	Depressed
26	28	0	0	0	Primigravida	Primary	Intermediate	Housewife	Healthy	No	Yes	No	Nuclear	Yes	Poor	1	1	0	2	2	1	1	2	0	10	Depressed
26	36	0	0	0	Primigravida	Primary	Uneducated	Housewife	Healthy	Yes	No	No	Nuclear	Yes	Poor	1	2	0	2	2	1	1	0	2	11	Depressed
28	36	0	0	0	Primigravida	Primary	Uneducated	Housewife	Healthy	No	No	No	Joint	Yes	Good	3	2	1	3	2	2	1	0	2	16	Depressed
28	26	0	1	1	Multigravida	Primary	Middle	Housewife	Healthy	Yes	Yes	Yes	Joint	Yes	Moderate	1	1	0	2	3	0	2	0	0	9	Not
22	36	0	0	0	Primigravida	Primary	Middle	Housewife	Healthy	No	Yes	Yes	Nuclear	Yes	Poor	0	2	0	0	1	0	3	1	1	8	Not
27	35	0	0	0	Primigravida	Graduation	Uneducated	Housewife	Healthy	Yes	Yes	Yes	Joint	No	Poor	1	1	0	2	1	0	2	1	0	8	Not
25	26	0	1	1	Multigravida	Uneducated	Primary	Housewife	Healthy	Yes	Yes	No	Joint	Yes	Poor	1	3	0	3	3	2	1	0	1	14	Depressed
31	31	0	0	0	Primigravida	Graduation	Intermediate	Housewife	Healthy	No	Yes	Yes	Nuclear	No	Good	1	2	0	1	1	3	0	0	1	9	Not
25	26	1	0	1	Multigravida	Graduation	Intermediate	Housewife	Healthy	No	Yes	No	Joint	Yes	Poor	2	1	0	0	2	0	0	0	0	5	Not
25	26	0	0	0	Primigravida	Matric	Intermediate	Housewife	Healthy	Yes	Yes	Yes	Joint	No	Poor	2	3	3	3	2	2	1	0	1	17	Depressed
19	28	0	0	0	Primigravida	Graduation	Middle	Housewife	Healthy	Yes	No	Yes	Joint	No	Moderate	3	0	0	1	2	1	1	2	0	10	Depressed
22	28	0	0	0	Primigravida	Uneducated	Primary	Housewife	Healthy	No	No	No	Nuclear	No	Good	3	2	0	0	1	0	1	0	2	9	Not
36	26	0	0	0	Primigravida	Primary	Matric	Housewife	Healthy	Yes	Yes	Yes	Joint	Yes	Moderate	2	3	0	0	2	2	1	1	1	12	Depressed
25	32	1	0	1	Multigravida	Matric	Matric	Housewife	Healthy	Yes	Yes	Yes	Nuclear	No	Poor	2	2	3	1	1	3	2	3	1	18	Depressed
23	26	0	0	0	Primigravida	Uneducated	Matric	Working Lady	Healthy	Yes	Yes	No	Nuclear	Yes	Good	2	1	2	2	1	3	0	3	0	14	Depressed
27	31	0	0	0	Primigravida	Uneducated	Matric	Housewife	Healthy	No	Yes	Yes	Joint	No	Poor	3	1	2	1	3	3	3	3	3	22	Depressed
25	26	1	1	2	Multigravida	Uneducated	Matric	Housewife	Healthy	Yes	No	Yes	Nuclear	No	Poor	3	1	2	2	1	0	0	0	0	9	Not
22	32	2	0	2	Multigravida	Uneducated	Matric	Housewife	Healthy	No	No	No	Joint	Yes	Poor	1	2	3	2	2	3	0	2	1	16	Depressed
24	37	3	0	3	Multigravida	Uneducated	Graduation	Housewife	Healthy	Yes	No	No	Nuclear	Yes	Poor	1	2	1	2	2	0	0	3	0	11	Depressed
27	29	0	0	0	Primigravida	Uneducated	Middle	Housewife	Healthy	No	Yes	Yes	Nuclear	Yes	Poor	1	2	2	0	2	0	1	0	0	8	Not
31	28	0	0	0	Primigravida	Graduation	Graduation	Housewife	Healthy	No	No	Yes	Joint	Yes	Good	2	1	1	1	1	2	3	1	2	14	Depressed
31	37	0	2	2	Multigravida	Graduation	Primary	Housewife	Healthy	Yes	No	Yes	Nuclear	Yes	Poor	2	3	3	1	1	1	0	1	1	13	Depressed
25	33	0	0	0	Primigravida	Graduation	Uneducated	Working Lady	Healthy	Yes	Yes	No	Joint	Yes	Moderate	2	3	0	0	1	0	2	0	1	9	Not
32	32	0	0	0	Primigravida	Matric	Matric	Housewife	Healthy	No	Yes	Yes	Nuclear	No	Poor	0	1	1	1	1	1	1	0	0	6	Not
23	32	0	1	1	Multigravida	Uneducated	Intermediate	Housewife	Healthy	Yes	Yes	No	Joint	No	Poor	0	1	1	1	3	0	0	0	1	7	Not
30	26	3	1	4	Multigravida	Matric	Middle	Housewife	Healthy	No	No	Yes	Nuclear	Yes	Good	1	3	0	1	2	1	1	1	1	11	Depressed
23	26	1	0	1	Multigravida	Primary	Uneducated	Housewife	Healthy	No	Yes	No	Joint	Yes	Poor	3	1	2	1	1	1	0	1	1	11	Depressed
22	28	1	0	1	Multigravida	Graduation	Middle	Housewife	Healthy	Yes	Yes	Yes	Nuclear	Yes	Poor	1	2	3	1	1	0	0	1	1	10	Depressed
23	28	0	1	1	Multigravida	Uneducated	Intermediate	Housewife	Healthy	Yes	No	No	Nuclear	Yes	Moderate	2	3	1	0	1	1	2	0	0	10	Depressed
41	38	4	0	4	Multigravida	Uneducated	Primary	Housewife	Healthy	Yes	No	No	Joint	No	Poor	2	2	1	2	1	0	1	0	1	10	Depressed
25	26	1	0	1	Multigravida	Matric	Uneducated	Housewife	Healthy	Yes	No	Yes	Joint	Yes	Good	1	0	2	0	3	2	1	1	2	12	Depressed
18	32	0	0	0	Primigravida	Primary	Middle	Housewife	Healthy	Yes	No	Yes	Joint	No	Poor	3	1	1	1	1	0	2	0	2	11	Depressed
28	39	3	0	3	Multigravida	Graduation	Uneducated	Housewife	Healthy	No	No	No	Nuclear	Yes	Poor	1	2	2	0	1	1	0	2	1	10	Depressed
33	38	2	3	5	Multigravida	Uneducated	Uneducated	Working Lady	Healthy	Yes	No	No	Joint	No	Moderate	2	3	1	0	0	0	2	0	0	8	Not
23	26	3	1	4	Multigravida	Matric	Uneducated	Working Lady	Healthy	Yes	No	Yes	Nuclear	Yes	Poor	3	0	1	0	1	0	3	0	2	10	Depressed
24	29	0	1	1	Multigravida	Uneducated	Primary	Housewife	Healthy	Yes	No	Yes	Joint	Yes	Poor	1	0	0	0	0	0	2	0	1	4	Not
34	34	3	3	6	Multigravida	Matric	Matric	Housewife	Healthy	No	Yes	No	Joint	Yes	Poor	2	1	1	2	1	1	1	2	2	13	Depressed
29	34	2	2	4	Multigravida	Primary	Uneducated	Housewife	Healthy	No	Yes	Yes	Joint	Yes	Good	3	0	1	2	0	1	2	0	3	12	Depressed
37	29	1	1	2	Multigravida	Uneducated	Uneducated	Housewife	Healthy	No	No	No	Joint	No	Poor	1	1	1	1	3	1	3	0	3	14	Depressed
26	28	0	1	1	Multigravida	Matric	Uneducated	Housewife	Healthy	No	No	Yes	Nuclear	No	Poor	3	2	3	0	1	1	2	0	1	13	Depressed
37	26	2	0	2	Multigravida	Uneducated	Matric	Housewife	Healthy	Yes	No	No	Joint	No	Moderate	1	3	3	1	3	0	0	0	0	11	Depressed
27	29	2	0	2	Multigravida	Uneducated	Uneducated	Working Lady	Healthy	No	No	Yes	Joint	No	Good	0	1	2	2	0	1	1	1	2	10	Depressed
25	26	0	2	2	Multigravida	Intermediate	Graduation	Housewife	Healthy	No	Yes	Yes	Nuclear	No	Poor	0	2	2	0	1	0	0	2	2	9	Not
23	27	0	1	1	Primigravida	Primary	Matric	Housewife	Healthy	No	No	Yes	Joint	No	Good	3	3	1	2	1	1	0	1	1	13	Depressed
22	26	1	0	1	Primigravida	Graduation	Graduation	Housewife	Healthy	Yes	Yes	No	Nuclear	Yes	Poor	2	1	0	2	0	2	3	1	0	11	Depressed
23	38	1	0	1	Primigravida	Matric	Graduation	Working Lady	Healthy	No	Yes	Yes	Joint	Yes	Good	0	3	0	0	0	2	3	0	0	8	Not
29	26	1	2	3	Multigravida	Graduation	Graduation	Housewife	Healthy	No	No	Yes	Nuclear	No	Poor	0	1	1	0	1	1	2	0	0	6	Not
23	27	1	0	1	Multigravida	Matric	Matric	Housewife	Healthy	No	Yes	Yes	Joint	Yes	Poor	2	2	2	2	0	0	2	0	0	10	Depressed
21	30	1	0	1	Multigravida	Uneducated	Primary	Housewife	Healthy	No	Yes	Yes	Joint	No	Good	2	3	2	2	2	3	3	1	2	20	Depressed
25	29	2	0	2	Multigravida	Matric	Graduation	Working Lady	Healthy	No	Yes	Yes	Joint	No	Poor	0	3	0	1	3	0	2	0	0	9	Not
33	26	2	2	4	Multigravida	Uneducated	Uneducated	Housewife	Healthy	Yes	Yes	No	Joint	Yes	Poor	2	3	2	2	2	2	3	0	1	17	Depressed
28	26	3	0	3	Multigravida	Uneducated	Uneducated	Working Lady	Healthy	No	No	Yes	Nuclear	Yes	Poor	3	2	3	1	0	1	3	0	1	14	Depressed
27	28	3	0	3	Multigravida	Graduation	Matric	Working Lady	Healthy	No	No	No	Joint	No	Poor	1	2	0	2	1	1	0	1	2	10	Depressed
29	29	0	3	3	Multigravida	Primary	Primary	Working Lady	Healthy	Yes	No	No	Nuclear	No	Poor	3	0	3	1	0	2	0	1	1	11	Depressed
33	27	4	0	4	Multigravida	Graduation	Graduation	Housewife	Healthy	No	Yes	Yes	Nuclear	Yes	Good	2	1	1	1	0	2	0	0	2	9	Not
24	35	0	0	0	Primigravida	Uneducated	Graduation	Housewife	Healthy	No	Yes	Yes	Joint	Yes	Poor	0	3	1	1	0	0	0	1	0	6	Not
34	28	0	4	4	Multigravida	Uneducated	Primary	Housewife	Healthy	No	Yes	Yes	Nuclear	Yes	Moderate	1	2	2	3	0	1	2	2	0	13	Depressed
19	26	0	0	0	Primigravida	Primary	Graduation	Housewife	Healthy	Yes	No	Yes	Nuclear	No	Poor	2	3	2	3	2	0	2	0	0	14	Depressed
23	30	1	1	2	Multigravida	Matric	Matric	Housewife	Healthy	No	Yes	Yes	Joint	No	Good	1	3	0	0	0	2	3	0	1	10	Depressed
34	27	0	4	4	Multigravida	Uneducated	Graduation	Housewife	Healthy	No	No	Yes	Nuclear	No	Moderate	3	2	1	1	2	2	2	0	3	16	Depressed
29	36	2	3	5	Multigravida	Matric	Uneducated	Housewife	Healthy	No	Yes	Yes	Joint	Yes	Moderate	3	1	2	2	3	3	2	0	0	16	Depressed
25	35	2	0	2	Multigravida	Uneducated	Primary	Housewife	Healthy	Yes	Yes	No	Joint	Yes	Poor	0	0	2	3	0	2	0	0	3	10	Depressed
26	29	1	1	2	Multigravida	Primary	Matric	Housewife	Healthy	Yes	No	No	Nuclear	Yes	Poor	1	3	1	2	1	0	1	1	1	11	Depressed
25	30	1	0	1	Primigravida	Matric	Uneducated	Working Lady	Healthy	No	Yes	Yes	Joint	No	Moderate	2	2	1	2	1	1	1	0	1	11	Depressed
30	36	0	5	5	Multigravida	Primary	Uneducated	Working Lady	Healthy	No	Yes	Yes	Joint	Yes	Poor	0	1	2	0	0	0	2	0	2	7	Not
21	26	0	1	1	Multigravida	Matric	Uneducated	Working Lady	Healthy	No	No	Yes	Joint	No	Moderate	2	3	3	3	0	2	0	0	0	13	Depressed
22	30	1	1	2	Multigravida	Graduation	Uneducated	Working Lady	Healthy	No	Yes	Yes	Nuclear	Yes	Poor	0	2	1	0	2	2	2	0	3	12	Depressed
26	32	0	2	2	Multigravida	Primary	Primary	Working Lady	Healthy	No	Yes	No	Joint	Yes	Moderate	2	2	1	0	2	2	1	0	0	10	Depressed
27	30	0	2	2	Multigravida	Primary	Primary	Working Lady	Healthy	No	No	No	Joint	Yes	Poor	1	3	1	0	2	2	2	0	1	12	Depressed
26	29	1	0	1	Multigravida	Uneducated	Primary	Working Lady	Healthy	No	No	No	Joint	Yes	Poor	1	1	1	2	2	3	2	1	1	14	Depressed
38	28	1	0	1	Multigravida	Primary	Primary	Working Lady	Healthy	No	Yes	Yes	Joint	Yes	Good	1	2	0	1	0	1	3	0	1	9	Not
26	32	0	2	2	Multigravida	Matric	Primary	Working Lady	Healthy	Yes	Yes	No	Joint	No	Moderate	2	1	1	2	0	2	1	0	2	11	Depressed
27	28	1	0	1	Primigravida	Matric	Primary	Working Lady	Healthy	No	Yes	No	Nuclear	Yes	Poor	2	3	1	1	0	3	2	1	2	15	Depressed
23	37	1	0	1	Primigravida	Uneducated	Graduation	Housewife	Healthy	No	No	Yes	Nuclear	Yes	Moderate	2	3	2	2	1	0	0	2	1	13	Depressed
23	29	0	1	1	Primigravida	Primary	Uneducated	Housewife	Healthy	No	Yes	Yes	Nuclear	No	Poor	2	2	3	2	2	2	3	0	1	17	Depressed
26	31	0	2	2	Multigravida	Primary	Graduation	Working Lady	Healthy	No	No	Yes	Joint	Yes	Good	1	2	1	3	0	2	1	0	0	10	Depressed
26	26	0	2	2	Multigravida	Middle	Uneducated	Working Lady	Healthy	Yes	Yes	No	Joint	No	Poor	0	1	1	2	2	2	2	1	3	14	Depressed
28	26	0	3	3	Multigravida	Primary	Uneducated	Working Lady	Healthy	No	No	Yes	Joint	No	Poor	1	2	2	3	0	3	2	0	3	16	Depressed
29	39	4	0	4	Multigravida	Uneducated	Primary	Housewife	Healthy	No	Yes	Yes	Joint	Yes	Moderate	3	0	3	1	2	0	1	0	0	10	Depressed
27	36	0	1	1	Multigravida	Uneducated	Matric	Housewife	Disable	No	No	No	Joint	Yes	Moderate	2	2	1	1	2	0	0	0	2	10	Depressed
35	32	3	0	3	Multigravida	Middle	Uneducated	Housewife	Healthy	No	No	No	Joint	No	Poor	3	1	3	0	2	3	2	2	2	18	Depressed
28	32	2	1	3	Multigravida	Uneducated	Uneducated	Working Lady	Healthy	No	Yes	No	Nuclear	Yes	Moderate	3	3	1	0	2	0	0	0	0	9	Not
26	35	0	3	3	Multigravida	Middle	Uneducated	Housewife	Healthy	No	Yes	No	Nuclear	Yes	Poor	0	1	0	1	2	1	1	0	0	6	Not
30	33	3	1	4	Multigravida	Middle	Matric	Working Lady	Healthy	No	No	No	Nuclear	No	Good	1	3	2	1	2	1	1	3	3	17	Depressed
27	39	2	2	4	Multigravida	Primary	Uneducated	Housewife	Healthy	No	No	No	Nuclear	No	Poor	2	0	2	2	3	2	1	2	3	17	Depressed
36	38	3	0	3	Multigravida	Primary	Uneducated	Working Lady	Healthy	No	Yes	No	Joint	No	Poor	0	2	0	1	3	1	1	0	0	8	Not
35	26	2	1	3	Multigravida	Graduation	Intermediate	Housewife	Healthy	No	Yes	No	Nuclear	Yes	Poor	3	1	0	1	3	0	0	3	0	11	Depressed
29	29	2	0	2	Multigravida	Matric	Matric	Housewife	Healthy	No	No	Yes	Joint	Yes	Poor	2	0	2	1	3	1	0	2	0	11	Depressed
30	34	1	1	2	Multigravida	Uneducated	Graduation	Housewife	Healthy	No	Yes	Yes	Joint	Yes	Moderate	3	1	2	0	1	1	0	3	2	13	Depressed
28	30	1	0	1	Multigravida	Graduation	Intermediate	Working Lady	Healthy	No	No	No	Nuclear	Yes	Poor	2	2	1	2	0	1	0	0	0	8	Not
19	26	0	0	0	Primigravida	Primary	Graduation	Housewife	Healthy	No	Yes	No	Joint	No	Poor	0	2	0	1	1	1	1	3	3	12	Depressed
20	29	0	0	0	Primigravida	Matric	Matric	Working Lady	Disable	No	No	No	Joint	No	Poor	1	3	2	2	3	2	1	1	0	15	Depressed
28	30	1	0	1	Primigravida	Primary	Uneducated	Working Lady	Healthy	No	Yes	No	Joint	Yes	Poor	0	3	0	1	2	1	0	3	2	12	Depressed
27	30	1	0	1	Multigravida	Primary	Uneducated	Housewife	Healthy	No	No	No	Nuclear	Yes	Poor	0	3	2	0	1	1	0	3	0	10	Depressed
28	35	0	0	0	Primigravida	Middle	Uneducated	Working Lady	Healthy	No	No	No	Joint	Yes	Poor	3	2	2	0	3	0	0	1	1	12	Depressed
28	29	0	2	2	Multigravida	Uneducated	Uneducated	Housewife	Healthy	No	No	Yes	Nuclear	No	Poor	0	0	3	0	2	0	0	0	2	7	Not
26	28	1	2	3	Multigravida	Middle	Matric	Housewife	Healthy	No	No	Yes	Nuclear	Yes	Poor	0	2	0	0	3	1	1	1	3	11	Depressed
30	28	0	1	1	Multigravida	Primary	Primary	Housewife	Healthy	No	No	Yes	Joint	No	Good	2	3	2	3	1	0	1	2	0	14	Depressed
28	26	0	2	2	Multigravida	Primary	Primary	Working Lady	Healthy	No	No	Yes	Nuclear	No	Poor	0	2	1	0	1	0	1	0	1	6	Not
28	30	2	0	2	Multigravida	Primary	Primary	Housewife	Healthy	No	No	No	Joint	No	Good	2	1	2	1	1	0	1	2	2	12	Depressed
27	31	1	1	2	Multigravida	Graduation	Uneducated	Working Lady	Healthy	No	No	Yes	Nuclear	Yes	Poor	0	3	1	1	0	0	0	0	1	6	Not
38	38	1	2	3	Multigravida	Uneducated	Uneducated	Housewife	Healthy	No	Yes	No	Joint	Yes	Poor	2	1	2	1	1	1	0	2	3	13	Depressed
34	28	4	0	4	Multigravida	Uneducated	Matric	Housewife	Healthy	No	No	No	Joint	Yes	Moderate	2	3	2	0	3	0	0	2	0	12	Depressed
28	27	0	2	2	Multigravida	Primary	Uneducated	Housewife	Healthy	No	No	Yes	Joint	Yes	Poor	3	1	2	0	0	0	0	3	0	9	Not
27	26	3	0	3	Multigravida	Primary	Primary	Working Lady	Healthy	Yes	No	Yes	Nuclear	No	Good	0	0	1	0	0	0	0	0	0	1	Not
36	31	3	1	4	Multigravida	Matric	Matric	Working Lady	Disable	No	Yes	Yes	Nuclear	No	Poor	0	2	0	0	2	0	1	3	3	11	Depressed
28	37	2	1	3	Multigravida	Graduation	Uneducated	Working Lady	Healthy	No	No	Yes	Joint	No	Poor	1	1	2	1	1	0	1	1	0	8	Not
27	26	0	3	3	Multigravida	Matric	Uneducated	Working Lady	Healthy	Yes	No	Yes	Joint	Yes	Moderate	3	2	0	1	2	0	0	3	0	11	Depressed
30	27	5	1	6	Multigravida	Intermediate	Matric	Working Lady	Healthy	No	No	Yes	Nuclear	No	Poor	3	1	2	0	2	1	0	3	0	12	Depressed
31	34	4	1	5	Multigravida	Intermediate	Uneducated	Housewife	Healthy	No	No	Yes	Nuclear	Yes	Poor	2	0	0	0	0	0	0	2	0	4	Not
32	31	1	4	5	Multigravida	Primary	Primary	Housewife	Healthy	No	Yes	Yes	Joint	No	Poor	2	3	2	0	0	0	2	2	1	12	Depressed
28	37	2	2	4	Multigravida	Primary	Uneducated	Housewife	Healthy	No	Yes	Yes	Joint	No	Good	3	2	3	0	0	1	0	3	0	12	Depressed
27	26	0	4	4	Multigravida	Matric	Uneducated	Housewife	Healthy	Yes	Yes	Yes	Joint	No	Poor	0	2	3	2	2	2	2	0	0	13	Depressed
18	30	0	0	0	Primigravida	Primary	Uneducated	Housewife	Healthy	No	Yes	No	Nuclear	Yes	Poor	3	3	1	1	3	2	3	3	0	19	Depressed
20	29	1	0	1	Primigravida	Primary	Uneducated	Working Lady	Healthy	No	No	Yes	Nuclear	No	Moderate	0	3	0	0	3	0	1	0	0	7	Not
19	28	0	0	0	Primigravida	Primary	Matric	Housewife	Healthy	No	No	No	Joint	Yes	Good	1	3	1	1	3	3	2	1	0	15	Depressed
30	27	0	1	1	Primigravida	Uneducated	Matric	Working Lady	Healthy	Yes	Yes	No	Joint	No	Moderate	1	3	3	1	1	0	1	1	2	13	Depressed
20	37	0	3	3	Multigravida	Middle	Graduation	Housewife	Healthy	No	Yes	Yes	Nuclear	No	Good	3	1	1	3	2	0	2	3	2	17	Depressed
30	28	2	0	2	Multigravida	Primary	Primary	Housewife	Healthy	No	No	No	Joint	Yes	Moderate	2	0	1	0	0	0	1	2	0	6	Not
36	28	0	0	0	Primigravida	Uneducated	Uneducated	Housewife	Healthy	No	No	Yes	Nuclear	Yes	Moderate	2	3	1	1	3	0	1	0	0	11	Depressed
34	32	0	0	0	Primigravida	Uneducated	Primary	Working Lady	Healthy	Yes	No	Yes	Nuclear	No	Poor	1	3	0	1	1	0	1	0	3	10	Depressed
27	30	0	0	0	Primigravida	Matric	Matric	Working Lady	Healthy	Yes	Yes	No	Joint	No	Poor	2	0	2	2	2	1	1	2	3	15	Depressed
20	29	0	2	2	Multigravida	Primary	Primary	Housewife	Healthy	No	Yes	Yes	Joint	Yes	Good	2	3	0	0	3	0	2	2	1	13	Depressed
19	27	0	2	2	Multigravida	Primary	Uneducated	Working Lady	Healthy	No	No	No	Joint	Yes	Poor	3	2	0	1	1	3	2	0	2	14	Depressed
26	30	1	0	1	Multigravida	Primary	Graduation	Housewife	Healthy	No	Yes	Yes	Joint	No	Poor	3	0	2	2	0	1	3	1	2	14	Depressed
36	35	0	2	2	Multigravida	Uneducated	Graduation	Housewife	Healthy	Yes	Yes	No	Nuclear	No	Poor	1	3	3	2	1	1	0	0	0	11	Depressed
34	29	1	0	1	Multigravida	Graduation	Graduation	Working Lady	Healthy	No	No	No	Nuclear	Yes	Moderate	0	3	3	0	1	2	3	2	0	14	Depressed
23	32	1	2	3	Multigravida	Graduation	Intermediate	Housewife	Healthy	No	Yes	Yes	Joint	Yes	Moderate	1	3	3	3	0	0	0	0	0	10	Depressed
20	27	1	0	1	Multigravida	Intermediate	Graduation	Housewife	Healthy	No	Yes	Yes	Nuclear	No	Good	2	3	1	1	0	0	1	0	2	10	Depressed
19	30	0	0	0	Primigravida	Intermediate	Graduation	Housewife	Healthy	No	No	Yes	Nuclear	Yes	Poor	2	1	1	0	0	0	1	0	0	5	Not
20	27	3	0	3	Multigravida	Primary	Primary	Housewife	Healthy	Yes	Yes	No	Joint	No	Good	3	2	1	3	0	2	3	0	1	15	Depressed
23	26	0	1	1	Multigravida	Matric	Uneducated	Working Lady	Healthy	Yes	Yes	Yes	Joint	Yes	Poor	0	2	0	1	0	0	2	2	1	8	Not
25	39	0	2	2	Multigravida	Primary	Matric	Housewife	Healthy	No	Yes	No	Joint	No	Good	3	1	2	0	2	2	0	1	1	12	Depressed
30	34	3	0	3	Multigravida	Primary	Primary	Housewife	Healthy	No	No	No	Nuclear	Yes	Poor	0	2	0	0	1	3	1	1	2	10	Depressed
29	38	0	3	3	Multigravida	Middle	Primary	Working Lady	Healthy	Yes	No	No	Joint	No	Poor	1	0	3	3	0	1	1	1	1	11	Depressed
30	26	1	1	2	Multigravida	Uneducated	Primary	Housewife	Healthy	No	Yes	No	Nuclear	Yes	Poor	1	2	2	0	1	2	2	1	0	11	Depressed
26	26	0	1	1	Multigravida	Middle	Primary	Housewife	Healthy	No	Yes	No	Joint	Yes	Poor	3	2	3	2	1	1	2	0	1	15	Depressed
19	30	0	0	0	Primigravida	Primary	Uneducated	Housewife	Healthy	No	Yes	Yes	Nuclear	No	Good	2	0	0	3	3	2	0	0	1	11	Depressed
20	35	3	0	3	Multigravida	Primary	Middle	Housewife	Healthy	No	No	Yes	Joint	Yes	Poor	2	0	2	1	3	1	2	2	1	14	Depressed
21	36	0	0	0	Primigravida	Primary	Matric	Housewife	Healthy	Yes	Yes	No	Nuclear	No	Poor	1	3	1	1	2	0	1	0	1	10	Depressed
20	31	0	0	0	Primigravida	Middle	Intermediate	Housewife	Healthy	Yes	No	Yes	Joint	Yes	Poor	2	3	2	1	3	1	3	2	0	17	Depressed
26	26	1	2	3	Multigravida	Primary	Intermediate	Housewife	Healthy	No	Yes	No	Joint	Yes	Good	0	0	0	1	3	0	1	2	1	8	Not
29	30	0	3	3	Multigravida	Matric	Intermediate	Working Lady	Healthy	No	Yes	No	Joint	Yes	Poor	2	1	3	1	0	1	1	0	0	9	Not
28	33	3	0	3	Multigravida	Graduation	Uneducated	Housewife	Healthy	Yes	Yes	No	Nuclear	No	Poor	0	2	1	0	0	2	0	0	0	5	Not
19	39	0	0	0	Primigravida	Graduation	Middle	Working Lady	Healthy	No	Yes	No	Nuclear	Yes	Poor	3	2	3	0	1	1	2	1	0	13	Depressed
20	38	0	0	0	Primigravida	Uneducated	Matric	Working Lady	Healthy	Yes	Yes	Yes	Joint	No	Poor	1	3	0	1	2	3	1	1	2	14	Depressed
28	26	1	3	4	Multigravida	Matric	Uneducated	Working Lady	Healthy	No	Yes	No	Nuclear	No	Moderate	3	2	2	2	0	1	0	1	0	11	Depressed
27	29	2	2	4	Multigravida	Graduation	Graduation	Housewife	Healthy	Yes	Yes	No	Nuclear	No	Poor	0	1	3	1	0	2	2	1	1	11	Depressed
30	34	4	0	4	Multigravida	Middle	Uneducated	Housewife	Healthy	Yes	No	Yes	Nuclear	Yes	Poor	3	2	2	1	1	1	3	2	3	18	Depressed
27	30	1	0	1	Primigravida	Matric	Middle	Housewife	Healthy	Yes	No	Yes	Nuclear	Yes	Moderate	2	1	1	0	0	1	3	0	3	11	Depressed
36	26	3	0	3	Multigravida	Matric	Matric	Housewife	Healthy	Yes	Yes	No	Joint	No	Poor	2	0	1	1	2	3	3	3	3	18	Depressed
35	29	2	4	6	Multigravida	Matric	Primary	Working Lady	Healthy	No	No	No	Joint	No	Poor	2	2	1	0	1	1	0	0	0	7	Not
29	30	1	0	1	Multigravida	Matric	Matric	Housewife	Healthy	No	Yes	No	Joint	No	Poor	3	1	3	2	1	2	3	0	2	17	Depressed
30	29	3	0	3	Multigravida	Intermediate	Primary	Housewife	Healthy	Yes	No	Yes	Nuclear	No	Good	1	1	1	0	2	2	0	0	3	10	Depressed
26	35	0	0	0	Primigravida	Middle	Primary	Working Lady	Healthy	Yes	Yes	No	Nuclear	Yes	Poor	2	0	1	1	0	2	0	1	0	7	Not
30	27	3	0	3	Multigravida	Middle	Graduation	Working Lady	Healthy	No	No	Yes	Nuclear	Yes	Good	1	3	0	0	2	1	2	3	1	13	Depressed
28	26	0	0	0	Primigravida	Middle	Graduation	Working Lady	Healthy	No	Yes	No	Joint	Yes	Poor	3	0	1	0	3	1	1	0	1	10	Depressed
28	31	2	0	2	Multigravida	Middle	Middle	Housewife	Healthy	No	Yes	Yes	Nuclear	Yes	Poor	0	1	0	0	2	1	0	2	0	6	Not
27	37	1	3	4	Multigravida	Middle	Graduation	Housewife	Healthy	Yes	No	No	Nuclear	Yes	Moderate	1	2	1	1	1	1	1	1	0	9	Not
38	26	0	2	2	Multigravida	Graduation	Intermediate	Working Lady	Healthy	Yes	No	Yes	Joint	No	Moderate	1	2	0	1	2	3	0	0	0	9	Not
29	27	0	1	1	Primigravida	Graduation	Intermediate	Housewife	Healthy	No	No	Yes	Joint	Yes	Good	0	1	3	1	3	2	1	1	1	13	Depressed
28	34	2	0	2	Multigravida	Matric	Intermediate	Working Lady	Healthy	No	No	No	Joint	No	Moderate	2	0	1	1	2	1	1	0	1	9	Not
28	31	2	0	2	Multigravida	Graduation	Intermediate	Housewife	Healthy	No	No	No	Nuclear	No	Poor	3	1	2	1	1	3	0	0	1	12	Depressed
26	28	0	0	0	Primigravida	Graduation	Uneducated	Housewife	Healthy	No	Yes	Yes	Nuclear	No	Poor	1	2	3	0	2	0	1	1	0	10	Depressed
30	28	1	2	3	Multigravida	Middle	Matric	Working Lady	Healthy	No	No	No	Nuclear	Yes	Poor	1	2	2	1	2	3	1	2	1	15	Depressed
31	34	0	3	3	Multigravida	Graduation	Uneducated	Housewife	Healthy	Yes	No	No	Nuclear	No	Good	2	1	0	2	3	0	2	1	0	11	Depressed
38	28	3	1	4	Multigravida	Graduation	Graduation	Working Lady	Healthy	Yes	No	No	Joint	No	Poor	1	3	1	2	3	1	3	2	2	18	Depressed
28	27	2	0	2	Multigravida	Middle	Matric	Working Lady	Healthy	Yes	No	No	Joint	No	Moderate	2	1	2	1	1	3	2	2	0	14	Depressed
36	28	4	1	5	Multigravida	Intermediate	Graduation	Working Lady	Healthy	No	Yes	No	Joint	Yes	Poor	1	2	3	0	1	1	2	0	0	10	Depressed
28	32	0	0	0	Primigravida	Intermediate	Primary	Housewife	Healthy	Yes	No	Yes	Joint	No	Poor	1	3	0	2	1	1	0	0	2	10	Depressed
27	30	3	0	3	Multigravida	Graduation	Primary	Housewife	Healthy	No	Yes	No	Nuclear	No	Poor	0	1	0	1	2	1	1	3	2	11	Depressed
30	29	0	0	0	Primigravida	Graduation	Uneducated	Housewife	Healthy	No	No	Yes	Joint	No	Moderate	1	2	1	2	2	0	0	2	0	10	Depressed
31	27	0	1	1	Multigravida	Intermediate	Uneducated	Housewife	Healthy	No	No	Yes	Joint	No	Poor	1	3	0	3	2	2	0	2	1	14	Depressed
32	30	2	0	2	Multigravida	Middle	Uneducated	Housewife	Healthy	Yes	No	Yes	Nuclear	No	Poor	1	1	1	3	0	1	1	2	0	10	Depressed
28	35	0	2	2	Multigravida	Middle	Graduation	Housewife	Healthy	Yes	Yes	No	Joint	No	Poor	3	2	2	1	0	1	3	1	2	15	Depressed
27	28	0	0	0	Primigravida	Intermediate	Uneducated	Working Lady	Healthy	No	No	No	Joint	Yes	Poor	3	1	3	0	1	0	1	3	2	14	Depressed
18	27	0	0	0	Primigravida	Primary	Matric	Working Lady	Healthy	No	No	Yes	Joint	Yes	Poor	2	0	1	2	3	1	2	3	0	14	Depressed
20	37	0	0	0	Primigravida	Matric	Graduation	Housewife	Healthy	No	No	Yes	Nuclear	No	Poor	3	1	0	2	3	1	1	1	0	12	Depressed
19	28	0	0	0	Primigravida	Middle	Primary	Housewife	Healthy	No	No	Yes	Nuclear	No	Moderate	0	1	1	2	1	2	0	1	1	9	Not
30	26	2	1	3	Multigravida	Uneducated	Primary	Housewife	Healthy	Yes	Yes	No	Joint	Yes	Moderate	0	1	1	2	3	1	0	1	0	9	Not
20	26	0	1	1	Multigravida	Uneducated	Uneducated	Housewife	Healthy	Yes	Yes	No	Joint	No	Poor	1	0	3	3	0	0	0	0	0	7	Not
30	30	2	0	2	Multigravida	Intermediate	Matric	Housewife	Healthy	Yes	No	Yes	Joint	Yes	Poor	0	1	0	2	0	0	0	0	0	3	Not
36	35	0	3	3	Multigravida	Intermediate	Intermediate	Housewife	Healthy	Yes	No	No	Joint	Yes	Moderate	1	0	1	3	1	1	0	0	0	7	Not
34	36	0	2	2	Multigravida	Intermediate	Matric	Working Lady	Healthy	Yes	Yes	No	Joint	No	Poor	2	0	0	1	0	0	0	0	3	6	Not
27	31	2	0	2	Multigravida	Intermediate	Matric	Housewife	Healthy	No	Yes	No	Nuclear	No	Moderate	1	1	1	1	1	2	0	1	1	9	Not
30	26	0	3	3	Multigravida	Matric	Matric	Housewife	Healthy	Yes	No	No	Joint	Yes	Poor	0	1	3	1	1	0	0	1	1	8	Not
26	29	0	2	2	Multigravida	Primary	Matric	Housewife	Healthy	No	Yes	No	Joint	Yes	Poor	2	0	2	0	0	0	0	0	3	7	Not
19	32	0	0	0	Primigravida	Primary	Matric	Working Lady	Healthy	No	No	Yes	Nuclear	No	Poor	1	0	2	1	0	1	0	0	2	7	Not
20	30	0	0	0	Primigravida	Middle	Matric	Housewife	Disable	No	No	No	Nuclear	No	Good	1	0	1	3	2	0	1	2	2	12	Depressed
21	30	0	1	1	Multigravida	Graduation	Matric	Housewife	Healthy	Yes	Yes	No	Nuclear	No	Poor	1	1	0	3	0	1	1	1	2	10	Depressed
20	27	0	0	0	Primigravida	Intermediate	Matric	Working Lady	Healthy	No	Yes	Yes	Nuclear	Yes	Poor	3	2	1	2	1	1	0	0	1	11	Depressed
26	26	0	0	0	Primigravida	Primary	Intermediate	Housewife	Healthy	No	No	Yes	Nuclear	Yes	Moderate	2	0	2	1	0	1	0	0	1	7	Not
20	39	2	0	2	Multigravida	Primary	Middle	Housewife	Healthy	No	Yes	Yes	Joint	No	Good	1	0	1	1	2	1	2	1	1	10	Depressed
19	34	3	0	3	Multigravida	Matric	Matric	Working Lady	Healthy	Yes	No	No	Nuclear	Yes	Poor	0	1	1	3	1	0	0	0	3	9	Not
26	38	0	1	1	Multigravida	Primary	Primary	Housewife	Healthy	No	No	Yes	Nuclear	Yes	Good	2	1	3	0	1	0	1	0	0	8	Not
36	34	1	0	1	Multigravida	Matric	Matric	Housewife	Healthy	No	Yes	Yes	Nuclear	No	Poor	2	0	2	3	0	2	2	2	2	15	Depressed
34	26	0	0	0	Primigravida	Matric	Intermediate	Working Lady	Healthy	No	Yes	No	Joint	Yes	Good	1	1	1	2	0	1	0	0	1	7	Not
23	28	0	1	1	Primigravida	Matric	Intermediate	Housewife	Healthy	Yes	Yes	No	Nuclear	Yes	Poor	0	1	0	3	0	2	2	0	2	10	Depressed
20	30	1	0	1	Multigravida	Intermediate	Intermediate	Housewife	Healthy	No	Yes	No	Joint	No	Poor	2	1	1	3	1	2	2	0	2	14	Depressed
19	31	0	3	3	Multigravida	Matric	Intermediate	Housewife	Healthy	No	Yes	No	Joint	Yes	Good	1	0	2	3	0	1	0	0	0	7	Not
20	26	0	0	0	Primigravida	Primary	Intermediate	Working Lady	Healthy	No	No	No	Joint	Yes	Poor	0	1	1	0	1	0	0	2	0	5	Not
23	29	0	1	1	Multigravida	Uneducated	Uneducated	Working Lady	Healthy	Yes	Yes	No	Joint	Yes	Poor	1	2	0	3	3	0	2	2	0	13	Depressed
25	35	0	1	1	Primigravida	Intermediate	Graduation	Housewife	Healthy	No	Yes	No	Joint	No	Poor	1	0	1	0	0	2	0	1	2	7	Not
30	39	0	2	2	Multigravida	Intermediate	Graduation	Housewife	Healthy	No	Yes	No	Nuclear	No	Poor	0	1	3	1	0	0	0	0	0	5	Not
29	26	1	2	3	Multigravida	Matric	Primary	Working Lady	Healthy	No	No	Yes	Joint	Yes	Poor	0	2	2	1	0	1	2	0	1	9	Not
27	30	1	0	1	Multigravida	Primary	Uneducated	Working Lady	Healthy	No	No	Yes	Joint	Yes	Good	1	0	3	1	0	1	1	1	0	8	Not
34	37	1	1	2	Multigravida	Matric	Graduation	Working Lady	Healthy	No	No	No	Joint	Yes	Poor	1	2	3	2	2	0	1	2	1	14	Depressed
31	34	1	0	1	Multigravida	Graduation	Intermediate	Working Lady	Healthy	Yes	Yes	No	Nuclear	No	Good	0	2	1	0	2	0	1	0	0	6	Not
28	30	0	1	1	Multigravida	Middle	Middle	Housewife	Healthy	No	Yes	No	Nuclear	Yes	Poor	3	1	3	0	0	0	0	0	0	7	Not
28	26	0	0	0	Primigravida	Intermediate	Intermediate	Housewife	Healthy	No	Yes	No	Nuclear	No	Poor	0	1	3	0	2	0	2	0	0	8	Not
34	28	0	0	0	Primigravida	Primary	Matric	Housewife	Disable	No	No	Yes	Nuclear	Yes	Good	1	0	3	0	0	1	3	3	2	13	Depressed
28	26	1	1	2	Multigravida	Matric	Uneducated	Housewife	Healthy	No	Yes	No	Nuclear	Yes	Moderate	0	3	0	3	2	1	2	3	1	15	Depressed
27	29	0	0	0	Primigravida	Uneducated	Matric	Housewife	Healthy	No	No	Yes	Nuclear	Yes	Moderate	1	3	3	0	0	1	2	1	2	13	Depressed
28	30	0	0	0	Primigravida	Intermediate	Matric	Working Lady	Healthy	No	No	Yes	Nuclear	Yes	Moderate	1	0	1	1	0	0	0	0	2	5	Not
32	32	4	0	4	Multigravida	Graduation	Graduation	Working Lady	Healthy	Yes	No	No	Joint	Yes	Moderate	2	0	0	3	1	2	0	1	0	9	Not
30	29	0	2	2	Multigravida	Matric	Middle	Working Lady	Healthy	Yes	Yes	Yes	Nuclear	Yes	Poor	3	3	1	0	0	1	1	1	1	11	Depressed
29	26	1	1	2	Multigravida	Graduation	Primary	Housewife	Healthy	No	No	Yes	Nuclear	Yes	Poor	2	3	2	0	0	1	3	0	1	12	Depressed
27	31	0	3	3	Multigravida	Intermediate	Matric	Housewife	Healthy	No	No	Yes	Joint	No	Poor	0	2	0	0	2	0	3	2	2	11	Depressed
30	30	0	2	2	Multigravida	Uneducated	Primary	Working Lady	Healthy	No	No	Yes	Joint	No	Moderate	2	3	3	0	0	3	0	3	0	14	Depressed
35	31	0	4	4	Multigravida	Uneducated	Primary	Housewife	Healthy	No	Yes	No	Joint	Yes	Poor	1	0	1	1	0	2	0	0	1	6	Not
28	28	2	2	4	Multigravida	Graduation	Graduation	Housewife	Healthy	No	No	No	Joint	No	Poor	2	0	1	0	1	2	0	1	1	8	Not
27	29	3	1	4	Multigravida	Uneducated	Matric	Working Lady	Healthy	No	Yes	No	Joint	Yes	Poor	0	3	1	0	3	0	0	1	0	8	Not
37	30	2	3	5	Multigravida	Primary	Uneducated	Housewife	Disable	No	No	Yes	Nuclear	No	Poor	1	2	0	3	1	0	2	0	1	10	Depressed
28	30	1	2	3	Multigravida	Graduation	Matric	Housewife	Healthy	Yes	No	Yes	Joint	Yes	Poor	0	2	0	1	1	1	2	0	1	8	Not
26	29	0	0	0	Primigravida	Graduation	Uneducated	Housewife	Healthy	Yes	No	Yes	Nuclear	No	Poor	3	2	2	2	1	1	0	0	1	12	Depressed
26	39	0	0	0	Primigravida	Uneducated	Uneducated	Housewife	Healthy	No	Yes	No	Nuclear	Yes	Poor	0	1	1	3	2	1	2	0	0	10	Depressed
30	37	0	1	1	Multigravida	Primary	Graduation	Housewife	Healthy	Yes	No	Yes	Joint	Yes	Poor	1	3	1	1	3	1	0	1	1	12	Depressed
35	31	2	2	4	Multigravida	Uneducated	Primary	Housewife	Healthy	No	No	No	Joint	No	Poor	2	0	3	1	2	0	2	1	0	11	Depressed
36	36	3	0	3	Multigravida	Primary	Graduation	Working Lady	Healthy	No	No	Yes	Nuclear	No	Moderate	3	1	2	0	1	1	0	1	0	9	Not
31	31	1	0	1	Multigravida	Matric	Uneducated	Working Lady	Healthy	No	Yes	Yes	Joint	No	Poor	2	1	1	2	0	0	0	0	2	8	Not
26	30	0	0	0	Primigravida	Matric	Graduation	Housewife	Healthy	Yes	Yes	No	Joint	No	Poor	1	2	0	2	0	0	0	0	0	5	Not
29	29	1	0	1	Multigravida	Uneducated	Graduation	Housewife	Healthy	No	No	Yes	Joint	No	Moderate	1	3	1	0	1	1	1	3	1	12	Depressed
32	35	0	2	2	Multigravida	Primary	Matric	Housewife	Healthy	No	No	Yes	Joint	Yes	Moderate	1	0	2	0	1	1	1	1	1	8	Not
24	26	0	0	0	Primigravida	Graduation	Primary	Housewife	Healthy	No	No	No	Nuclear	No	Moderate	3	2	1	2	2	3	3	1	0	17	Depressed
30	28	0	3	3	Multigravida	Graduation	Matric	Working Lady	Healthy	Yes	No	Yes	Joint	No	Good	2	2	0	3	1	0	2	0	0	10	Depressed
27	28	1	2	3	Multigravida	Graduation	Matric	Housewife	Healthy	Yes	No	Yes	Joint	No	Moderate	3	1	0	0	2	1	2	0	0	9	Not
26	29	0	1	1	Multigravida	Intermediate	Matric	Housewife	Healthy	No	No	No	Nuclear	No	Moderate	2	1	0	3	1	0	2	1	0	10	Depressed
39	26	2	2	4	Multigravida	Middle	Primary	Working Lady	Healthy	No	No	No	Nuclear	Yes	Moderate	2	3	1	3	0	1	0	0	1	11	Depressed
34	29	0	4	4	Multigravida	Intermediate	Graduation	Working Lady	Healthy	No	No	Yes	Nuclear	No	Good	1	2	1	2	0	2	0	2	1	11	Depressed
23	32	1	2	3	Multigravida	Matric	Primary	Housewife	Healthy	No	Yes	Yes	Joint	No	Moderate	1	2	0	0	1	1	0	0	1	6	Not
29	36	0	4	4	Multigravida	Graduation	Matric	Housewife	Healthy	No	No	Yes	Joint	No	Good	0	3	0	2	3	3	1	0	0	12	Depressed
22	28	1	0	1	Primigravida	Middle	Graduation	Housewife	Healthy	No	No	No	Nuclear	No	Moderate	0	1	0	0	1	3	2	0	3	10	Depressed
19	36	1	0	1	Multigravida	Primary	Primary	Housewife	Disable	Yes	No	Yes	Joint	No	Good	2	0	0	1	3	3	0	2	0	11	Depressed
34	31	1	3	4	Multigravida	Intermediate	Intermediate	Housewife	Healthy	Yes	No	No	Joint	No	Moderate	2	3	3	3	1	2	1	0	0	15	Depressed
25	27	0	0	0	Primigravida	Matric	Middle	Housewife	Healthy	No	Yes	No	Nuclear	No	Moderate	1	3	2	2	0	1	1	1	2	13	Depressed
30	30	3	2	5	Multigravida	Primary	Graduation	Housewife	Healthy	No	Yes	No	Joint	No	Good	2	2	3	1	1	2	1	2	0	14	Depressed
22	27	2	0	2	Multigravida	Matric	Matric	Working Lady	Healthy	No	No	No	Nuclear	Yes	Moderate	2	3	3	1	1	2	2	2	0	16	Depressed
30	29	0	1	1	Multigravida	Uneducated	Primary	Housewife	Healthy	No	No	Yes	Joint	No	Moderate	3	2	3	1	2	2	3	2	0	18	Depressed
29	26	3	1	4	Multigravida	Primary	Matric	Housewife	Healthy	No	Yes	Yes	Nuclear	No	Moderate	0	3	3	2	3	2	3	2	0	18	Depressed
34	27	2	2	4	Multigravida	Uneducated	Middle	Working Lady	Disable	No	Yes	No	Nuclear	No	Moderate	1	3	1	3	3	0	3	1	0	15	Depressed
24	32	0	2	2	Multigravida	Uneducated	Graduation	Housewife	Disable	No	Yes	No	Nuclear	Yes	Moderate	0	3	1	3	0	0	2	0	0	9	Not
25	28	0	0	0	Primigravida	Matric	Primary	Working Lady	Healthy	Yes	Yes	No	Nuclear	Yes	Good	2	3	2	3	3	2	2	3	0	20	Depressed
27	26	1	0	1	Multigravida	Uneducated	Uneducated	Housewife	Healthy	Yes	No	No	Joint	Yes	Poor	0	2	2	2	3	3	2	2	0	16	Depressed
26	28	0	1	1	Multigravida	Uneducated	Matric	Housewife	Healthy	No	No	Yes	Nuclear	Yes	Poor	2	3	1	2	3	0	2	2	1	16	Depressed
30	27	0	0	0	Primigravida	Middle	Intermediate	Housewife	Healthy	Yes	No	Yes	Nuclear	No	Poor	1	2	1	2	1	0	3	1	0	11	Depressed
24	30	0	0	0	Primigravida	Middle	Middle	Working Lady	Healthy	Yes	Yes	No	Joint	No	Poor	0	2	3	2	3	0	1	0	0	11	Depressed
29	32	0	2	2	Multigravida	Uneducated	Uneducated	Housewife	Healthy	No	No	No	Joint	Yes	Poor	1	2	2	3	0	1	3	1	2	15	Depressed
24	30	1	0	1	Multigravida	Primary	Middle	Working Lady	Healthy	Yes	No	Yes	Joint	Yes	Poor	1	3	2	2	1	0	3	2	0	14	Depressed
27	34	0	1	1	Multigravida	Intermediate	Intermediate	Working Lady	Healthy	Yes	Yes	No	Nuclear	No	Good	3	3	1	0	0	2	2	0	0	11	Depressed
19	33	0	0	0	Primigravida	Intermediate	Primary	Housewife	Healthy	No	Yes	No	Joint	No	Poor	0	2	3	3	2	1	3	0	1	15	Depressed
18	27	0	0	0	Primigravida	Intermediate	Uneducated	Working Lady	Healthy	No	Yes	No	Joint	Yes	Moderate	3	1	1	3	1	1	2	1	0	13	Depressed
29	30	0	2	2	Multigravida	Middle	Middle	Housewife	Healthy	Yes	No	No	Nuclear	Yes	Poor	0	2	3	1	2	1	3	1	1	14	Depressed
30	28	3	0	3	Multigravida	Primary	Uneducated	Working Lady	Healthy	Yes	Yes	No	Joint	No	Moderate	1	2	2	0	2	1	3	0	2	13	Depressed
18	27	0	0	0	Primigravida	Matric	Uneducated	Housewife	Healthy	Yes	Yes	Yes	Joint	No	Moderate	1	3	2	3	2	2	3	1	1	18	Depressed
20	28	1	1	2	Multigravida	Matric	Uneducated	Housewife	Healthy	No	No	No	Nuclear	Yes	Moderate	0	2	3	3	1	3	0	0	0	12	Depressed
27	28	1	0	1	Primigravida	Matric	Primary	Housewife	Healthy	Yes	No	No	Joint	Yes	Poor	3	2	3	1	3	2	1	3	0	18	Depressed
24	32	2	0	2	Multigravida	Matric	Matric	Working Lady	Healthy	No	No	No	Nuclear	Yes	Poor	3	2	3	0	2	1	2	2	1	16	Depressed
29	32	2	0	2	Multigravida	Matric	Uneducated	Housewife	Healthy	Yes	No	No	Nuclear	Yes	Poor	1	2	3	3	1	0	3	0	2	15	Depressed
18	32	0	0	0	Primigravida	Matric	Intermediate	Housewife	Healthy	No	No	No	Joint	Yes	Poor	3	2	2	1	3	3	3	0	0	17	Depressed
28	32	1	1	2	Multigravida	Graduation	Matric	Working Lady	Healthy	Yes	Yes	No	Joint	Yes	Moderate	2	3	3	0	2	2	0	0	0	12	Depressed
18	28	0	0	0	Primigravida	Intermediate	Uneducated	Housewife	Healthy	Yes	Yes	Yes	Nuclear	Yes	Good	3	1	2	0	3	0	3	2	1	15	Depressed
20	26	1	0	1	Multigravida	Matric	Intermediate	Housewife	Healthy	Yes	No	Yes	Joint	No	Poor	2	3	1	1	0	1	3	2	0	13	Depressed
19	26	0	0	0	Primigravida	Primary	Matric	Housewife	Healthy	No	Yes	No	Nuclear	Yes	Good	1	1	2	1	0	1	3	2	0	11	Depressed
19	29	0	0	0	Primigravida	Matric	Graduation	Housewife	Healthy	No	Yes	No	Joint	Yes	Moderate	0	3	2	0	1	2	1	1	0	10	Depressed
30	32	1	3	4	Multigravida	Intermediate	Graduation	Working Lady	Healthy	No	No	No	Joint	Yes	Moderate	2	3	0	2	0	0	3	1	1	12	Depressed
18	33	0	0	0	Primigravida	Uneducated	Uneducated	Housewife	Healthy	Yes	Yes	No	Joint	Yes	Moderate	3	2	1	0	0	0	1	1	2	10	Depressed
20	30	0	1	1	Multigravida	Matric	Matric	Working Lady	Healthy	Yes	Yes	No	Nuclear	No	Poor	0	1	1	1	3	2	1	3	3	15	Depressed
22	37	0	1	1	Multigravida	Intermediate	Middle	Housewife	Healthy	Yes	No	No	Joint	Yes	Moderate	2	0	2	2	3	2	1	3	2	17	Depressed
27	31	0	2	2	Multigravida	Graduation	Primary	Housewife	Healthy	No	No	No	Nuclear	Yes	Moderate	3	2	2	0	0	0	2	2	3	14	Depressed
18	32	0	0	0	Primigravida	Primary	Intermediate	Housewife	Healthy	Yes	Yes	Yes	Nuclear	Yes	Poor	2	0	3	3	0	0	1	2	1	12	Depressed
30	36	0	3	3	Multigravida	Matric	Matric	Housewife	Healthy	No	Yes	Yes	Nuclear	Yes	Poor	1	2	1	2	3	2	0	2	2	15	Depressed
27	30	1	1	2	Multigravida	Intermediate	Graduation	Housewife	Healthy	No	Yes	No	Nuclear	Yes	Poor	2	1	3	3	2	2	2	1	3	19	Depressed
24	30	0	1	1	Multigravida	Uneducated	Primary	Housewife	Healthy	No	No	No	Joint	Yes	Poor	2	3	0	2	0	1	2	3	1	14	Depressed
20	26	0	0	0	Primigravida	Uneducated	Intermediate	Working Lady	Healthy	Yes	Yes	No	Nuclear	No	Poor	3	1	2	0	3	0	1	3	0	13	Depressed
23	27	1	0	1	Multigravida	Middle	Middle	Housewife	Healthy	No	No	No	Joint	Yes	Poor	3	2	0	1	3	2	2	2	2	17	Depressed
20	30	0	0	0	Primigravida	Intermediate	Intermediate	Housewife	Healthy	No	Yes	Yes	Joint	No	Poor	3	3	3	0	2	0	0	0	1	12	Depressed
25	38	3	0	3	Multigravida	Matric	Intermediate	Housewife	Healthy	No	No	No	Joint	No	Poor	2	0	2	0	2	2	1	3	2	14	Depressed
23	31	1	2	3	Multigravida	Graduation	Intermediate	Housewife	Healthy	No	Yes	Yes	Joint	No	Moderate	0	3	1	3	1	2	3	1	1	15	Depressed
26	30	0	0	0	Primigravida	Intermediate	Uneducated	Working Lady	Healthy	Yes	No	Yes	Joint	No	Poor	2	3	0	0	2	3	0	3	2	15	Depressed
24	28	2	0	2	Multigravida	Intermediate	Intermediate	Housewife	Healthy	No	No	No	Nuclear	Yes	Poor	3	0	3	0	3	0	2	0	2	13	Depressed
28	30	3	0	3	Multigravida	Graduation	Matric	Housewife	Healthy	No	Yes	Yes	Nuclear	Yes	Poor	2	0	0	2	3	2	0	2	2	13	Depressed
20	28	0	1	1	Multigravida	Middle	Intermediate	Working Lady	Healthy	No	Yes	Yes	Nuclear	No	Poor	1	0	1	0	1	1	1	2	3	10	Depressed
19	34	0	0	0	Primigravida	Uneducated	Intermediate	Housewife	Healthy	Yes	Yes	Yes	Joint	No	Good	0	1	2	2	2	2	0	2	1	12	Depressed
19	30	0	0	0	Primigravida	Primary	Intermediate	Housewife	Healthy	No	Yes	Yes	Joint	Yes	Poor	2	3	0	0	1	1	0	2	0	9	Not
26	36	1	2	3	Multigravida	Intermediate	Primary	Housewife	Healthy	No	No	No	Nuclear	No	Poor	3	2	2	2	3	2	0	2	1	17	Depressed
20	27	0	0	0	Primigravida	Intermediate	Uneducated	Housewife	Healthy	No	No	No	Nuclear	No	Poor	1	2	2	2	3	2	0	1	1	14	Depressed
30	36	3	1	4	Multigravida	Intermediate	Graduation	Housewife	Healthy	No	Yes	No	Joint	No	Poor	0	2	0	3	2	2	2	2	2	15	Depressed
23	32	0	0	0	Primigravida	Middle	Intermediate	Housewife	Healthy	Yes	Yes	Yes	Nuclear	Yes	Moderate	2	0	1	0	0	1	3	2	1	10	Depressed
28	28	1	2	3	Multigravida	Primary	Intermediate	Housewife	Healthy	Yes	Yes	No	Joint	No	Poor	1	2	1	0	3	0	1	3	2	13	Depressed
29	36	1	1	2	Multigravida	Matric	Intermediate	Housewife	Healthy	No	Yes	Yes	Nuclear	Yes	Moderate	2	0	2	1	3	2	1	2	3	16	Depressed
30	29	2	1	3	Multigravida	Matric	Uneducated	Working Lady	Healthy	No	Yes	Yes	Joint	Yes	Moderate	3	2	0	2	0	3	1	2	1	14	Depressed
27	32	2	0	2	Multigravida	Matric	Intermediate	Housewife	Healthy	Yes	Yes	No	Joint	No	Moderate	1	3	2	2	0	3	0	2	3	16	Depressed
20	39	0	0	0	Primigravida	Matric	Primary	Working Lady	Healthy	Yes	Yes	Yes	Joint	No	Good	3	2	0	3	0	3	3	2	2	18	Depressed
25	30	1	0	1	Multigravida	Matric	Matric	Working Lady	Healthy	No	Yes	Yes	Joint	No	Poor	2	1	2	1	3	2	1	2	3	17	Depressed
20	36	0	0	0	Primigravida	Matric	Primary	Working Lady	Healthy	No	No	No	Joint	No	Moderate	2	3	1	3	2	3	0	3	0	17	Depressed
21	36	1	0	1	Multigravida	Matric	Matric	Working Lady	Healthy	Yes	Yes	No	Nuclear	No	Moderate	2	0	3	0	1	2	0	1	0	9	Not
19	26	0	0	0	Primigravida	Matric	Primary	Working Lady	Healthy	No	Yes	No	Joint	No	Moderate	0	3	1	2	3	1	1	1	1	13	Depressed
25	29	0	1	1	Primigravida	Graduation	Matric	Working Lady	Healthy	No	Yes	No	Nuclear	Yes	Good	0	1	2	0	2	2	1	0	0	8	Not
24	30	1	0	1	Primigravida	Intermediate	Uneducated	Housewife	Healthy	No	Yes	No	Nuclear	No	Poor	2	3	3	3	3	2	0	0	0	16	Depressed
20	30	0	0	0	Primigravida	Uneducated	Uneducated	Housewife	Healthy	Yes	No	Yes	Joint	No	Good	1	2	0	2	0	0	2	1	0	8	Not
32	31	2	0	2	Multigravida	Intermediate	Uneducated	Housewife	Healthy	No	Yes	No	Joint	Yes	Moderate	1	0	3	1	0	1	0	0	0	6	Not
20	30	0	0	0	Primigravida	Intermediate	Graduation	Housewife	Healthy	No	Yes	No	Nuclear	No	Good	0	2	3	0	1	1	1	3	0	11	Depressed
24	29	0	2	2	Multigravida	Intermediate	Graduation	Housewife	Healthy	No	Yes	No	Joint	No	Poor	2	3	0	3	0	2	2	3	1	16	Depressed
26	28	1	1	2	Multigravida	Graduation	Graduation	Housewife	Disable	No	Yes	Yes	Nuclear	No	Good	3	2	0	0	0	2	0	0	1	8	Not
19	31	0	0	0	Primigravida	Graduation	Intermediate	Housewife	Healthy	Yes	Yes	Yes	Joint	No	Moderate	2	1	0	1	0	3	3	0	1	11	Depressed
27	26	1	0	1	Multigravida	Matric	Middle	Working Lady	Healthy	No	Yes	No	Nuclear	Yes	Poor	1	0	1	2	0	1	2	3	0	10	Depressed
25	29	1	0	1	Multigravida	Graduation	Intermediate	Working Lady	Healthy	No	No	No	Joint	No	Moderate	2	2	3	0	0	3	3	2	2	17	Depressed
25	29	1	0	1	Multigravida	Graduation	Matric	Working Lady	Healthy	No	Yes	Yes	Nuclear	No	Poor	3	3	2	2	1	0	2	0	0	13	Depressed
25	26	1	1	2	Multigravida	Graduation	Intermediate	Working Lady	Healthy	No	No	No	Joint	No	Moderate	2	0	1	1	1	2	0	3	2	12	Depressed
27	30	0	3	3	Multigravida	Matric	Intermediate	Housewife	Healthy	Yes	Yes	No	Joint	No	Poor	3	1	2	0	2	0	1	3	1	13	Depressed
20	34	0	0	0	Primigravida	Matric	Intermediate	Housewife	Healthy	Yes	No	Yes	Joint	Yes	Moderate	2	2	0	0	3	3	0	2	0	12	Depressed
28	29	2	2	4	Multigravida	Matric	Primary	Housewife	Healthy	No	No	No	Nuclear	Yes	Poor	2	1	2	2	0	2	0	2	1	12	Depressed
30	38	1	2	3	Multigravida	Middle	Matric	Housewife	Healthy	Yes	Yes	No	Nuclear	Yes	Poor	0	3	3	0	3	1	3	1	1	15	Depressed
24	28	0	0	0	Primigravida	Matric	Intermediate	Working Lady	Healthy	No	No	Yes	Nuclear	Yes	Moderate	3	0	2	1	0	1	3	2	0	12	Depressed
32	32	0	4	4	Multigravida	Graduation	Graduation	Working Lady	Healthy	Yes	No	Yes	Joint	No	Moderate	2	0	2	0	1	2	1	1	0	9	Not
29	30	2	0	2	Multigravida	Middle	Matric	Working Lady	Healthy	Yes	Yes	Yes	Nuclear	Yes	Poor	1	0	0	2	0	0	3	1	1	8	Not
26	29	1	1	2	Multigravida	Primary	Graduation	Working Lady	Healthy	No	No	Yes	Nuclear	Yes	Poor	0	1	1	0	3	0	1	1	2	9	Not
31	27	3	0	3	Multigravida	Matric	Intermediate	Working Lady	Healthy	No	No	No	Joint	Yes	Poor	2	3	1	1	1	2	1	3	3	17	Depressed
23	30	2	0	2	Multigravida	Primary	Uneducated	Housewife	Healthy	No	No	No	Joint	Yes	Good	3	2	2	2	3	2	1	3	2	20	Depressed
31	35	4	0	4	Multigravida	Primary	Uneducated	Housewife	Healthy	No	Yes	Yes	Joint	No	Poor	1	2	2	0	2	0	2	2	3	14	Depressed
29	28	2	2	4	Multigravida	Graduation	Graduation	Housewife	Healthy	No	No	No	Joint	No	Poor	0	2	3	3	0	0	1	2	1	12	Depressed
30	27	1	3	4	Multigravida	Matric	Uneducated	Housewife	Healthy	No	Yes	Yes	Joint	No	Poor	2	0	1	2	0	2	0	2	2	11	Depressed
30	37	3	2	5	Multigravida	Uneducated	Primary	Housewife	Healthy	No	No	No	Nuclear	Yes	Poor	1	2	3	3	2	2	2	1	3	19	Depressed
30	28	2	1	3	Multigravida	Matric	Graduation	Working Lady	Healthy	Yes	No	Yes	Joint	Yes	Poor	2	0	0	2	1	1	2	3	1	12	Depressed
29	26	0	0	0	Primigravida	Uneducated	Graduation	Working Lady	Healthy	Yes	No	No	Nuclear	Yes	Poor	3	2	2	0	3	0	1	3	0	14	Depressed
29	26	0	0	0	Primigravida	Uneducated	Uneducated	Working Lady	Healthy	No	Yes	Yes	Nuclear	No	Poor	1	3	0	1	3	2	2	2	2	16	Depressed
27	30	1	0	1	Multigravida	Graduation	Primary	Working Lady	Healthy	Yes	No	Yes	Joint	Yes	Moderate	3	2	3	0	2	0	0	0	1	11	Depressed
31	35	2	2	4	Multigravida	Primary	Uneducated	Housewife	Healthy	No	No	No	Joint	No	Poor	2	1	2	0	2	2	1	3	2	15	Depressed
26	36	0	3	3	Multigravida	Graduation	Primary	Housewife	Healthy	No	No	No	Nuclear	Yes	Moderate	2	3	1	3	1	2	3	1	1	17	Depressed
21	31	0	1	1	Multigravida	Uneducated	Matric	Housewife	Healthy	No	Yes	No	Joint	Yes	Poor	2	0	0	0	2	3	0	3	1	11	Depressed
30	26	2	1	3	Multigravida	Primary	Uneducated	Working Lady	Healthy	No	No	Yes	Nuclear	Yes	Poor	1	3	3	0	0	2	1	1	3	14	Depressed
24	30	1	1	2	Multigravida	Primary	Primary	Working Lady	Healthy	Yes	Yes	No	Nuclear	Yes	Poor	1	2	3	1	0	1	2	3	1	14	Depressed
30	26	3	0	3	Multigravida	Matric	Matric	Working Lady	Healthy	Yes	No	Yes	Nuclear	Yes	Moderate	2	3	0	2	1	2	0	1	1	12	Depressed
24	27	1	1	2	Multigravida	Uneducated	Intermediate	Working Lady	Healthy	No	Yes	No	Joint	Yes	Good	1	3	2	0	1	0	1	0	2	10	Depressed
23	28	1	0	1	Multigravida	Intermediate	Matric	Working Lady	Healthy	No	No	Yes	Joint	Yes	Poor	1	3	2	1	2	0	1	0	2	12	Depressed
24	27	2	0	2	Multigravida	Matric	Uneducated	Working Lady	Healthy	No	No	No	Joint	Yes	Good	2	0	1	1	2	1	1	1	1	10	Depressed
30	39	2	2	4	Multigravida	Intermediate	Intermediate	Working Lady	Healthy	No	No	No	Joint	No	Poor	3	0	0	0	1	1	2	1	0	8	Not
24	27	2	1	3	Multigravida	Matric	Primary	Working Lady	Healthy	No	Yes	No	Joint	Yes	Good	1	3	0	0	1	0	2	0	0	7	Not
22	28	2	0	2	Multigravida	Intermediate	Intermediate	Working Lady	Healthy	No	Yes	Yes	Joint	Yes	Poor	1	3	1	1	2	0	1	0	0	9	Not
26	31	2	1	3	Multigravida	Matric	Matric	Working Lady	Healthy	No	Yes	No	Nuclear	Yes	Poor	3	2	2	0	1	0	1	1	0	10	Depressed
34	30	3	1	4	Multigravida	Uneducated	Matric	Housewife	Healthy	No	No	No	Nuclear	Yes	Poor	3	1	2	2	3	1	3	1	2	18	Depressed
29	27	3	0	3	Multigravida	Matric	Intermediate	Housewife	Healthy	No	No	Yes	Joint	Yes	Poor	1	3	0	3	0	0	1	1	0	9	Not
28	27	4	0	4	Multigravida	Matric	Uneducated	Working Lady	Healthy	No	No	No	Nuclear	No	Poor	3	0	2	2	3	0	2	1	1	14	Depressed
30	29	3	1	4	Multigravida	Uneducated	Uneducated	Working Lady	Healthy	No	Yes	Yes	Nuclear	Yes	Moderate	0	2	3	0	1	0	1	1	1	9	Not
34	30	1	3	4	Multigravida	Matric	Matric	Working Lady	Healthy	No	No	Yes	Nuclear	No	Poor	2	0	0	1	2	1	1	1	2	10	Depressed
25	28	2	0	2	Multigravida	Matric	Matric	Housewife	Healthy	No	No	Yes	Nuclear	No	Poor	1	3	3	0	1	1	2	1	1	13	Depressed
35	36	1	1	2	Multigravida	Intermediate	Intermediate	Working Lady	Healthy	No	Yes	No	Nuclear	Yes	Good	2	0	1	0	1	0	2	1	2	9	Not
20	29	1	0	1	Multigravida	Uneducated	Intermediate	Housewife	Healthy	No	Yes	No	Nuclear	Yes	Poor	1	3	1	0	1	1	1	1	0	9	Not
24	27	1	0	1	Multigravida	Uneducated	Matric	Housewife	Healthy	No	No	No	Joint	Yes	Moderate	2	1	2	0	1	2	1	3	0	12	Depressed
35	31	2	1	3	Multigravida	Matric	Intermediate	Housewife	Healthy	No	No	Yes	Nuclear	Yes	Poor	3	2	2	2	3	0	1	3	0	16	Depressed
30	28	1	0	1	Multigravida	Matric	Matric	Working Lady	Healthy	No	No	No	Nuclear	Yes	Poor	2	3	0	0	1	0	2	0	1	9	Not
26	37	3	0	3	Multigravida	Uneducated	Intermediate	Working Lady	Healthy	No	Yes	No	Joint	Yes	Moderate	3	1	1	2	3	0	2	1	3	16	Depressed
27	36	3	0	3	Multigravida	Matric	Uneducated	Housewife	Healthy	No	No	No	Nuclear	Yes	Moderate	2	0	2	3	0	0	3	1	0	11	Depressed
26	30	2	0	2	Multigravida	Uneducated	Matric	Working Lady	Healthy	No	No	No	Joint	No	Poor	1	3	2	0	1	0	2	3	3	15	Depressed
31	31	2	1	3	Multigravida	Matric	Matric	Housewife	Healthy	No	No	Yes	Joint	No	Poor	2	0	1	1	2	1	1	1	1	10	Depressed
22	37	1	0	1	Multigravida	Matric	Uneducated	Working Lady	Healthy	No	Yes	No	Joint	Yes	Moderate	0	3	1	1	2	0	1	1	1	10	Depressed
23	27	1	1	2	Multigravida	Matric	Primary	Housewife	Healthy	No	Yes	Yes	Nuclear	Yes	Poor	1	3	2	0	1	0	1	0	2	10	Depressed
27	31	2	0	2	Multigravida	Matric	Uneducated	Working Lady	Healthy	No	No	No	Joint	Yes	Moderate	3	1	3	0	1	0	2	3	0	13	Depressed
28	33	1	0	1	Multigravida	Intermediate	Uneducated	Working Lady	Disable	No	No	No	Joint	Yes	Poor	1	3	1	2	3	0	2	0	3	15	Depressed
27	31	1	0	1	Multigravida	Matric	Matric	Working Lady	Healthy	Yes	No	Yes	Joint	No	Moderate	3	1	1	2	3	0	2	0	0	12	Depressed
39	30	2	2	4	Multigravida	Matric	Matric	Working Lady	Healthy	No	No	Yes	Joint	No	Poor	2	0	1	2	3	0	2	0	1	11	Depressed
27	29	2	0	2	Multigravida	Uneducated	Matric	Working Lady	Healthy	No	No	No	Joint	No	Poor	2	2	1	2	3	1	3	1	1	16	Depressed
28	33	1	0	1	Multigravida	Matric	Matric	Working Lady	Healthy	No	No	No	Nuclear	Yes	Good	2	1	0	0	1	0	1	1	1	7	Not
24	29	2	0	2	Multigravida	Matric	Matric	Working Lady	Healthy	No	Yes	Yes	Nuclear	No	Moderate	3	0	1	0	1	0	2	1	2	10	Depressed
24	38	2	0	2	Multigravida	Matric	Matric	Working Lady	Healthy	No	No	Yes	Nuclear	No	Poor	3	1	1	0	1	1	3	1	2	13	Depressed
27	30	1	0	1	Primigravida	Uneducated	Intermediate	Working Lady	Healthy	No	No	Yes	Joint	Yes	Moderate	3	2	2	1	2	2	1	1	1	15	Depressed
27	32	1	0	1	Multigravida	Matric	Uneducated	Working Lady	Healthy	No	No	Yes	Joint	Yes	Poor	3	2	3	2	3	0	2	1	1	17	Depressed
29	27	1	0	1	Multigravida	Matric	Intermediate	Working Lady	Healthy	No	No	No	Joint	Yes	Good	2	0	1	0	1	0	2	3	0	9	Not
30	27	1	1	2	Multigravida	Middle	Uneducated	Housewife	Healthy	No	Yes	Yes	Nuclear	No	Poor	1	3	1	2	3	1	2	1	3	17	Depressed
28	37	4	0	4	Multigravida	Matric	Uneducated	Working Lady	Healthy	No	No	Yes	Joint	Yes	Poor	0	2	2	0	1	0	3	3	3	14	Depressed
36	37	1	2	3	Multigravida	Uneducated	Matric	Housewife	Healthy	No	No	No	Nuclear	Yes	Moderate	0	2	3	2	3	0	1	1	0	12	Depressed
29	33	4	0	4	Multigravida	Uneducated	Matric	Working Lady	Healthy	No	No	Yes	Joint	No	Moderate	3	0	1	2	3	0	1	1	2	13	Depressed
27	33	3	1	4	Multigravida	Middle	Uneducated	Housewife	Healthy	No	Yes	Yes	Joint	No	Poor	3	1	3	2	3	2	3	0	2	19	Depressed
31	36	1	0	1	Primigravida	Uneducated	Uneducated	Working Lady	Healthy	No	No	Yes	Joint	No	Moderate	2	0	1	2	3	0	1	0	0	9	Not
28	34	4	0	4	Multigravida	Middle	Uneducated	Housewife	Healthy	No	No	Yes	Joint	No	Poor	1	3	0	2	2	0	1	1	0	10	Depressed
37	35	3	0	3	Multigravida	Middle	Matric	Working Lady	Healthy	No	No	Yes	Nuclear	No	Good	2	2	2	2	1	3	1	1	3	17	Depressed
36	39	4	0	4	Multigravida	Matric	Uneducated	Working Lady	Healthy	No	No	No	Nuclear	No	Poor	3	1	2	3	0	2	2	1	3	17	Depressed
30	27	3	0	3	Multigravida	Matric	Uneducated	Working Lady	Healthy	No	No	No	Nuclear	No	Poor	1	3	0	3	0	0	1	1	0	9	Not
31	30	3	0	3	Multigravida	Intermediate	Intermediate	Housewife	Disable	No	Yes	No	Joint	No	Poor	0	2	0	3	1	3	1	1	0	11	Depressed
29	35	2	0	2	Multigravida	Matric	Matric	Housewife	Disable	No	No	Yes	Joint	Yes	Poor	3	0	2	3	0	2	1	1	0	12	Depressed
20	31	0	0	0	Primigravida	Uneducated	Intermediate	Housewife	Healthy	No	No	Yes	Joint	Yes	Good	2	3	2	1	2	3	1	0	2	16	Depressed
21	27	0	0	0	Primigravida	Intermediate	Intermediate	Housewife	Healthy	No	No	No	Nuclear	No	Poor	3	1	1	0	1	0	1	1	0	8	Not
29	30	0	1	1	Primigravida	Matric	Intermediate	Housewife	Healthy	No	No	Yes	Nuclear	No	Poor	1	3	0	1	2	3	1	1	3	15	Depressed
19	31	0	2	2	Multigravida	Matric	Matric	Housewife	Healthy	No	Yes	Yes	Joint	No	Moderate	2	0	2	3	2	1	2	1	0	13	Depressed
38	37	0	1	1	Primigravida	Matric	Uneducated	Housewife	Healthy	No	Yes	No	Joint	No	Poor	1	3	0	2	3	3	1	1	2	16	Depressed
25	27	0	1	1	Multigravida	Matric	Matric	Housewife	Healthy	No	No	No	Nuclear	Yes	Moderate	2	0	1	0	1	3	1	1	1	10	Depressed
27	38	0	1	1	Multigravida	Matric	Matric	Housewife	Healthy	No	No	Yes	Joint	No	Moderate	3	2	1	1	2	0	1	1	0	11	Depressed
28	30	0	1	1	Multigravida	Intermediate	Matric	Housewife	Healthy	No	No	Yes	Joint	Yes	Moderate	1	3	1	3	0	0	2	1	0	11	Depressed
31	30	0	1	1	Primigravida	Intermediate	Intermediate	Housewife	Healthy	No	No	Yes	Joint	No	Good	2	0	1	0	1	1	1	1	2	9	Not
40	32	0	1	1	Primigravida	Intermediate	Matric	Housewife	Healthy	No	No	Yes	Joint	Yes	Good	1	3	0	0	1	2	2	1	0	10	Depressed
21	37	0	5	5	Multigravida	Intermediate	Intermediate	Housewife	Healthy	No	No	No	Joint	No	Good	2	1	0	2	3	0	3	3	0	14	Depressed
22	31	0	1	1	Primigravida	Intermediate	Intermediate	Housewife	Disable	No	No	No	Joint	No	Moderate	2	1	0	2	3	3	1	1	0	13	Depressed
29	28	0	1	1	Primigravida	Matric	Matric	Housewife	Healthy	Yes	No	No	Nuclear	Yes	Good	0	2	3	1	2	2	1	3	0	14	Depressed
39	28	0	1	1	Primigravida	Matric	Uneducated	Housewife	Healthy	No	No	No	Joint	No	Poor	2	1	1	1	2	1	1	1	0	10	Depressed
27	39	0	2	2	Multigravida	Intermediate	Matric	Working Lady	Healthy	Yes	No	Yes	Nuclear	No	Poor	2	3	0	2	3	1	2	1	2	16	Depressed
39	29	0	1	1	Primigravida	Middle	Uneducated	Housewife	Healthy	No	No	Yes	Joint	No	Poor	1	3	0	2	3	2	1	1	1	14	Depressed
31	29	0	3	3	Multigravida	Matric	Matric	Housewife	Healthy	No	No	Yes	Nuclear	Yes	Poor	1	3	2	2	3	1	1	1	0	14	Depressed
21	37	0	1	1	Primigravida	Matric	Matric	Working Lady	Healthy	Yes	No	Yes	Nuclear	No	Good	2	1	0	3	0	0	1	0	0	7	Not
22	34	0	1	1	Multigravida	Matric	Matric	Housewife	Healthy	No	No	No	Joint	No	Good	3	2	2	1	2	3	1	0	0	14	Depressed
40	33	0	1	1	Multigravida	Middle	Uneducated	Housewife	Healthy	No	Yes	No	Joint	Yes	Good	2	0	0	0	1	2	1	1	0	7	Not
26	27	0	1	1	Multigravida	Matric	Uneducated	Housewife	Healthy	No	Yes	Yes	Joint	No	Good	3	1	2	2	3	2	1	3	0	17	Depressed
21	28	0	1	1	Primigravida	Uneducated	Uneducated	Housewife	Healthy	No	No	Yes	Nuclear	Yes	Poor	0	2	2	1	2	1	2	3	2	15	Depressed
25	37	0	1	1	Primigravida	Intermediate	Matric	Housewife	Healthy	No	No	Yes	Joint	No	Poor	2	2	3	2	3	0	2	0	2	16	Depressed
34	29	1	2	3	Multigravida	Uneducated	Uneducated	Housewife	Healthy	No	No	Yes	Joint	Yes	Poor	2	0	1	2	3	0	1	1	0	10	Depressed
30	29	0	3	3	Multigravida	Intermediate	Intermediate	Housewife	Healthy	Yes	No	Yes	Joint	No	Good	2	3	1	0	1	0	1	0	0	8	Not
27	27	0	1	1	Primigravida	Matric	Matric	Housewife	Healthy	No	No	Yes	Joint	No	Poor	2	0	1	1	2	1	2	3	2	14	Depressed
29	30	0	2	2	Multigravida	Intermediate	Matric	Housewife	Healthy	No	No	Yes	Nuclear	No	Poor	2	3	2	3	0	3	1	0	0	14	Depressed
20	29	0	1	1	Primigravida	Matric	Matric	Working Lady	Healthy	No	No	Yes	Joint	No	Poor	1	3	2	3	0	1	2	3	2	17	Depressed
20	27	0	1	1	Primigravida	Matric	Matric	Housewife	Disable	No	No	No	Joint	Yes	Moderate	3	0	2	1	2	2	1	3	0	14	Depressed
21	28	0	1	1	Primigravida	Matric	Matric	Housewife	Healthy	No	No	Yes	Nuclear	No	Poor	2	1	0	3	0	3	1	1	0	11	Depressed
36	31	0	1	1	Primigravida	Matric	Uneducated	Working Lady	Healthy	Yes	Yes	Yes	Joint	Yes	Good	2	3	2	3	0	2	1	1	0	14	Depressed
27	36	0	1	1	Primigravida	Intermediate	Middle	Working Lady	Healthy	Yes	Yes	Yes	Nuclear	Yes	Good	2	0	3	3	0	1	1	0	0	10	Depressed
22	28	0	2	2	Multigravida	Matric	Matric	Housewife	Healthy	No	No	Yes	Nuclear	Yes	Moderate	3	1	2	0	1	0	3	1	3	14	Depressed
35	38	0	1	1	Primigravida	Middle	Uneducated	Housewife	Healthy	Yes	No	Yes	Nuclear	Yes	Poor	1	3	2	3	0	0	1	0	0	10	Depressed
26	37	0	2	2	Multigravida	Matric	Uneducated	Housewife	Healthy	No	No	Yes	Nuclear	Yes	Good	2	0	1	1	2	0	1	1	1	9	Not
28	36	2	1	3	Multigravida	Uneducated	Uneducated	Housewife	Healthy	Yes	No	Yes	Nuclear	No	Poor	1	3	1	1	2	1	1	0	0	10	Depressed
25	33	1	1	2	Multigravida	Matric	Matric	Housewife	Healthy	No	No	Yes	Joint	Yes	Moderate	2	1	2	2	3	1	3	3	3	20	Depressed
24	31	0	2	2	Multigravida	Intermediate	Matric	Housewife	Healthy	No	No	Yes	Joint	No	Good	3	1	0	2	3	0	1	1	1	12	Depressed
25	33	0	1	1	Multigravida	Matric	Matric	Housewife	Healthy	No	Yes	Yes	Joint	Yes	Moderate	3	2	2	0	1	0	1	1	0	10	Depressed
26	27	0	1	1	Multigravida	Middle	Uneducated	Housewife	Healthy	No	No	Yes	Nuclear	No	Good	2	0	3	3	0	2	1	3	1	15	Depressed
25	30	0	1	1	Multigravida	Intermediate	Intermediate	Housewife	Healthy	No	No	Yes	Nuclear	No	Good	1	3	1	1	2	3	1	1	1	14	Depressed
29	37	0	2	2	Multigravida	Intermediate	Intermediate	Housewife	Healthy	No	No	Yes	Nuclear	Yes	Poor	2	1	2	1	2	1	1	1	1	12	Depressed
24	33	0	2	2	Multigravida	Intermediate	Intermediate	Housewife	Healthy	No	No	Yes	Nuclear	No	Moderate	0	3	1	1	2	1	1	1	0	10	Depressed
26	38	0	1	1	Multigravida	Matric	Matric	Housewife	Healthy	No	No	Yes	Joint	No	Moderate	3	1	1	2	0	2	1	1	1	12	Depressed
27	27	0	1	1	Multigravida	Middle	Uneducated	Housewife	Healthy	No	No	Yes	Nuclear	No	Good	3	2	2	3	0	2	1	1	2	16	Depressed
20	32	0	1	1	Multigravida	Matric	Uneducated	Housewife	Healthy	Yes	No	Yes	Joint	No	Moderate	2	1	0	2	3	0	1	1	0	10	Depressed
26	27	0	1	1	Primigravida	Uneducated	Uneducated	Housewife	Healthy	No	No	Yes	Joint	No	Moderate	0	2	2	1	2	1	1	1	0	10	Depressed
24	33	0	1	1	Multigravida	Intermediate	Matric	Housewife	Healthy	Yes	No	Yes	Joint	No	Good	3	1	1	2	3	0	1	3	0	14	Depressed
28	38	1	1	2	Multigravida	Matric	Matric	Working Lady	Healthy	No	Yes	Yes	Nuclear	No	Poor	2	0	2	3	0	1	1	1	0	10	Depressed
26	30	1	1	2	Multigravida	Intermediate	Intermediate	Working Lady	Healthy	No	Yes	Yes	Joint	Yes	Poor	3	0	1	1	2	1	1	1	0	10	Depressed
31	29	2	1	3	Multigravida	Matric	Matric	Working Lady	Healthy	No	No	Yes	Joint	Yes	Moderate	3	0	0	3	0	2	1	1	1	11	Depressed
21	38	0	1	1	Primigravida	Intermediate	Matric	Working Lady	Healthy	No	No	Yes	Joint	Yes	Poor	2	1	0	2	3	1	1	1	0	11	Depressed
32	28	2	2	4	Multigravida	Matric	Matric	Housewife	Healthy	No	No	Yes	Joint	Yes	Poor	3	0	0	1	2	1	1	1	0	9	Not
20	31	0	0	0	Primigravida	Matric	Matric	Housewife	Healthy	No	No	Yes	Nuclear	Yes	Good	2	1	0	0	1	1	1	0	0	6	Not
22	26	1	0	1	Primigravida	Matric	Matric	Working Lady	Healthy	No	No	Yes	Joint	Yes	Poor	2	0	3	0	1	1	1	1	0	9	Not
27	34	1	0	1	Multigravida	Matric	Matric	Working Lady	Healthy	No	No	Yes	Joint	Yes	Poor	3	0	0	1	0	3	2	0	1	10	Depressed
25	32	1	0	1	Multigravida	Matric	Primary	Working Lady	Healthy	No	Yes	Yes	Joint	Yes	Poor	0	2	1	0	2	0	1	0	2	8	Not
23	26	1	0	1	Primigravida	Intermediate	Intermediate	Working Lady	Healthy	No	No	No	Nuclear	Yes	Poor	2	3	2	3	1	1	0	2	1	15	Depressed
23	29	1	1	2	Multigravida	Matric	Intermediate	Housewife	Healthy	Yes	Yes	No	Joint	Yes	Poor	0	3	1	2	1	1	0	2	0	10	Depressed
20	30	1	0	1	Primigravida	Intermediate	Intermediate	Housewife	Healthy	No	No	No	Joint	Yes	Poor	2	1	0	1	0	0	0	0	0	4	Not
26	26	1	0	1	Multigravida	Matric	Intermediate	Working Lady	Healthy	No	Yes	Yes	Joint	Yes	Poor	3	0	0	0	0	0	2	1	0	6	Not
25	28	1	0	1	Multigravida	Matric	Intermediate	Working Lady	Healthy	No	No	No	Joint	Yes	Moderate	0	3	0	3	1	1	2	1	1	12	Depressed
21	27	2	0	2	Multigravida	Matric	Matric	Working Lady	Healthy	No	No	No	Nuclear	Yes	Poor	1	2	0	1	1	1	0	1	1	8	Not
21	31	0	0	0	Primigravida	Matric	Matric	Working Lady	Healthy	No	No	No	Joint	Yes	Poor	2	0	1	1	1	0	0	1	1	7	Not
20	38	0	0	0	Primigravida	Matric	Matric	Working Lady	Healthy	Yes	No	Yes	Nuclear	Yes	Poor	2	3	1	2	0	0	3	2	1	14	Depressed
19	29	0	0	0	Primigravida	Intermediate	Intermediate	Working Lady	Healthy	No	No	No	Nuclear	Yes	Moderate	2	1	1	2	1	0	0	1	2	10	Depressed
23	29	0	0	0	Primigravida	Matric	Matric	Working Lady	Healthy	No	No	No	Nuclear	Yes	Poor	1	2	3	0	1	0	2	0	0	9	Not
31	26	3	1	4	Multigravida	Graduation	Matric	Working Lady	Healthy	No	No	No	Nuclear	Yes	Poor	2	3	0	0	1	0	0	0	1	7	Not
21	32	0	0	0	Primigravida	Matric	Primary	Working Lady	Healthy	Yes	Yes	No	Joint	Yes	Poor	2	3	1	2	0	0	0	2	2	12	Depressed
21	27	0	0	0	Primigravida	Matric	Primary	Working Lady	Healthy	No	Yes	Yes	Joint	Yes	Poor	0	2	1	2	0	0	2	0	0	7	Not
20	38	0	0	0	Primigravida	Matric	Primary	Housewife	Healthy	No	Yes	Yes	Joint	Yes	Poor	0	1	2	2	1	0	2	2	1	11	Depressed
21	28	0	0	0	Primigravida	Matric	Intermediate	Housewife	Healthy	No	Yes	Yes	Nuclear	Yes	Poor	0	2	1	3	0	0	0	1	1	8	Not
23	32	0	1	1	Primigravida	Intermediate	Graduation	Working Lady	Healthy	No	No	Yes	Nuclear	Yes	Poor	0	3	2	0	2	3	0	1	1	12	Depressed
22	36	0	0	0	Primigravida	Intermediate	Intermediate	Working Lady	Healthy	No	Yes	Yes	Nuclear	Yes	Poor	0	2	1	1	1	3	0	1	2	11	Depressed
25	30	2	0	2	Multigravida	Primary	Matric	Working Lady	Healthy	Yes	No	Yes	Nuclear	Yes	Poor	3	1	2	2	1	1	2	0	0	12	Depressed
24	28	0	0	0	Primigravida	Primary	Graduation	Housewife	Healthy	Yes	No	Yes	Joint	Yes	Poor	0	3	2	0	1	0	2	3	0	11	Depressed
18	27	0	0	0	Primigravida	Primary	Primary	Working Lady	Healthy	Yes	Yes	Yes	Joint	Yes	Poor	0	2	3	2	1	0	3	1	2	14	Depressed
25	28	2	0	2	Multigravida	Primary	Intermediate	Working Lady	Healthy	Yes	Yes	Yes	Joint	Yes	Poor	0	3	0	2	1	3	2	3	0	14	Depressed
32	28	3	0	3	Multigravida	Matric	Primary	Working Lady	Healthy	No	Yes	Yes	Joint	Yes	Poor	0	1	0	1	0	0	0	0	0	2	Not
24	32	0	0	0	Primigravida	Matric	Primary	Working Lady	Healthy	No	No	Yes	Nuclear	Yes	Poor	0	3	0	0	1	0	0	0	0	4	Not
21	32	0	0	0	Primigravida	Matric	Matric	Working Lady	Healthy	No	Yes	Yes	Nuclear	Yes	Poor	1	2	2	3	1	1	0	2	1	13	Depressed
20	32	0	0	0	Primigravida	Middle	Matric	Housewife	Healthy	Yes	Yes	Yes	Joint	Yes	Poor	3	0	2	3	1	3	2	1	0	15	Depressed
20	32	0	0	0	Primigravida	Matric	Matric	Housewife	Healthy	No	No	No	Joint	Yes	Moderate	3	2	2	0	1	1	2	3	0	14	Depressed
20	28	0	0	0	Primigravida	Matric	Matric	Housewife	Healthy	No	No	No	Joint	No	Poor	0	3	1	3	1	1	2	1	0	12	Depressed
23	26	2	0	2	Multigravida	Graduation	Matric	Housewife	Healthy	No	No	No	Nuclear	Yes	Moderate	3	1	2	3	1	1	2	0	0	13	Depressed
21	32	0	0	0	Primigravida	Matric	Graduation	Housewife	Healthy	No	No	Yes	Joint	Yes	Poor	0	2	3	3	0	0	3	0	0	11	Depressed
27	26	1	0	1	Multigravida	Matric	Matric	Housewife	Healthy	No	No	Yes	Joint	Yes	Poor	3	2	2	1	1	0	0	0	0	9	Not
27	36	2	0	2	Multigravida	Intermediate	Matric	Housewife	Healthy	No	No	Yes	Joint	No	Moderate	2	0	2	3	1	0	2	2	1	13	Depressed
25	28	1	1	2	Multigravida	Intermediate	Primary	Working Lady	Healthy	No	No	Yes	Joint	Yes	Poor	2	0	1	0	0	0	3	2	0	8	Not
21	27	0	1	1	Multigravida	Intermediate	Intermediate	Working Lady	Healthy	No	No	Yes	Nuclear	Yes	Poor	0	2	0	0	2	0	0	0	0	4	Not
19	36	0	0	0	Primigravida	Intermediate	Primary	Housewife	Healthy	No	Yes	Yes	Joint	Yes	Poor	2	1	0	2	1	0	2	0	0	8	Not
27	26	1	2	3	Multigravida	Matric	Primary	Housewife	Healthy	No	Yes	Yes	Joint	Yes	Poor	3	1	1	2	1	3	2	1	1	15	Depressed
20	27	1	0	1	Multigravida	Primary	Primary	Housewife	Healthy	No	No	Yes	Joint	Yes	Poor	3	0	2	1	0	0	2	3	0	11	Depressed
19	32	0	0	0	Primigravida	Intermediate	Primary	Housewife	Healthy	No	No	No	Joint	Yes	Moderate	2	0	3	3	1	3	3	3	1	19	Depressed
18	26	0	0	0	Primigravida	Intermediate	Matric	Housewife	Healthy	No	No	No	Joint	Yes	Poor	0	2	0	0	1	0	0	1	2	6	Not
27	36	2	1	3	Multigravida	Primary	Matric	Housewife	Healthy	No	No	No	Nuclear	Yes	Poor	2	3	2	0	1	0	0	2	0	10	Depressed
26	32	3	0	3	Multigravida	Primary	Matric	Housewife	Healthy	No	Yes	Yes	Nuclear	No	Poor	1	0	0	0	2	1	3	2	0	9	Not
25	32	0	2	2	Multigravida	Primary	Matric	Housewife	Healthy	No	No	Yes	Nuclear	No	Poor	3	1	0	2	1	1	0	1	0	9	Not
24	32	0	0	0	Primigravida	Primary	Matric	Housewife	Healthy	No	Yes	Yes	Joint	No	Poor	3	0	2	3	1	0	0	1	1	11	Depressed
32	26	1	2	3	Multigravida	Matric	Intermediate	Housewife	Healthy	No	No	Yes	Joint	No	Poor	2	3	1	2	3	0	0	3	0	14	Depressed
20	29	0	0	0	Primigravida	Matric	Intermediate	Working Lady	Healthy	No	Yes	Yes	Joint	No	Poor	1	2	2	0	2	0	2	3	0	12	Depressed
25	36	2	0	2	Multigravida	Intermediate	Matric	Housewife	Healthy	Yes	No	Yes	Joint	No	Poor	3	0	0	2	1	0	0	1	0	7	Not
19	32	0	0	0	Primigravida	Primary	Matric	Housewife	Healthy	No	No	No	Joint	No	Poor	2	3	2	3	3	0	0	1	0	14	Depressed
27	36	2	1	3	Multigravida	Matric	Intermediate	Housewife	Healthy	No	Yes	Yes	Joint	No	Poor	3	0	0	0	2	0	0	1	0	6	Not
23	26	0	1	1	Primigravida	Primary	Matric	Housewife	Healthy	No	No	Yes	Joint	No	Poor	3	0	1	3	3	1	0	2	0	13	Depressed
28	26	2	2	4	Multigravida	Matric	Primary	Housewife	Healthy	No	No	Yes	Nuclear	No	Poor	2	1	1	2	1	0	0	1	1	9	Not
35	29	3	2	5	Multigravida	Primary	Matric	Working Lady	Healthy	No	No	No	Joint	No	Poor	0	3	1	0	0	1	0	0	1	6	Not
26	30	1	2	3	Multigravida	Primary	Primary	Housewife	Healthy	No	Yes	No	Joint	No	Moderate	2	0	1	1	1	0	0	0	0	5	Not
25	29	0	2	2	Multigravida	Intermediate	Matric	Working Lady	Healthy	No	No	No	Joint	No	Poor	2	1	3	1	0	0	1	0	0	8	Not
25	27	1	2	3	Multigravida	Intermediate	Matric	Housewife	Healthy	No	No	Yes	Nuclear	Yes	Poor	0	3	0	2	1	2	1	0	1	10	Depressed
36	29	0	3	3	Multigravida	Intermediate	Matric	Working Lady	Healthy	No	Yes	Yes	Joint	Yes	Poor	3	0	0	2	2	1	1	0	0	9	Not
28	30	2	0	2	Multigravida	Matric	Matric	Housewife	Healthy	No	No	Yes	Joint	Yes	Moderate	2	0	0	2	0	1	1	0	1	7	Not
25	33	1	0	1	Multigravida	Intermediate	Matric	Working Lady	Healthy	Yes	Yes	Yes	Nuclear	Yes	Poor	0	2	1	0	1	0	3	1	0	8	Not
30	32	3	0	3	Multigravida	Matric	Intermediate	Working Lady	Healthy	No	No	No	Nuclear	Yes	Poor	0	2	0	2	1	0	1	0	0	6	Not
24	29	0	1	1	Multigravida	Matric	Matric	Housewife	Healthy	No	Yes	No	Nuclear	Yes	Poor	2	0	0	2	0	1	1	0	0	6	Not
23	29	0	1	1	Multigravida	Matric	Matric	Working Lady	Healthy	No	No	No	Nuclear	No	Poor	2	2	0	0	0	0	3	1	0	8	Not
30	31	3	0	3	Multigravida	Matric	Intermediate	Housewife	Healthy	No	No	Yes	Joint	No	Poor	0	2	0	0	1	0	1	1	2	7	Not
18	32	0	0	0	Primigravida	Matric	Matric	Working Lady	Healthy	No	No	Yes	Joint	Yes	Poor	0	1	2	0	1	1	0	1	0	6	Not
26	30	0	2	2	Multigravida	Matric	Matric	Housewife	Healthy	No	No	Yes	Joint	No	Moderate	1	0	2	0	1	1	0	1	0	6	Not
28	38	0	1	1	Primigravida	Intermediate	Matric	Housewife	Healthy	No	Yes	No	Joint	Yes	Poor	2	0	0	0	0	1	1	1	0	5	Not
30	31	3	0	3	Multigravida	Matric	Matric	Working Lady	Healthy	No	No	Yes	Joint	Yes	Poor	0	3	2	0	1	2	0	1	2	11	Depressed
29	29	0	1	1	Primigravida	Intermediate	Matric	Housewife	Disable	No	Yes	No	Joint	No	Poor	3	0	1	2	0	1	0	0	0	7	Not
28	33	0	1	1	Primigravida	Graduation	Graduation	Housewife	Healthy	No	Yes	Yes	Joint	Yes	Moderate	0	2	0	2	1	0	1	0	0	6	Not
22	30	0	0	0	Primigravida	Primary	Primary	Working Lady	Healthy	No	Yes	Yes	Joint	Yes	Poor	0	3	2	1	0	0	0	2	0	8	Not
24	39	2	0	2	Multigravida	Graduation	Graduation	Working Lady	Healthy	Yes	Yes	No	Joint	No	Poor	2	0	2	0	3	1	0	2	0	10	Depressed
30	38	0	1	1	Multigravida	Matric	Primary	Housewife	Healthy	No	Yes	Yes	Joint	Yes	Poor	2	1	0	1	0	1	0	0	1	6	Not
23	32	0	0	0	Primigravida	Matric	Intermediate	Housewife	Healthy	No	No	Yes	Joint	Yes	Poor	1	2	1	0	0	0	2	1	0	7	Not
27	33	1	0	1	Multigravida	Matric	Matric	Housewife	Healthy	No	Yes	No	Nuclear	Yes	Moderate	0	3	2	2	0	0	0	2	0	9	Not
26	39	0	1	1	Multigravida	Primary	Primary	Housewife	Healthy	No	No	Yes	Joint	Yes	Poor	1	0	0	0	1	1	2	0	1	6	Not
23	29	0	0	0	Primigravida	Primary	Primary	Housewife	Healthy	Yes	Yes	Yes	Nuclear	Yes	Poor	0	3	0	1	0	1	1	0	0	6	Not
20	33	1	0	1	Primigravida	Primary	Primary	Housewife	Healthy	No	No	No	Joint	Yes	Poor	2	0	0	1	0	2	0	0	0	5	Not
30	35	0	1	1	Multigravida	Matric	Primary	Housewife	Healthy	No	No	No	Joint	No	Good	1	3	2	0	2	2	1	2	0	13	Depressed
29	33	0	0	0	Primigravida	Primary	Matric	Housewife	Healthy	No	Yes	Yes	Joint	No	Poor	3	2	2	0	0	1	1	2	0	11	Depressed
20	32	0	0	0	Primigravida	Graduation	Matric	Housewife	Healthy	No	No	No	Joint	No	Poor	0	3	0	2	0	2	0	0	2	9	Not
21	31	1	0	1	Multigravida	Matric	Primary	Housewife	Healthy	Yes	No	No	Joint	No	Moderate	1	3	1	2	0	1	0	1	0	9	Not
21	35	0	3	3	Multigravida	Matric	Primary	Housewife	Healthy	No	No	No	Joint	Yes	Poor	0	2	0	0	2	1	0	0	0	5	Not
23	31	1	1	2	Multigravida	Matric	Matric	Housewife	Healthy	No	No	Yes	Joint	Yes	Poor	2	1	1	2	2	0	1	1	1	11	Depressed
35	28	1	0	1	Primigravida	Matric	Primary	Housewife	Healthy	No	No	Yes	Nuclear	Yes	Poor	3	1	0	0	3	0	2	0	0	9	Not
25	32	0	1	1	Primigravida	Matric	Matric	Housewife	Healthy	Yes	No	Yes	Nuclear	Yes	Poor	3	1	1	1	2	2	0	1	0	11	Depressed
30	34	2	0	2	Multigravida	Primary	Matric	Housewife	Healthy	No	No	Yes	Joint	Yes	Poor	2	0	0	0	2	0	0	0	1	5	Not
24	29	0	0	0	Primigravida	Middle	Graduation	Working Lady	Healthy	No	No	No	Joint	Yes	Poor	2	0	0	1	0	0	2	0	2	7	Not
24	29	0	0	0	Primigravida	Matric	Matric	Working Lady	Healthy	No	No	Yes	Joint	Yes	Poor	0	2	0	1	0	2	0	2	0	7	Not
25	32	0	0	0	Primigravida	Primary	Matric	Housewife	Healthy	Yes	No	Yes	Joint	Yes	Poor	3	0	0	0	0	2	2	0	1	8	Not
25	39	1	0	1	Primigravida	Primary	Primary	Housewife	Healthy	No	No	Yes	Nuclear	Yes	Poor	1	0	1	0	0	0	0	1	2	5	Not
20	35	0	3	3	Multigravida	Primary	Primary	Housewife	Healthy	No	No	Yes	Joint	No	Poor	0	3	1	1	0	1	2	0	2	10	Depressed
35	35	1	1	2	Multigravida	Matric	Middle	Housewife	Healthy	No	No	No	Joint	Yes	Poor	0	2	0	0	0	1	1	1	0	5	Not
30	38	0	0	0	Primigravida	Matric	Matric	Housewife	Healthy	No	No	No	Joint	Yes	Poor	2	0	2	2	0	0	1	0	1	8	Not
23	36	0	0	0	Primigravida	Matric	Matric	Housewife	Healthy	Yes	Yes	Yes	Joint	No	Moderate	0	2	0	0	2	0	3	2	0	9	Not
24	32	1	0	1	Primigravida	Primary	Matric	Housewife	Healthy	No	No	No	Nuclear	Yes	Poor	0	1	0	1	3	0	1	0	2	8	Not
38	27	0	0	0	Primigravida	Graduation	Matric	Housewife	Healthy	No	No	No	Joint	Yes	Poor	0	1	2	0	1	0	0	0	0	4	Not
30	29	0	0	0	Primigravida	Graduation	Primary	Working Lady	Healthy	No	Yes	Yes	Joint	No	Poor	2	3	2	2	0	1	2	1	0	13	Depressed
23	32	0	0	0	Primigravida	Graduation	Primary	Housewife	Healthy	No	Yes	Yes	Nuclear	Yes	Poor	3	0	0	0	0	1	0	0	0	4	Not
31	37	0	0	0	Primigravida	Matric	Primary	Working Lady	Healthy	No	Yes	Yes	Joint	Yes	Moderate	0	2	1	2	0	0	2	0	0	7	Not
20	33	1	1	2	Multigravida	Primary	Graduation	Housewife	Healthy	No	No	Yes	Joint	No	Poor	3	0	1	3	0	1	3	0	0	11	Depressed
35	29	1	0	1	Multigravida	Primary	Primary	Working Lady	Healthy	No	Yes	Yes	Joint	Yes	Poor	0	1	1	2	0	2	0	0	2	8	Not
24	32	0	1	1	Multigravida	Middle	Middle	Housewife	Healthy	No	No	Yes	Nuclear	Yes	Poor	2	0	0	1	2	0	0	0	0	5	Not
28	33	0	0	0	Primigravida	Intermediate	Matric	Housewife	Healthy	No	Yes	Yes	Nuclear	Yes	Moderate	3	0	2	1	1	0	1	1	1	10	Depressed
30	39	0	0	0	Primigravida	Middle	Middle	Housewife	Healthy	No	Yes	Yes	Joint	Yes	Poor	3	1	0	2	2	0	2	0	2	12	Depressed
36	29	0	1	1	Multigravida	Uneducated	Uneducated	Housewife	Healthy	No	Yes	No	Joint	Yes	Poor	2	1	1	0	0	1	0	0	1	6	Not
37	28	0	0	0	Primigravida	Middle	Middle	Housewife	Healthy	Yes	Yes	Yes	Joint	No	Moderate	1	1	1	0	0	1	1	1	1	7	Not
20	32	2	1	3	Multigravida	Matric	Primary	Housewife	Healthy	Yes	No	Yes	Joint	Yes	Poor	0	0	2	1	0	0	2	1	0	6	Not
25	32	0	1	1	Multigravida	Primary	Matric	Housewife	Healthy	No	No	No	Joint	No	Poor	3	2	2	0	0	2	1	1	0	11	Depressed
34	34	0	0	0	Primigravida	Primary	Matric	Housewife	Healthy	No	No	Yes	Joint	Yes	Poor	1	0	1	0	0	0	1	0	0	3	Not
28	39	1	1	2	Multigravida	Primary	Uneducated	Housewife	Healthy	No	No	Yes	Nuclear	Yes	Poor	3	0	0	0	1	0	2	0	1	7	Not
39	33	0	0	0	Primigravida	Matric	Primary	Housewife	Healthy	No	Yes	Yes	Joint	Yes	Poor	0	1	2	2	0	1	1	0	0	7	Not
25	30	2	0	2	Multigravida	Middle	Middle	Housewife	Healthy	No	Yes	Yes	Joint	Yes	Poor	3	2	0	0	0	1	0	0	0	6	Not
19	30	3	0	3	Multigravida	Matric	Primary	Housewife	Healthy	No	No	Yes	Nuclear	Yes	Poor	1	3	1	0	0	0	1	2	0	8	Not
23	27	0	1	1	Multigravida	Primary	Uneducated	Housewife	Healthy	No	No	Yes	Nuclear	Yes	Poor	2	1	1	1	0	0	2	2	1	10	Depressed
24	31	0	0	0	Primigravida	Middle	Middle	Housewife	Healthy	No	Yes	No	Joint	Yes	Poor	2	1	1	2	0	1	2	1	1	11	Depressed
24	31	2	1	3	Multigravida	Middle	Uneducated	Housewife	Healthy	No	No	No	Joint	Yes	Poor	1	3	1	0	0	0	1	2	0	8	Not
21	39	0	0	0	Primigravida	Uneducated	Uneducated	Housewife	Healthy	No	No	Yes	Joint	Yes	Poor	2	0	0	1	1	0	0	2	2	8	Not
30	36	0	1	1	Multigravida	Middle	Uneducated	Housewife	Healthy	No	Yes	No	Joint	No	Poor	1	3	0	2	0	0	0	0	2	8	Not
27	35	0	0	0	Primigravida	Uneducated	Uneducated	Housewife	Healthy	No	Yes	No	Joint	Yes	Poor	1	2	0	1	0	0	0	1	1	6	Not
20	29	0	0	0	Primigravida	Matric	Primary	Housewife	Healthy	No	Yes	Yes	Joint	No	Poor	2	0	0	0	1	0	1	1	2	7	Not
19	30	0	0	0	Primigravida	Middle	Middle	Working Lady	Healthy	Yes	No	No	Joint	Yes	Poor	0	3	1	1	1	2	0	0	1	9	Not
21	39	1	0	1	Multigravida	Intermediate	Matric	Working Lady	Healthy	No	Yes	No	Joint	Yes	Poor	2	1	1	1	0	1	0	1	0	7	Not
25	31	0	2	2	Multigravida	Middle	Middle	Working Lady	Healthy	No	Yes	No	Joint	No	Moderate	1	3	0	1	1	2	1	0	1	10	Depressed
26	31	0	0	0	Primigravida	Matric	Primary	Working Lady	Healthy	No	No	Yes	Joint	No	Poor	2	0	1	1	2	2	0	0	0	8	Not
19	29	0	2	2	Multigravida	Primary	Uneducated	Working Lady	Healthy	No	Yes	No	Nuclear	No	Poor	2	0	1	0	0	1	1	1	3	9	Not
23	32	0	0	0	Primigravida	Middle	Uneducated	Working Lady	Healthy	No	No	Yes	Nuclear	Yes	Poor	0	1	1	0	0	1	0	0	0	3	Not
25	31	0	2	2	Multigravida	Middle	Middle	Housewife	Healthy	Yes	Yes	Yes	Joint	Yes	Moderate	2	2	1	1	0	1	1	1	0	9	Not
31	29	0	3	3	Multigravida	Matric	Primary	Housewife	Healthy	No	No	Yes	Joint	Yes	Poor	3	0	2	2	0	2	0	2	0	11	Depressed
26	30	1	0	1	Multigravida	Matric	Primary	Working Lady	Healthy	No	No	Yes	Joint	Yes	Poor	2	1	0	2	1	0	0	1	1	8	Not
19	33	0	0	0	Primigravida	Intermediate	Matric	Housewife	Healthy	Yes	Yes	No	Joint	Yes	Poor	3	1	0	0	1	1	1	1	0	8	Not
28	38	1	2	3	Multigravida	Middle	Uneducated	Housewife	Healthy	Yes	No	No	Joint	Yes	Poor	3	2	1	1	0	2	1	0	0	10	Depressed
22	30	0	0	0	Primigravida	Primary	Uneducated	Housewife	Healthy	Yes	No	No	Nuclear	Yes	Poor	1	2	0	0	2	1	1	0	1	8	Not
26	28	2	0	2	Multigravida	Matric	Primary	Housewife	Healthy	No	No	Yes	Joint	Yes	Moderate	2	1	0	0	0	1	0	0	0	4	Not
22	39	1	0	1	Multigravida	Matric	Primary	Housewife	Healthy	No	No	Yes	Joint	No	Poor	0	2	0	1	0	2	0	1	0	6	Not
39	38	1	2	3	Multigravida	Matric	Primary	Housewife	Healthy	No	No	Yes	Joint	No	Moderate	0	2	2	0	1	1	0	0	0	6	Not
30	35	2	2	4	Multigravida	Intermediate	Matric	Housewife	Healthy	No	No	No	Nuclear	Yes	Poor	0	3	0	0	1	0	0	0	1	5	Not
24	33	1	2	3	Multigravida	Intermediate	Matric	Housewife	Healthy	No	Yes	Yes	Joint	No	Poor	2	1	0	0	0	1	2	0	0	6	Not
29	35	1	0	1	Multigravida	Matric	Primary	Housewife	Healthy	No	No	No	Joint	No	Poor	3	1	1	3	0	2	2	1	0	13	Depressed
31	29	0	0	0	Primigravida	Middle	Uneducated	Housewife	Healthy	No	No	Yes	Joint	Yes	Poor	0	1	2	2	1	2	1	1	1	11	Depressed
26	32	2	0	2	Multigravida	Middle	Uneducated	Housewife	Healthy	Yes	No	Yes	Joint	No	Poor	0	1	0	2	0	1	2	0	0	6	Not
36	32	0	0	0	Primigravida	Primary	Uneducated	Housewife	Healthy	No	No	No	Joint	No	Poor	1	0	1	0	0	0	2	2	1	7	Not
45	35	2	3	5	Multigravida	Intermediate	Matric	Housewife	Healthy	No	No	Yes	Joint	No	Moderate	2	0	2	0	0	0	0	2	0	6	Not
29	28	1	0	1	Primigravida	Middle	Middle	Housewife	Healthy	No	No	Yes	Joint	No	Poor	1	0	1	0	0	0	1	1	0	4	Not
37	29	1	0	1	Primigravida	Intermediate	Matric	Housewife	Healthy	No	No	Yes	Joint	Yes	Poor	3	0	0	1	0	1	1	2	2	10	Depressed
30	34	0	2	2	Multigravida	Intermediate	Matric	Housewife	Healthy	No	Yes	Yes	Joint	Yes	Moderate	3	1	1	1	2	0	0	1	3	12	Depressed
31	29	0	1	1	Multigravida	Intermediate	Matric	Housewife	Healthy	No	Yes	No	Nuclear	No	Poor	2	1	1	0	1	0	1	0	0	6	Not
29	35	1	2	3	Multigravida	Matric	Primary	Housewife	Healthy	Yes	Yes	No	Nuclear	Yes	Poor	3	0	1	1	2	1	0	1	1	10	Depressed
23	28	1	1	2	Multigravida	Intermediate	Matric	Housewife	Healthy	No	No	No	Nuclear	Yes	Poor	0	1	1	2	2	0	0	0	0	6	Not
22	32	0	0	0	Primigravida	Primary	Uneducated	Housewife	Healthy	No	No	Yes	Nuclear	Yes	Moderate	1	1	0	0	1	1	1	3	0	8	Not
35	31	0	2	2	Multigravida	Matric	Primary	Housewife	Healthy	No	No	No	Joint	Yes	Moderate	2	1	0	0	1	0	0	0	0	4	Not
24	28	1	3	4	Multigravida	Middle	Uneducated	Housewife	Healthy	No	No	No	Joint	Yes	Poor	3	2	3	2	2	1	1	0	1	15	Depressed
28	30	0	0	0	Primigravida	Middle	Uneducated	Housewife	Healthy	No	No	Yes	Joint	No	Poor	2	1	1	1	3	1	1	0	1	11	Depressed
28	33	0	0	0	Primigravida	Matric	Primary	Housewife	Healthy	Yes	No	Yes	Joint	Yes	Poor	2	1	0	2	2	0	1	3	1	12	Depressed
26	26	2	1	3	Multigravida	Matric	Primary	Housewife	Healthy	No	No	Yes	Joint	No	Poor	3	0	0	3	0	1	1	0	0	8	Not
26	31	1	0	1	Multigravida	Intermediate	Matric	Housewife	Healthy	No	No	No	Joint	No	Poor	1	2	0	1	1	0	1	1	0	7	Not
34	30	1	1	2	Multigravida	Middle	Middle	Housewife	Healthy	No	Yes	Yes	Joint	No	Poor	3	1	0	0	0	1	1	1	1	8	Not
32	31	4	0	4	Multigravida	Intermediate	Matric	Housewife	Healthy	No	No	Yes	Nuclear	Yes	Poor	3	0	2	0	1	1	0	1	1	9	Not
30	28	0	4	4	Multigravida	Intermediate	Intermediate	Housewife	Healthy	No	Yes	No	Joint	Yes	Poor	1	2	1	3	0	3	0	1	0	11	Depressed
27	29	3	0	3	Multigravida	Intermediate	Intermediate	Housewife	Healthy	No	Yes	No	Joint	Yes	Poor	2	1	1	3	3	0	0	1	1	12	Depressed
35	30	3	0	3	Multigravida	Matric	Primary	Housewife	Healthy	Yes	Yes	No	Joint	Yes	Poor	3	1	1	3	1	0	0	1	0	10	Depressed
30	30	0	0	0	Primigravida	Primary	Uneducated	Housewife	Healthy	No	No	Yes	Joint	Yes	Poor	1	3	0	1	0	1	2	0	1	9	Not
38	29	0	0	0	Primigravida	Intermediate	Matric	Housewife	Healthy	No	Yes	Yes	Joint	Yes	Poor	1	3	1	3	0	1	0	1	1	11	Depressed
26	39	0	2	2	Multigravida	Middle	Uneducated	Housewife	Healthy	No	No	No	Joint	Yes	Poor	3	1	1	3	1	0	0	1	1	11	Depressed
20	37	4	0	4	Multigravida	Matric	Primary	Housewife	Healthy	No	Yes	No	Nuclear	Yes	Poor	3	3	1	1	1	1	2	0	1	13	Depressed
29	31	2	0	2	Multigravida	Matric	Primary	Working Lady	Healthy	No	Yes	Yes	Joint	Yes	Poor	1	3	1	1	0	1	0	0	3	10	Depressed
29	36	1	0	1	Primigravida	Matric	Primary	Housewife	Healthy	No	No	Yes	Joint	Yes	Poor	1	0	3	1	0	0	1	0	1	7	Not
30	31	0	1	1	Primigravida	Middle	Uneducated	Housewife	Healthy	No	Yes	No	Joint	Yes	Moderate	0	1	3	1	0	0	1	0	1	7	Not
27	30	2	0	2	Multigravida	Primary	Uneducated	Working Lady	Healthy	No	Yes	Yes	Joint	Yes	Poor	3	1	1	1	1	0	0	0	1	8	Not
35	29	3	0	3	Multigravida	Uneducated	Uneducated	Housewife	Healthy	Yes	No	No	Joint	Yes	Poor	1	2	3	1	0	3	1	0	3	14	Depressed
33	35	2	1	3	Multigravida	Intermediate	Matric	Housewife	Healthy	No	Yes	Yes	Joint	Yes	Moderate	2	1	0	3	1	0	1	1	1	10	Depressed
	26	1	2	3	Multigravida	Uneducated	Uneducated	Working Lady	Healthy	No	Yes	No	Joint	Yes	Poor	1	3	1	3	0	1	0	1	1	11	Depressed
25	28	1	2	3	Multigravida	Middle	Middle	Housewife	Healthy	No	No	Yes	Joint	Yes	Poor	1	2	3	0	1	1	1	3	1	13	Depressed
26	28	0	1	1	Multigravida	Matric	Primary	Housewife	Healthy	No	No	No	Joint	Yes	Moderate	3	1	3	1	2	0	1	3	1	15	Depressed
30	29	1	2	3	Multigravida	Intermediate	Matric	Housewife	Healthy	No	Yes	No	Joint	No	Poor	3	0	1	0	1	0	1	1	0	7	Not
27	26	2	1	3	Multigravida	Matric	Primary	Housewife	Disable	No	Yes	Yes	Joint	Yes	Good	0	3	0	1	1	1	3	0	1	10	Depressed
21	29	0	1	1	Multigravida	Matric	Primary	Housewife	Healthy	No	Yes	Yes	Joint	Yes	Poor	1	2	3	3	1	1	1	3	1	16	Depressed
27	32	0	2	2	Multigravida	Matric	Primary	Housewife	Healthy	No	No	Yes	Joint	No	Poor	0	1	1	1	0	0	3	1	0	7	Not
22	36	1	0	1	Multigravida	Primary	Uneducated	Working Lady	Healthy	No	Yes	No	Nuclear	Yes	Moderate	1	2	1	0	1	0	0	1	1	7	Not
29	28	0	2	2	Multigravida	Middle	Middle	Housewife	Healthy	No	No	Yes	Joint	Yes	Poor	3	1	1	0	1	3	1	1	1	12	Depressed
26	36	1	0	1	Multigravida	Matric	Primary	Housewife	Healthy	No	No	Yes	Nuclear	Yes	Poor	0	2	3	1	3	3	0	3	1	16	Depressed
24	31	1	1	2	Multigravida	Middle	Uneducated	Housewife	Healthy	No	Yes	Yes	Joint	Yes	Good	2	3	0	1	1	0	0	3	1	11	Depressed
20	27	0	1	1	Primigravida	Primary	Uneducated	Housewife	Healthy	No	Yes	Yes	Nuclear	Yes	Poor	1	2	1	3	1	3	1	1	3	16	Depressed
25	30	0	3	3	Multigravida	Uneducated	Uneducated	Housewife	Healthy	No	No	Yes	Joint	No	Moderate	0	2	0	3	1	0	1	0	1	8	Not
29	27	2	1	3	Multigravida	Matric	Primary	Housewife	Healthy	No	No	Yes	Joint	Yes	Poor	1	3	1	1	3	0	1	1	1	12	Depressed
23	29	1	1	2	Multigravida	Intermediate	Matric	Housewife	Healthy	Yes	Yes	No	Joint	Yes	Poor	3	0	0	3	3	1	0	0	0	10	Depressed
20	32	2	0	2	Multigravida	Matric	Primary	Working Lady	Healthy	No	No	No	Joint	Yes	Moderate	2	0	1	1	2	1	3	1	1	12	Depressed
20	30	0	0	0	Primigravida	Middle	Uneducated	Working Lady	Healthy	No	Yes	No	Nuclear	Yes	Poor	2	0	0	0	3	3	1	0	1	10	Depressed
30	28	2	1	3	Multigravida	Middle	Middle	Working Lady	Healthy	No	Yes	Yes	Joint	No	Poor	3	1	1	1	3	1	1	1	0	12	Depressed
28	26	1	1	2	Multigravida	Middle	Middle	Housewife	Healthy	No	No	Yes	Nuclear	Yes	Poor	3	1	1	0	1	1	3	1	3	14	Depressed
21	30	0	0	0	Primigravida	Middle	Middle	Housewife	Healthy	No	Yes	Yes	Nuclear	Yes	Moderate	1	3	1	0	1	3	1	3	1	14	Depressed
39	27	2	2	4	Multigravida	Primary	Primary	Housewife	Healthy	No	Yes	Yes	Joint	Yes	Moderate	2	1	1	1	1	3	3	1	0	13	Depressed
34	34	1	3	4	Multigravida	Matric	Middle	Housewife	Healthy	Yes	No	Yes	Nuclear	Yes	Poor	0	1	0	1	1	1	1	0	3	8	Not
20	38	0	0	0	Primigravida	Matric	Matric	Housewife	Healthy	Yes	No	Yes	Nuclear	Yes	Poor	1	2	0	0	1	0	3	1	3	11	Depressed
28	39	1	2	3	Multigravida	Matric	Matric	Housewife	Healthy	No	Yes	Yes	Joint	Yes	Poor	1	3	1	1	1	0	0	0	1	8	Not
21	34	0	0	0	Primigravida	Primary	Matric	Housewife	Healthy	No	Yes	Yes	Nuclear	No	Poor	3	1	3	3	1	1	0	1	0	13	Depressed
19	36	0	0	0	Primigravida	Middle	Matric	Housewife	Healthy	No	Yes	Yes	Joint	Yes	Moderate	1	3	1	1	3	1	2	3	1	16	Depressed
20	26	1	0	1	Multigravida	Middle	Primary	Working Lady	Healthy	No	Yes	No	Joint	Yes	Poor	1	0	1	0	2	1	0	1	3	9	Not
24	26	1	1	2	Multigravida	Middle	Primary	Working Lady	Healthy	No	Yes	No	Nuclear	Yes	Moderate	1	0	3	1	0	1	1	1	1	9	Not
[truncated: 12,009 more rows]
