# Supplementary material for: Prediction of perinatal depression among women in Pakistan using Hybrid RNN-LSTM model
Source: PeerJ Comput Sci. 2025 Feb 26;11:e2673. doi: 10.7717/peerj-cs.2673 (PMC11888857; doi:10.7717/peerj-cs.2673)
Supplement: Supplemental Information 1 [file peerj-cs-11-2673-s001.zip › PERI_DEP CODE FILE/oversampled_data.csv]

Age	Gestational Age	Number of sons	Number of daughters	Total Number of Children	Gravida	Female Education	Husband Education	Working Status	Physical Health	Previous Miscarriage	Current Appereance Acceptance	Family System	Male Gender Preference	Relationship with Mother in-law	Little interest or pleasure in doing things	Feeling down, depressed, or hopeless	Trouble falling or staying sleep or sleeping too much	Feeling tired or having little energy	Poor appetite or overeating	Feeling badabout yourself that you are failure or have let yourself or your family down	Trouble concentrating on things, such as reading the newspaper or watching television	Moving or speaking so slowly that other people could have Noticed.	Thoughts that you would be better off dead, or of hurting yourself	Scalling	Labelling	Sufficient Money for Basic Needs
25.0	26	0	0	0	Primigravida	Graduation	Graduation	Housewife	Healthy	No	Yes	Nuclear	Yes	Moderate	1	3	1	1	2	2	3	2.0	1.0	16	Depressed	2.0
28.0	35	0	1	1	Multigravida	Intermediate	Matric	Working Lady	Healthy	No	Yes	Joint	Yes	Good	1	2	3	0	3	1	2	0.0	1.0	13	Depressed	2.0
26.0	28	0	0	0	Primigravida	Graduation	Graduation	Housewife	Healthy	No	Yes	Joint	Yes	Poor	1	1	3	2	0	3	3	0.0	0.0	13	Depressed	2.0
25.0	28	0	1	1	Multigravida	Graduation	Graduation	Housewife	Healthy	No	Yes	Joint	Yes	Poor	1	0	3	3	3	1	3	3.0	0.0	17	Depressed	2.0
24.0	39	0	0	0	Primigravida	Graduation	Graduation	Housewife	Healthy	No	Yes	Joint	Yes	Good	2	1	0	1	1	0	0	0.0	0.0	5	Not	2.0
27.0	35	0	0	0	Primigravida	Graduation	Graduation	Housewife	Healthy	No	Yes	Joint	Yes	Poor	1	1	2	1	0	1	1	1.0	1.0	9	Not	2.0
25.0	26	0	1	1	Multigravida	Graduation	Intermediate	Housewife	Healthy	No	Yes	Joint	Yes	Poor	1	1	1	1	0	1	1	3.0	0.0	9	Not	2.0
31.0	31	0	0	0	Primigravida	Graduation	Graduation	Housewife	Healthy	No	Yes	Joint	Yes	Good	1	1	3	1	1	1	1	1.0	0.0	10	Depressed	2.0
25.0	26	1	0	1	Multigravida	Graduation	Graduation	Housewife	Healthy	No	No	Joint	No	Moderate	2	2	2	2	1	1	2	1.0	0.0	13	Depressed	2.0
25.0	26	0	0	0	Primigravida	Graduation	Graduation	Working Lady	Healthy	No	Yes	Joint	Yes	Poor	2	1	2	3	3	2	3	1.0	1.0	18	Depressed	2.0
24.0	29	0	0	0	Primigravida	Graduation	Graduation	Working Lady	Healthy	No	Yes	Nuclear	No	Poor	1	1	1	2	1	1	1	1.0	1.0	10	Depressed	2.0
28.0	39	0	1	1	Multigravida	Graduation	Matric	Housewife	Healthy	No	Yes	Nuclear	No	Poor	1	1	1	1	1	1	0	1.0	0.0	7	Not	0.0
23.0	32	0	1	1	Multigravida	Graduation	Graduation	Housewife	Healthy	No	Yes	Nuclear	No	Poor	2	2	3	2	2	1	1	2.0	1.0	16	Depressed	2.0
25.0	39	1	0	1	Multigravida	Graduation	Graduation	Housewife	Healthy	No	Yes	Joint	No	Moderate	1	1	2	2	3	1	0	2.0	2.0	14	Depressed	2.0
23.0	26	0	0	0	Primigravida	Graduation	Graduation	Working Lady	Healthy	No	Yes	Joint	Yes	Good	0	1	1	2	2	0	1	0.0	0.0	7	Not	2.0
27.0	31	0	0	0	Primigravida	Graduation	Intermediate	Housewife	Healthy	No	Yes	Joint	Yes	Moderate	1	2	1	1	1	1	2	1.0	0.0	10	Depressed	2.0
25.0	26	1	1	2	Multigravida	Graduation	Graduation	Working Lady	Healthy	No	Yes	Nuclear	Yes	Moderate	1	0	2	3	0	0	0	0.0	0.0	6	Not	2.0
22.0	32	2	0	2	Multigravida	Graduation	Graduation	Working Lady	Healthy	No	Yes	Nuclear	No	Good	1	2	3	2	0	0	1	1.0	0.0	10	Depressed	2.0
24.0	37	3	0	3	Multigravida	Graduation	Graduation	Working Lady	Healthy	No	Yes	Nuclear	Yes	Good	1	1	1	1	1	1	0	1.0	0.0	7	Not	2.0
27.0	29	0	0	0	Primigravida	Intermediate	Matric	Housewife	Healthy	No	Yes	Nuclear	Yes	Moderate	2	2	3	2	2	1	1	2.0	1.0	16	Depressed	0.0
31.0	28	0	0	0	Primigravida	Middle	Uneducated	Housewife	Healthy	No	Yes	Joint	Yes	Moderate	1	1	2	2	2	0	0	1.0	0.0	9	Not	2.0
31.0	37	0	2	2	Multigravida	Intermediate	Matric	Working Lady	Healthy	No	No	Joint	Yes	Good	1	0	1	1	3	0	1	1.0	0.0	8	Not	2.0
21.0	27	0	1	1	Multigravida	Matric	Primary	Housewife	Healthy	No	Yes	Joint	Yes	Moderate	0	0	0	0	1	0	1	1.0	0.0	3	Not	3.0
30.0	30	2	1	3	Multigravida	Graduation	Graduation	Working Lady	Healthy	No	Yes	Joint	No	Poor	0	0	0	1	2	0	1	1.0	0.0	5	Not	3.0
29.0	26	3	0	3	Multigravida	Middle	Uneducated	Housewife	Healthy	No	Yes	Joint	Yes	Moderate	1	0	0	1	1	1	0	0.0	0.0	4	Not	0.0
30.0	26	3	1	4	Multigravida	Primary	Uneducated	Working Lady	Healthy	Yes	Yes	Joint	No	Good	0	3	1	3	2	1	0	1.0	0.0	11	Depressed	0.0
23.0	34	1	0	1	Multigravida	Intermediate	Matric	Housewife	Healthy	No	Yes	Joint	No	Poor	0	0	0	0	1	1	1	0.0	1.0	4	Not	3.0
22.0	28	1	0	1	Multigravida	Matric	Primary	Housewife	Disable	No	Yes	Joint	No	Good	0	1	1	1	1	1	0	1.0	0.0	6	Not	3.0
23.0	28	0	1	1	Multigravida	Graduation	Graduation	Housewife	Healthy	No	Yes	Joint	No	Poor	0	1	1	1	1	0	1	1.0	0.0	6	Not	3.0
41.0	38	4	0	4	Multigravida	Primary	Uneducated	Housewife	Healthy	No	No	Nuclear	No	Moderate	1	1	2	2	1	0	1	0.0	1.0	9	Not	3.0
29.0	32	0	1	1	Multigravida	Intermediate	Matric	Housewife	Healthy	Yes	No	Joint	No	Good	0	0	1	1	2	0	3	0.0	2.0	9	Not	3.0
27.0	27	3	0	3	Multigravida	Middle	Uneducated	Housewife	Healthy	No	No	Joint	No	Moderate	0	0	0	0	1	0	1	1.0	0.0	3	Not	3.0
28.0	39	3	0	3	Multigravida	Intermediate	Matric	Housewife	Healthy	Yes	Yes	Joint	Yes	Moderate	0	0	0	1	3	0	0	0.0	0.0	4	Not	0.0
33.0	38	2	3	5	Multigravida	Matric	Primary	Housewife	Healthy	No	Yes	Joint	Yes	Moderate	0	0	0	0	1	1	1	0.0	1.0	4	Not	0.0
23.0	26	3	1	4	Multigravida	Uneducated	Uneducated	Housewife	Healthy	No	Yes	Joint	Yes	Poor	0	1	1	1	1	1	0	1.0	0.0	6	Not	0.0
24.0	29	0	1	1	Multigravida	Intermediate	Matric	Housewife	Healthy	Yes	No	Joint	No	Poor	0	1	1	1	1	0	1	1.0	0.0	6	Not	3.0
34.0	34	3	3	6	Multigravida	Matric	Primary	Housewife	Healthy	Yes	Yes	Joint	Yes	Poor	1	0	1	1	1	0	0	1.0	0.0	5	Not	3.0
29.0	30	2	2	4	Multigravida	Graduation	Graduation	Working Lady	Healthy	Yes	Yes	Joint	Yes	Poor	0	0	1	1	2	0	3	0.0	2.0	9	Not	3.0
25.0	31	2	0	2	Multigravida	Intermediate	Matric	Housewife	Healthy	No	No	Joint	No	Good	0	0	0	1	3	2	0	0.0	0.0	6	Not	3.0
25.0	26	1	0	1	Multigravida	Graduation	Graduation	Working Lady	Healthy	Yes	Yes	Joint	No	Good	1	0	1	1	1	0	0	0.0	0.0	4	Not	3.0
25.0	27	0	0	0	Primigravida	Primary	Uneducated	Housewife	Healthy	Yes	No	Nuclear	Yes	Good	1	2	1	2	1	3	2	1.0	2.0	15	Depressed	0.0
29.0	30	0	2	2	Multigravida	Matric	Primary	Working Lady	Healthy	No	Yes	Nuclear	Yes	Poor	1	2	1	2	1	2	3	1.0	3.0	16	Depressed	0.0
29.0	26	1	2	3	Multigravida	Intermediate	Matric	Housewife	Healthy	No	No	Nuclear	Yes	Poor	1	2	2	3	2	3	3	2.0	2.0	20	Depressed	0.0
33.0	33	4	0	4	Multigravida	Uneducated	Uneducated	Working Lady	Healthy	Yes	No	Joint	Yes	Poor	3	2	3	3	3	2	3	2.0	3.0	24	Depressed	0.0
24.0	32	0	0	0	Primigravida	Uneducated	Uneducated	Housewife	Healthy	Yes	No	Joint	No	Poor	0	2	3	3	3	0	0	0.0	3.0	14	Depressed	0.0
25.0	28	0	1	1	Multigravida	Middle	Uneducated	Housewife	Healthy	Yes	Yes	Joint	No	Poor	2	0	0	3	3	3	0	0.0	0.0	11	Depressed	2.0
27.0	35	1	1	2	Multigravida	Middle	Uneducated	Housewife	Healthy	No	No	Joint	Yes	Poor	1	0	2	3	3	2	3	2.0	0.0	16	Depressed	0.0
26.0	28	1	2	3	Multigravida	Uneducated	Uneducated	Housewife	Healthy	No	Yes	Joint	Yes	Good	1	2	3	2	3	3	2	2.0	3.0	21	Depressed	0.0
40.0	32	2	0	2	Multigravida	Primary	Uneducated	Housewife	Healthy	Yes	Yes	Joint	Yes	Good	2	3	0	3	2	0	0	1.0	0.0	11	Depressed	0.0
26.0	29	2	1	3	Multigravida	Uneducated	Uneducated	Housewife	Healthy	Yes	No	Joint	Yes	Good	0	2	3	2	1	3	3	0.0	0.0	14	Depressed	0.0
21.0	34	0	0	0	Primigravida	Uneducated	Uneducated	Housewife	Disable	Yes	No	Nuclear	Yes	Moderate	2	3	2	3	3	1	3	2.0	3.0	22	Depressed	0.0
23.0	26	0	0	0	Primigravida	Intermediate	Matric	Housewife	Healthy	Yes	Yes	Joint	No	Poor	3	2	1	3	2	3	2	0.0	0.0	16	Depressed	0.0
23.0	32	1	0	1	Multigravida	Middle	Uneducated	Housewife	Healthy	Yes	Yes	Joint	No	Poor	0	3	3	3	2	3	2	2.0	3.0	21	Depressed	2.0
21.0	30	0	0	0	Primigravida	Primary	Uneducated	Housewife	Healthy	No	Yes	Joint	No	Moderate	0	1	2	3	3	3	1	2.0	0.0	15	Depressed	0.0
26.0	27	2	1	3	Multigravida	Matric	Primary	Housewife	Healthy	No	No	Joint	Yes	Good	3	2	3	2	3	0	2	3.0	0.0	18	Depressed	2.0
18.0	31	0	0	0	Primigravida	Matric	Primary	Working Lady	Healthy	No	No	Joint	Yes	Moderate	2	1	3	2	3	0	3	0.0	2.0	16	Depressed	0.0
19.0	35	0	0	0	Primigravida	Matric	Primary	Working Lady	Healthy	Yes	Yes	Joint	No	Moderate	0	0	3	2	3	2	3	2.0	3.0	18	Depressed	0.0
27.0	30	0	5	5	Multigravida	Matric	Primary	Housewife	Healthy	No	No	Joint	Yes	Moderate	3	2	0	2	1	0	1	1.0	2.0	12	Depressed	2.0
35.0	37	4	2	6	Multigravida	Matric	Primary	Working Lady	Healthy	Yes	No	Joint	No	Good	0	2	1	3	0	2	2	2.0	2.0	14	Depressed	2.0
28.0	32	2	1	3	Multigravida	Matric	Primary	Housewife	Healthy	No	Yes	Nuclear	No	Poor	3	2	0	1	1	0	0	1.0	0.0	8	Not	2.0
26.0	36	0	1	1	Multigravida	Graduation	Graduation	Working Lady	Healthy	No	No	Nuclear	No	Poor	2	0	0	3	3	2	3	2.0	3.0	18	Depressed	0.0
27.0	30	2	1	3	Multigravida	Middle	Uneducated	Working Lady	Healthy	No	No	Nuclear	No	Good	1	0	2	3	3	2	3	2.0	0.0	16	Depressed	2.0
26.0	30	1	1	2	Multigravida	Graduation	Graduation	Housewife	Healthy	No	No	Nuclear	Yes	Poor	1	2	3	2	3	3	2	2.0	3.0	21	Depressed	0.0
36.0	32	4	0	4	Multigravida	Primary	Uneducated	Housewife	Healthy	Yes	No	Nuclear	Yes	Good	2	3	0	3	2	0	0	1.0	0.0	11	Depressed	0.0
25.0	30	0	1	1	Multigravida	Uneducated	Uneducated	Housewife	Healthy	Yes	Yes	Nuclear	Yes	Poor	0	2	3	2	1	3	3	0.0	0.0	14	Depressed	2.0
21.0	38	0	0	0	Primigravida	Matric	Primary	Housewife	Healthy	Yes	Yes	Joint	Yes	Good	2	3	2	3	3	1	3	2.0	3.0	22	Depressed	0.0
26.0	26	0	3	3	Multigravida	Intermediate	Matric	Working Lady	Healthy	Yes	Yes	Nuclear	Yes	Poor	3	2	1	3	2	3	2	0.0	0.0	16	Depressed	0.0
25.0	35	0	2	2	Multigravida	Middle	Uneducated	Housewife	Healthy	Yes	No	Joint	Yes	Poor	0	3	3	3	2	3	2	2.0	3.0	21	Depressed	0.0
19.0	34	0	0	0	Primigravida	Uneducated	Uneducated	Housewife	Healthy	No	Yes	Nuclear	Yes	Moderate	1	0	3	0	3	2	3	0.0	3.0	15	Depressed	2.0
23.0	32	1	0	1	Primigravida	Middle	Uneducated	Housewife	Healthy	No	Yes	Nuclear	Yes	Moderate	3	3	0	3	2	2	1	2.0	2.0	18	Depressed	2.0
21.0	28	1	2	3	Multigravida	Intermediate	Matric	Housewife	Healthy	No	No	Joint	Yes	Good	3	1	1	3	1	3	2	3.0	0.0	17	Depressed	2.0
30.0	28	2	2	4	Multigravida	Primary	Uneducated	Housewife	Healthy	Yes	Yes	Joint	Yes	Moderate	3	2	3	1	3	0	2	3.0	1.0	18	Depressed	0.0
21.0	31	1	0	1	Multigravida	Uneducated	Uneducated	Working Lady	Healthy	Yes	Yes	Joint	No	Poor	0	1	2	2	0	3	1	1.0	2.0	12	Depressed	0.0
19.0	32	0	0	0	Primigravida	Middle	Uneducated	Working Lady	Healthy	No	Yes	Nuclear	Yes	Moderate	1	3	2	3	1	0	2	0.0	2.0	14	Depressed	0.0
35.0	32	2	4	6	Multigravida	Uneducated	Uneducated	Working Lady	Healthy	No	No	Joint	Yes	Moderate	1	2	0	3	2	1	0	1.0	3.0	13	Depressed	0.0
25.0	27	1	2	3	Multigravida	Matric	Primary	Working Lady	Healthy	No	No	Joint	Yes	Moderate	1	3	0	3	0	1	2	3.0	2.0	15	Depressed	0.0
29.0	29	1	1	2	Multigravida	Graduation	Graduation	Housewife	Healthy	No	Yes	Joint	No	Poor	0	1	1	2	0	3	2	1.0	0.0	10	Depressed	0.0
21.0	27	0	1	1	Multigravida	Matric	Primary	Housewife	Healthy	Yes	Yes	Joint	Yes	Poor	1	1	0	0	1	2	0	1.0	2.0	8	Not	0.0
30.0	30	2	1	3	Multigravida	Graduation	Graduation	Housewife	Healthy	Yes	Yes	Joint	Yes	Poor	1	1	0	1	2	0	0	1.0	0.0	6	Not	0.0
24.0	35	1	0	1	Multigravida	Intermediate	Matric	Housewife	Healthy	No	Yes	Joint	No	Poor	1	0	0	1	0	0	0	0.0	0.0	2	Not	3.0
23.0	32	4	0	4	Multigravida	Primary	Uneducated	Working Lady	Healthy	No	Yes	Joint	No	Moderate	2	1	2	3	3	2	3	2.0	3.0	21	Depressed	0.0
24.0	32	0	0	0	Primigravida	Intermediate	Matric	Housewife	Healthy	Yes	Yes	Joint	No	Poor	1	3	3	3	3	0	0	0.0	3.0	16	Depressed	0.0
24.0	35	1	1	2	Multigravida	Middle	Uneducated	Housewife	Healthy	No	No	Joint	No	Poor	0	0	3	3	0	2	1	3.0	0.0	12	Depressed	0.0
21.0	33	1	0	1	Multigravida	Primary	Uneducated	Housewife	Healthy	No	Yes	Nuclear	No	Poor	0	0	2	3	3	2	3	2.0	0.0	15	Depressed	0.0
30.0	27	0	2	2	Multigravida	Graduation	Graduation	Working Lady	Healthy	No	No	Nuclear	No	Poor	1	2	3	2	3	0	2	3.0	0.0	16	Depressed	0.0
28.0	31	2	0	2	Multigravida	Matric	Primary	Housewife	Healthy	No	No	Nuclear	No	Poor	3	1	3	2	3	0	3	0.0	2.0	17	Depressed	2.0
30.0	36	0	4	4	Multigravida	Graduation	Graduation	Working Lady	Healthy	No	No	Joint	Yes	Good	0	2	0	1	1	1	3	2.0	3.0	13	Depressed	2.0
30.0	31	4	0	4	Multigravida	Uneducated	Uneducated	Housewife	Healthy	Yes	No	Joint	Yes	Good	0	2	3	1	3	0	1	3.0	3.0	16	Depressed	0.0
21.0	30	0	1	1	Primigravida	Graduation	Graduation	Working Lady	Healthy	Yes	Yes	Joint	No	Moderate	1	0	1	1	0	3	0	1.0	0.0	7	Not	0.0
23.0	36	0	1	1	Primigravida	Graduation	Graduation	Working Lady	Healthy	Yes	Yes	Nuclear	No	Good	1	0	1	1	1	0	0	1.0	0.0	5	Not	0.0
29.0	35	2	1	3	Multigravida	Graduation	Graduation	Housewife	Healthy	Yes	Yes	Nuclear	Yes	Poor	1	0	0	1	0	0	0	0.0	0.0	2	Not	0.0
22.0	26	1	1	2	Multigravida	Intermediate	Matric	Housewife	Healthy	No	Yes	Nuclear	No	Good	2	2	1	1	2	2	2	0.0	2.0	14	Depressed	0.0
18.0	26	0	2	2	Multigravida	Matric	Primary	Housewife	Disable	Yes	Yes	Nuclear	No	Moderate	0	1	2	3	1	3	2	2.0	3.0	17	Depressed	0.0
25.0	39	1	1	2	Multigravida	Intermediate	Matric	Housewife	Healthy	Yes	Yes	Joint	No	Poor	0	1	3	2	2	3	0	0.0	1.0	12	Depressed	0.0
19.0	36	0	0	0	Primigravida	Matric	Primary	Working Lady	Healthy	Yes	Yes	Joint	No	Good	3	2	2	3	2	3	3	2.0	2.0	22	Depressed	2.0
21.0	26	0	0	0	Primigravida	Graduation	Graduation	Housewife	Healthy	No	Yes	Joint	Yes	Good	0	0	1	1	2	1	0	1.0	0.0	6	Not	3.0
29.0	29	2	0	2	Multigravida	Uneducated	Uneducated	Housewife	Healthy	Yes	No	Joint	No	Poor	1	1	1	1	3	2	0	1.0	1.0	11	Depressed	0.0
28.0	30	0	2	2	Multigravida	Matric	Primary	Housewife	Healthy	Yes	Yes	Joint	Yes	Moderate	2	1	0	1	1	0	0	1.0	0.0	6	Not	0.0
21.0	30	0	1	1	Multigravida	Graduation	Graduation	Working Lady	Healthy	No	Yes	Joint	Yes	Poor	1	0	1	1	0	3	0	1.0	0.0	7	Not	3.0
19.0	32	0	1	1	Multigravida	Graduation	Graduation	Working Lady	Healthy	No	Yes	Joint	Yes	Poor	1	0	1	1	0	1	0	1.0	0.0	5	Not	0.0
19.0	35	0	0	0	Primigravida	Middle	Uneducated	Housewife	Healthy	Yes	No	Joint	No	Good	3	0	2	1	3	2	1	2.0	2.0	16	Depressed	0.0
24.0	30	0	0	0	Primigravida	Matric	Primary	Working Lady	Healthy	Yes	No	Joint	No	Poor	3	2	0	0	1	1	0	2.0	1.0	10	Depressed	0.0
19.0	26	0	0	0	Primigravida	Primary	Uneducated	Housewife	Healthy	No	No	Nuclear	Yes	Poor	1	2	0	1	1	1	0	1.0	2.0	9	Not	0.0
26.0	32	0	1	1	Multigravida	Matric	Primary	Housewife	Healthy	No	No	Joint	Yes	Poor	1	3	2	2	3	3	2	2.0	3.0	21	Depressed	2.0
26.0	26	0	1	1	Multigravida	Intermediate	Matric	Housewife	Healthy	No	Yes	Joint	Yes	Poor	0	3	2	3	3	0	2	0.0	1.0	14	Depressed	0.0
26.0	29	1	1	2	Multigravida	Intermediate	Matric	Housewife	Healthy	No	Yes	Joint	Yes	Poor	1	0	3	2	1	0	0	3.0	1.0	11	Depressed	0.0
23.0	30	0	0	0	Primigravida	Middle	Uneducated	Housewife	Healthy	No	No	Joint	Yes	Poor	0	3	2	2	3	3	0	3.0	0.0	16	Depressed	0.0
29.0	26	1	0	1	Multigravida	Matric	Primary	Housewife	Healthy	No	No	Joint	No	Poor	2	2	2	3	1	0	0	1.0	0.0	11	Depressed	0.0
29.0	28	1	2	3	Multigravida	Matric	Primary	Housewife	Healthy	No	Yes	Joint	No	Poor	1	2	1	2	1	2	0	0.0	0.0	9	Not	0.0
24.0	27	0	0	0	Primigravida	Graduation	Middle	Housewife	Healthy	No	Yes	Joint	No	Good	0	1	3	0	3	2	0	3.0	0.0	12	Depressed	0.0
24.0	31	0	0	0	Primigravida	Matric	Primary	Housewife	Healthy	Yes	Yes	Joint	Yes	Moderate	3	1	1	1	1	3	0	1.0	2.0	13	Depressed	0.0
20.0	38	0	1	1	Multigravida	Primary	Uneducated	Housewife	Healthy	No	Yes	Joint	Yes	Good	1	1	3	3	2	1	0	0.0	2.0	13	Depressed	0.0
22.0	29	0	1	1	Multigravida	Middle	Uneducated	Housewife	Healthy	Yes	Yes	Joint	No	Moderate	2	2	3	3	1	2	0	0.0	2.0	15	Depressed	0.0
25.0	29	0	0	0	Primigravida	Graduation	Middle	Housewife	Healthy	Yes	Yes	Nuclear	Yes	Moderate	2	1	2	2	3	3	0	1.0	2.0	16	Depressed	0.0
35.0	26	1	1	2	Multigravida	Primary	Uneducated	Housewife	Healthy	No	No	Nuclear	Yes	Good	1	2	3	2	1	3	3	1.0	3.0	19	Depressed	0.0
23.0	32	1	0	1	Primigravida	Graduation	Middle	Housewife	Healthy	No	Yes	Nuclear	Yes	Moderate	0	2	1	2	1	3	0	0.0	2.0	11	Depressed	0.0
24.0	27	1	0	1	Primigravida	Graduation	Middle	Housewife	Healthy	Yes	No	Joint	Yes	Poor	2	2	1	2	3	3	0	2.0	3.0	18	Depressed	0.0
23.0	38	2	0	2	Multigravida	Matric	Primary	Housewife	Healthy	No	Yes	Joint	Yes	Poor	0	1	1	2	1	0	0	0.0	0.0	5	Not	0.0
24.0	28	0	1	1	Primigravida	Matric	Primary	Housewife	Healthy	No	Yes	Joint	Yes	Poor	3	2	2	1	3	0	0	1.0	0.0	12	Depressed	0.0
37.0	26	2	0	2	Multigravida	Graduation	Graduation	Housewife	Healthy	Yes	No	Joint	No	Poor	1	0	2	2	3	0	0	0.0	0.0	8	Not	0.0
31.0	29	2	0	2	Multigravida	Matric	Primary	Housewife	Healthy	No	No	Joint	Yes	Moderate	0	1	0	0	1	0	0	2.0	0.0	4	Not	0.0
24.0	30	0	0	0	Primigravida	Matric	Primary	Housewife	Healthy	No	Yes	Joint	Yes	Moderate	0	3	1	3	3	3	3	2.0	0.0	18	Depressed	0.0
22.0	36	0	0	0	Primigravida	Matric	Primary	Housewife	Healthy	No	Yes	Joint	No	Good	3	0	2	3	3	3	1	3.0	2.0	20	Depressed	0.0
30.0	26	1	2	3	Multigravida	Uneducated	Uneducated	Housewife	Healthy	No	No	Nuclear	No	Poor	3	2	2	3	3	2	3	2.0	2.0	22	Depressed	0.0
19.0	27	0	0	0	Primigravida	Uneducated	Uneducated	Housewife	Healthy	No	Yes	Joint	Yes	Poor	2	0	1	0	0	0	1	0.0	0.0	4	Not	2.0
21.0	32	0	0	0	Primigravida	Middle	Uneducated	Housewife	Healthy	No	Yes	Joint	No	Poor	2	1	1	2	2	0	0	1.0	0.0	9	Not	0.0
21.0	26	0	0	0	Primigravida	Matric	Primary	Housewife	Healthy	No	No	Joint	Yes	Moderate	3	0	2	2	1	2	2	0.0	0.0	12	Depressed	2.0
25.0	36	0	0	0	Primigravida	Intermediate	Matric	Housewife	Healthy	Yes	No	Joint	Yes	Poor	2	1	2	0	1	0	0	0.0	2.0	8	Not	2.0
28.0	32	0	0	0	Primigravida	Matric	Primary	Housewife	Healthy	No	Yes	Joint	Yes	Poor	3	0	3	1	2	0	0	2.0	0.0	11	Depressed	0.0
22.0	32	0	0	0	Primigravida	Matric	Primary	Housewife	Healthy	Yes	Yes	Joint	No	Good	3	0	3	0	1	0	1	2.0	2.0	12	Depressed	2.0
21.0	32	0	1	1	Multigravida	Matric	Primary	Housewife	Healthy	No	No	Nuclear	Yes	Poor	0	2	2	1	1	2	2	1.0	3.0	14	Depressed	0.0
18.0	39	0	0	0	Primigravida	Intermediate	Matric	Housewife	Healthy	Yes	No	Joint	Yes	Poor	0	3	3	2	3	2	0	2.0	0.0	15	Depressed	0.0
22.0	27	0	0	0	Primigravida	Middle	Uneducated	Housewife	Healthy	No	Yes	Joint	Yes	Poor	2	1	0	2	1	0	1	1.0	1.0	9	Not	0.0
30.0	29	1	1	2	Multigravida	Primary	Uneducated	Housewife	Healthy	No	No	Joint	No	Moderate	2	1	3	3	2	2	1	2.0	1.0	17	Depressed	0.0
23.0	32	0	0	0	Primigravida	Graduation	Middle	Housewife	Healthy	No	Yes	Joint	Yes	Poor	1	2	2	2	3	0	2	1.0	0.0	13	Depressed	2.0
20.0	36	1	0	1	Multigravida	Middle	Uneducated	Housewife	Healthy	No	No	Nuclear	No	Poor	0	3	1	2	2	3	0	0.0	1.0	12	Depressed	2.0
25.0	32	1	0	1	Multigravida	Intermediate	Matric	Housewife	Healthy	Yes	Yes	Nuclear	No	Moderate	3	2	3	1	2	3	0	0.0	2.0	16	Depressed	2.0
30.0	32	2	2	4	Multigravida	Uneducated	Uneducated	Working Lady	Healthy	No	Yes	Nuclear	Yes	Good	0	3	2	3	1	2	3	2.0	2.0	18	Depressed	0.0
20.0	36	1	0	1	Multigravida	Intermediate	Matric	Working Lady	Healthy	No	No	Joint	Yes	Moderate	2	1	2	2	3	2	0	2.0	0.0	14	Depressed	2.0
18.0	32	0	0	0	Primigravida	Middle	Uneducated	Housewife	Healthy	No	Yes	Joint	Yes	Poor	1	2	3	2	3	2	0	2.0	2.0	17	Depressed	0.0
25.0	30	1	2	3	Multigravida	Uneducated	Uneducated	Housewife	Healthy	No	Yes	Joint	Yes	Poor	0	3	1	2	1	3	2	2.0	3.0	17	Depressed	0.0
20.0	28	0	0	0	Primigravida	Intermediate	Matric	Housewife	Healthy	No	Yes	Nuclear	Yes	Poor	3	1	2	0	0	1	2	0.0	1.0	10	Depressed	2.0
22.0	29	1	1	2	Multigravida	Intermediate	Matric	Working Lady	Healthy	Yes	No	Joint	Yes	Good	2	0	1	0	0	2	1	0.0	1.0	7	Not	0.0
28.0	28	1	2	3	Multigravida	Matric	Primary	Housewife	Healthy	No	Yes	Nuclear	Yes	Good	2	2	3	2	1	0	0	0.0	2.0	12	Depressed	2.0
24.0	27	0	1	1	Multigravida	Uneducated	Uneducated	Housewife	Healthy	Yes	No	Joint	Yes	Moderate	3	1	2	1	3	0	1	1.0	2.0	14	Depressed	0.0
37.0	29	1	1	2	Multigravida	Graduation	Uneducated	Housewife	Healthy	Yes	Yes	Joint	Yes	Poor	1	2	2	1	3	2	0	2.0	3.0	16	Depressed	0.0
26.0	36	0	1	1	Multigravida	Matric	Primary	Housewife	Healthy	No	No	Joint	No	Poor	0	1	2	0	0	3	2	0.0	1.0	9	Not	0.0
19.0	29	0	0	0	Primigravida	Matric	Primary	Housewife	Healthy	No	Yes	Nuclear	No	Good	0	2	1	2	1	2	0	2.0	3.0	13	Depressed	2.0
28.0	36	0	2	2	Multigravida	Uneducated	Uneducated	Housewife	Healthy	No	No	Joint	No	Poor	0	2	2	3	1	0	0	0.0	0.0	8	Not	2.0
18.0	32	0	0	0	Primigravida	Middle	Uneducated	Housewife	Disable	No	Yes	Joint	No	Poor	2	2	3	2	3	2	0	2.0	2.0	18	Depressed	0.0
30.0	36	3	0	3	Multigravida	Intermediate	Matric	Housewife	Healthy	No	No	Joint	No	Poor	0	3	2	2	3	0	2	2.0	0.0	14	Depressed	2.0
26.0	26	1	2	3	Multigravida	Uneducated	Uneducated	Housewife	Healthy	No	Yes	Joint	Yes	Poor	0	3	1	2	1	3	2	2.0	3.0	17	Depressed	0.0
23.0	30	0	0	0	Primigravida	Matric	Primary	Housewife	Healthy	No	No	Joint	Yes	Poor	2	0	0	2	2	0	2	3.0	2.0	13	Depressed	0.0
20.0	28	0	0	0	Primigravida	Intermediate	Matric	Housewife	Healthy	No	Yes	Joint	No	Poor	3	1	2	0	0	1	2	0.0	1.0	10	Depressed	2.0
28.0	32	2	0	2	Multigravida	Uneducated	Uneducated	Housewife	Healthy	No	No	Joint	Yes	Moderate	1	2	2	3	3	2	1	2.0	0.0	16	Depressed	0.0
27.0	32	1	1	2	Multigravida	Middle	Uneducated	Housewife	Healthy	Yes	No	Joint	No	Moderate	0	2	3	2	3	2	2	3.0	3.0	20	Depressed	0.0
35.0	26	1	0	1	Primigravida	Intermediate	Matric	Housewife	Healthy	Yes	Yes	Joint	No	Moderate	0	3	3	2	3	0	0	2.0	0.0	13	Depressed	1.0
19.0	32	0	0	0	Primigravida	Primary	Uneducated	Working Lady	Healthy	No	Yes	Joint	Yes	Good	3	1	2	2	3	0	2	1.0	1.0	15	Depressed	1.0
24.0	36	1	1	2	Multigravida	Matric	Primary	Housewife	Healthy	No	No	Joint	No	Moderate	0	3	2	2	0	3	2	2.0	2.0	16	Depressed	0.0
36.0	29	1	1	2	Multigravida	Uneducated	Uneducated	Housewife	Healthy	No	Yes	Joint	Yes	Moderate	3	0	2	1	3	1	0	2.0	0.0	12	Depressed	0.0
31.0	30	3	0	3	Multigravida	Intermediate	Matric	Housewife	Healthy	Yes	No	Nuclear	Yes	Poor	2	0	2	3	2	1	1	3.0	2.0	16	Depressed	0.0
19.0	39	0	0	0	Primigravida	Graduation	Graduation	Working Lady	Healthy	No	Yes	Joint	Yes	Poor	2	3	3	2	3	0	2	3.0	2.0	20	Depressed	2.0
35.0	29	4	0	4	Multigravida	Matric	Primary	Housewife	Healthy	Yes	No	Joint	Yes	Poor	3	0	3	2	2	0	0	3.0	0.0	13	Depressed	0.0
25.0	27	1	0	1	Multigravida	Graduation	Graduation	Working Lady	Disable	Yes	No	Joint	Yes	Good	0	3	1	2	1	1	1	2.0	1.0	12	Depressed	2.0
26.0	29	2	0	2	Multigravida	Intermediate	Matric	Working Lady	Healthy	No	Yes	Joint	Yes	Good	2	0	1	1	0	2	0	0.0	1.0	7	Not	0.0
28.0	28	0	4	4	Multigravida	Uneducated	Uneducated	Housewife	Healthy	Yes	No	Joint	No	Moderate	2	0	3	0	1	0	2	2.0	2.0	12	Depressed	2.0
28.0	36	0	2	2	Multigravida	Uneducated	Uneducated	Housewife	Healthy	Yes	No	Joint	No	Good	0	0	2	0	1	0	2	3.0	0.0	8	Not	0.0
20.0	32	1	0	1	Multigravida	Uneducated	Uneducated	Housewife	Disable	No	No	Nuclear	No	Moderate	2	2	3	0	3	2	2	2.0	2.0	18	Depressed	2.0
37.0	29	0	4	4	Multigravida	Graduation	Uneducated	Housewife	Healthy	No	Yes	Nuclear	No	Moderate	1	2	2	0	3	2	2	1.0	3.0	16	Depressed	2.0
26.0	30	0	0	0	Primigravida	Intermediate	Matric	Housewife	Healthy	No	No	Joint	Yes	Good	0	0	2	2	0	3	1	0.0	1.0	9	Not	0.0
29.0	29	2	0	2	Multigravida	Matric	Primary	Housewife	Healthy	Yes	No	Joint	No	Moderate	0	2	1	0	1	2	2	2.0	3.0	13	Depressed	2.0
29.0	32	1	2	3	Multigravida	Matric	Primary	Housewife	Healthy	Yes	Yes	Joint	Yes	Moderate	0	3	3	1	2	2	0	3.0	2.0	16	Depressed	2.0
25.0	27	2	0	2	Multigravida	Uneducated	Uneducated	Housewife	Healthy	No	Yes	Nuclear	No	Good	3	1	2	1	3	0	1	1.0	2.0	14	Depressed	0.0
19.0	36	0	0	0	Primigravida	Middle	Uneducated	Housewife	Healthy	Yes	No	Joint	Yes	Good	0	3	1	2	2	1	0	0.0	3.0	12	Depressed	0.0
31.0	29	1	2	3	Multigravida	Primary	Uneducated	Housewife	Healthy	No	No	Nuclear	No	Moderate	2	2	3	3	2	1	1	2.0	1.0	17	Depressed	0.0
25.0	32	0	0	0	Primigravida	Graduation	Graduation	Housewife	Healthy	Yes	No	Nuclear	Yes	Poor	1	0	2	2	3	0	2	1.0	2.0	13	Depressed	2.0
23.0	27	1	0	1	Multigravida	Graduation	Graduation	Housewife	Disable	No	No	Nuclear	Yes	Moderate	1	0	0	2	1	1	1	2.0	1.0	9	Not	2.0
24.0	32	0	1	1	Multigravida	Middle	Uneducated	Housewife	Healthy	No	No	Nuclear	Yes	Moderate	0	2	1	2	2	0	1	1.0	0.0	9	Not	2.0
26.0	28	0	0	0	Primigravida	Uneducated	Uneducated	Housewife	Healthy	Yes	No	Nuclear	No	Poor	2	1	2	2	3	2	0	0.0	0.0	12	Depressed	0.0
25.0	34	0	0	0	Primigravida	Matric	Primary	Housewife	Healthy	No	No	Joint	Yes	Moderate	1	3	2	3	3	3	0	3.0	2.0	20	Depressed	2.0
30.0	26	1	2	3	Multigravida	Intermediate	Matric	Housewife	Healthy	No	No	Nuclear	No	Moderate	3	3	2	3	3	2	2	2.0	2.0	22	Depressed	0.0
25.0	38	2	0	2	Multigravida	Primary	Uneducated	Housewife	Healthy	Yes	Yes	Joint	Yes	Poor	1	0	1	0	2	0	0	0.0	0.0	4	Not	2.0
31.0	32	1	3	4	Multigravida	Intermediate	Matric	Housewife	Healthy	No	No	Nuclear	No	Poor	2	1	2	3	2	1	2	3.0	0.0	16	Depressed	0.0
19.0	32	0	1	1	Multigravida	Primary	Uneducated	Housewife	Healthy	No	No	Nuclear	Yes	Poor	2	2	3	2	3	0	2	3.0	3.0	20	Depressed	2.0
35.0	28	0	4	4	Multigravida	Matric	Primary	Housewife	Healthy	Yes	No	Joint	Yes	Poor	0	0	3	2	2	0	3	3.0	0.0	13	Depressed	2.0
25.0	27	0	1	1	Multigravida	Intermediate	Matric	Housewife	Healthy	No	No	Joint	Yes	Poor	2	2	3	2	3	2	0	1.0	3.0	18	Depressed	2.0
22.0	38	0	2	2	Multigravida	Matric	Primary	Working Lady	Healthy	No	Yes	Joint	Yes	Poor	1	0	0	0	1	2	0	1.0	0.0	5	Not	0.0
28.0	31	2	0	2	Multigravida	Intermediate	Matric	Housewife	Healthy	Yes	No	Nuclear	Yes	Poor	2	2	0	3	1	2	0	0.0	0.0	10	Depressed	0.0
27.0	29	0	2	2	Multigravida	Graduation	Graduation	Housewife	Healthy	Yes	No	Joint	Yes	Moderate	2	1	0	0	1	2	1	3.0	0.0	10	Depressed	0.0
31.0	35	0	4	4	Multigravida	Matric	Primary	Housewife	Healthy	Yes	No	Joint	No	Moderate	3	1	1	1	1	3	0	1.0	2.0	13	Depressed	2.0
38.0	29	4	0	4	Multigravida	Matric	Primary	Housewife	Healthy	Yes	No	Joint	Yes	Poor	1	1	3	3	0	1	3	0.0	1.0	13	Depressed	0.0
29.0	29	2	0	2	Multigravida	Middle	Uneducated	Housewife	Healthy	Yes	No	Joint	No	Poor	2	2	3	3	1	2	0	0.0	2.0	15	Depressed	2.0
29.0	32	0	2	2	Multigravida	Uneducated	Uneducated	Working Lady	Healthy	Yes	No	Joint	Yes	Poor	0	2	2	2	1	3	1	3.0	1.0	15	Depressed	0.0
24.0	39	1	0	1	Multigravida	Middle	Uneducated	Housewife	Healthy	No	No	Joint	No	Good	3	2	2	2	2	0	3	0.0	2.0	16	Depressed	0.0
28.0	29	0	0	0	Primigravida	Graduation	Graduation	Working Lady	Healthy	No	Yes	Joint	Yes	Moderate	1	2	3	1	3	2	0	2.0	2.0	16	Depressed	2.0
34.0	26	1	1	2	Multigravida	Primary	Uneducated	Housewife	Healthy	No	No	Joint	No	Good	2	1	3	1	1	2	3	3.0	3.0	19	Depressed	0.0
24.0	32	0	1	1	Multigravida	Graduation	Middle	Housewife	Healthy	No	Yes	Joint	No	Moderate	2	0	3	0	1	2	0	1.0	2.0	11	Depressed	0.0
19.0	32	0	0	0	Primigravida	Matric	Primary	Housewife	Healthy	Yes	Yes	Nuclear	Yes	Good	1	1	0	3	2	3	2	2.0	3.0	17	Depressed	0.0
27.0	27	2	1	3	Multigravida	Intermediate	Matric	Working Lady	Healthy	Yes	No	Nuclear	Yes	Poor	0	3	2	3	3	0	2	0.0	1.0	14	Depressed	0.0
20.0	29	0	1	1	Multigravida	Matric	Primary	Housewife	Disable	No	Yes	Nuclear	No	Moderate	2	2	3	1	1	0	0	3.0	1.0	13	Depressed	2.0
33.0	32	0	4	4	Multigravida	Primary	Uneducated	Housewife	Healthy	No	No	Joint	Yes	Moderate	3	3	0	2	2	3	0	3.0	0.0	16	Depressed	2.0
27.0	35	1	1	2	Multigravida	Intermediate	Matric	Working Lady	Healthy	No	Yes	Joint	No	Moderate	3	3	2	2	1	0	0	1.0	0.0	12	Depressed	0.0
28.0	34	0	2	2	Multigravida	Intermediate	Matric	Housewife	Healthy	No	No	Joint	Yes	Good	3	2	2	2	2	0	0	0.0	0.0	11	Depressed	0.0
19.0	30	0	2	2	Multigravida	Primary	Uneducated	Working Lady	Healthy	No	Yes	Nuclear	No	Moderate	1	2	0	2	3	3	1	3.0	1.0	16	Depressed	2.0
24.0	39	1	1	2	Multigravida	Matric	Primary	Housewife	Healthy	No	No	Joint	No	Moderate	2	2	3	2	1	0	3	0.0	1.0	14	Depressed	2.0
28.0	30	0	3	3	Multigravida	Graduation	Graduation	Working Lady	Healthy	Yes	No	Nuclear	Yes	Moderate	3	2	1	1	0	2	0	2.0	2.0	13	Depressed	0.0
35.0	27	1	1	2	Multigravida	Primary	Uneducated	Housewife	Healthy	No	No	Joint	No	Moderate	1	1	2	1	0	2	3	3.0	3.0	16	Depressed	2.0
24.0	32	0	1	1	Multigravida	Graduation	Middle	Housewife	Healthy	No	No	Joint	No	Moderate	1	0	2	0	0	2	0	1.0	1.0	7	Not	0.0
20.0	30	0	1	1	Multigravida	Intermediate	Matric	Housewife	Healthy	No	Yes	Joint	No	Good	3	2	0	0	1	2	0	0.0	2.0	10	Depressed	2.0
28.0	31	1	0	1	Multigravida	Matric	Primary	Housewife	Healthy	Yes	No	Joint	Yes	Poor	1	2	1	0	1	0	1	1.0	0.0	7	Not	2.0
18.0	32	0	0	0	Primigravida	Matric	Primary	Housewife	Healthy	No	Yes	Joint	No	Moderate	2	3	3	3	2	0	2	1.0	0.0	16	Depressed	2.0
21.0	36	0	0	0	Primigravida	Intermediate	Matric	Housewife	Healthy	No	No	Joint	No	Moderate	1	0	2	3	2	0	2	2.0	0.0	12	Depressed	2.0
34.0	33	0	2	2	Multigravida	Matric	Primary	Housewife	Healthy	No	Yes	Nuclear	Yes	Moderate	2	0	1	1	2	0	1	0.0	0.0	7	Not	2.0
23.0	29	1	0	1	Multigravida	Intermediate	Matric	Working Lady	Healthy	No	No	Joint	Yes	Good	1	2	0	2	1	0	1	1.0	1.0	9	Not	2.0
28.0	32	1	0	1	Multigravida	Matric	Primary	Housewife	Healthy	No	No	Joint	No	Moderate	0	1	2	2	2	0	0	0.0	0.0	7	Not	2.0
22.0	32	1	0	1	Multigravida	Matric	Primary	Housewife	Healthy	No	Yes	Joint	No	Moderate	0	2	3	1	2	1	2	1.0	1.0	13	Depressed	2.0
30.0	28	0	2	2	Multigravida	Graduation	Graduation	Housewife	Healthy	Yes	No	Joint	No	Good	2	1	1	2	1	0	0	2.0	0.0	9	Not	1.0
22.0	28	0	1	1	Multigravida	Middle	Uneducated	Housewife	Healthy	Yes	Yes	Joint	No	Good	2	2	3	3	1	2	0	0.0	2.0	15	Depressed	1.0
25.0	26	0	0	0	Primigravida	Graduation	Graduation	Working Lady	Healthy	Yes	No	Nuclear	Yes	Poor	2	1	2	2	3	3	0	1.0	2.0	16	Depressed	1.0
20.0	36	1	0	1	Multigravida	Primary	Uneducated	Housewife	Healthy	No	No	Nuclear	Yes	Poor	0	3	2	3	2	0	0	1.0	0.0	11	Depressed	1.0
34.0	38	0	0	0	Primigravida	Intermediate	Matric	Housewife	Healthy	Yes	No	Nuclear	Yes	Poor	0	3	2	1	2	2	0	0.0	3.0	13	Depressed	1.0
33.0	37	1	2	3	Multigravida	Graduation	Graduation	Working Lady	Healthy	Yes	No	Joint	Yes	Poor	3	1	3	3	2	0	0	3.0	0.0	15	Depressed	1.0
22.0	30	1	0	1	Multigravida	Matric	Primary	Housewife	Healthy	No	Yes	Joint	Yes	Moderate	3	0	0	2	2	0	2	1.0	1.0	11	Depressed	2.0
25.0	28	2	0	2	Multigravida	Intermediate	Matric	Housewife	Healthy	No	No	Nuclear	Yes	Good	0	1	2	2	2	0	1	2.0	1.0	11	Depressed	2.0
37.0	27	2	2	4	Multigravida	Uneducated	Uneducated	Housewife	Healthy	Yes	Yes	Nuclear	Yes	Moderate	1	0	2	2	3	0	1	0.0	0.0	9	Not	1.0
31.0	36	0	3	3	Multigravida	Graduation	Graduation	Housewife	Healthy	No	No	Nuclear	Yes	Good	0	2	3	2	1	0	0	2.0	0.0	10	Depressed	1.0
19.0	28	0	0	0	Primigravida	Intermediate	Matric	Housewife	Healthy	No	Yes	Joint	Yes	Poor	2	1	2	2	0	0	0	0.0	2.0	9	Not	2.0
22.0	28	0	0	0	Primigravida	Primary	Uneducated	Housewife	Healthy	Yes	No	Joint	Yes	Moderate	1	2	3	3	2	0	1	2.0	3.0	17	Depressed	1.0
36.0	26	0	0	0	Primigravida	Graduation	Middle	Housewife	Healthy	Yes	Yes	Nuclear	No	Moderate	0	2	3	2	1	2	0	2.0	3.0	15	Depressed	2.0
24.0	28	1	0	1	Multigravida	Intermediate	Matric	Housewife	Healthy	No	No	Joint	Yes	Good	1	1	2	3	2	2	0	3.0	0.0	14	Depressed	1.0
21.0	36	0	1	1	Multigravida	Uneducated	Uneducated	Housewife	Healthy	Yes	No	Nuclear	Yes	Good	2	0	2	2	2	0	0	1.0	2.0	11	Depressed	2.0
25.0	33	0	0	0	Primigravida	Graduation	Graduation	Housewife	Healthy	No	Yes	Nuclear	Yes	Poor	2	1	0	3	0	0	0	1.0	0.0	7	Not	1.0
32.0	32	0	0	0	Primigravida	Matric	Primary	Housewife	Healthy	Yes	Yes	Nuclear	No	Poor	2	1	2	2	1	2	0	1.0	3.0	14	Depressed	1.0
25.0	32	0	0	0	Primigravida	Intermediate	Matric	Housewife	Healthy	No	No	Joint	No	Poor	0	3	3	2	3	0	1	2.0	0.0	14	Depressed	1.0
26.0	28	1	0	1	Multigravida	Matric	Primary	Housewife	Healthy	No	Yes	Joint	No	Moderate	0	2	3	3	3	2	0	2.0	3.0	18	Depressed	1.0
27.0	28	2	0	2	Multigravida	Matric	Primary	Housewife	Healthy	No	No	Joint	No	Moderate	2	0	3	2	1	0	0	2.0	3.0	13	Depressed	2.0
25.0	39	0	0	0	Primigravida	Graduation	Middle	Working Lady	Healthy	No	No	Nuclear	Yes	Poor	0	3	2	3	3	0	2	0.0	2.0	15	Depressed	1.0
28.0	28	2	1	3	Multigravida	Primary	Uneducated	Working Lady	Healthy	No	No	Joint	Yes	Good	2	1	3	2	3	0	2	2.0	2.0	17	Depressed	2.0
26.0	32	0	0	0	Primigravida	Graduation	Middle	Housewife	Healthy	No	Yes	Joint	Yes	Moderate	2	1	1	2	3	0	0	3.0	0.0	12	Depressed	2.0
24.0	36	0	0	0	Primigravida	Matric	Primary	Housewife	Healthy	No	No	Nuclear	Yes	Poor	2	1	3	2	0	3	0	2.0	2.0	15	Depressed	2.0
26.0	28	1	0	1	Multigravida	Matric	Primary	Housewife	Healthy	No	Yes	Nuclear	Yes	Good	2	0	2	1	3	0	0	2.0	0.0	10	Depressed	2.0
20.0	36	0	0	0	Primigravida	Matric	Primary	Housewife	Healthy	No	No	Nuclear	Yes	Poor	2	1	3	2	1	1	0	1.0	1.0	12	Depressed	2.0
33.0	35	0	1	1	Multigravida	Graduation	Graduation	Housewife	Healthy	No	No	Nuclear	No	Good	2	2	3	2	2	0	0	0.0	0.0	11	Depressed	1.0
24.0	36	0	1	1	Multigravida	Primary	Uneducated	Housewife	Healthy	No	No	Joint	Yes	Poor	2	0	3	3	3	3	2	2.0	3.0	21	Depressed	2.0
28.0	36	1	1	2	Multigravida	Graduation	Middle	Housewife	Healthy	Yes	No	Joint	Yes	Poor	0	2	3	3	2	3	0	0.0	0.0	13	Depressed	2.0
30.0	37	2	1	3	Multigravida	Intermediate	Matric	Housewife	Healthy	No	No	Nuclear	No	Good	2	0	0	1	0	0	0	2.0	0.0	5	Not	1.0
28.0	30	0	1	1	Multigravida	Uneducated	Uneducated	Housewife	Healthy	Yes	Yes	Joint	Yes	Poor	2	1	1	2	2	3	0	2.0	3.0	16	Depressed	2.0
27.0	27	1	0	1	Multigravida	Graduation	Graduation	Housewife	Healthy	No	Yes	Joint	No	Good	3	1	1	2	1	0	3	1.0	0.0	12	Depressed	2.0
32.0	29	0	1	1	Multigravida	Intermediate	Matric	Housewife	Healthy	No	No	Joint	No	Good	1	2	3	3	3	1	2	0.0	3.0	18	Depressed	2.0
28.0	36	2	0	2	Multigravida	Matric	Primary	Housewife	Healthy	Yes	Yes	Joint	No	Poor	2	1	3	2	2	0	1	1.0	1.0	13	Depressed	2.0
26.0	37	0	0	0	Primigravida	Graduation	Graduation	Housewife	Healthy	No	Yes	Joint	Yes	Poor	0	2	2	3	2	1	2	2.0	3.0	17	Depressed	2.0
34.0	28	0	0	0	Primigravida	Graduation	Graduation	Working Lady	Healthy	Yes	Yes	Joint	Yes	Good	0	2	3	3	2	0	2	2.0	3.0	17	Depressed	1.0
24.0	32	1	0	1	Multigravida	Graduation	Middle	Housewife	Healthy	No	No	Joint	No	Poor	0	3	2	3	3	1	2	2.0	0.0	16	Depressed	2.0
29.0	37	1	1	2	Multigravida	Graduation	Graduation	Working Lady	Healthy	No	Yes	Nuclear	Yes	Moderate	3	0	3	3	3	2	2	2.0	3.0	21	Depressed	1.0
19.0	32	0	0	0	Primigravida	Matric	Primary	Housewife	Healthy	No	Yes	Nuclear	Yes	Moderate	0	1	3	1	1	0	0	1.0	0.0	7	Not	2.0
22.0	36	0	0	0	Primigravida	Intermediate	Matric	Housewife	Healthy	No	Yes	Nuclear	Yes	Good	1	0	3	1	1	0	0	0.0	0.0	6	Not	2.0
26.0	28	0	0	0	Primigravida	Intermediate	Matric	Housewife	Healthy	No	Yes	Joint	Yes	Good	1	2	3	2	3	0	2	3.0	1.0	17	Depressed	1.0
26.0	36	0	0	0	Primigravida	Matric	Primary	Housewife	Healthy	No	Yes	Joint	Yes	Moderate	2	0	2	2	1	0	3	2.0	0.0	12	Depressed	2.0
28.0	36	0	0	0	Primigravida	Graduation	Middle	Working Lady	Healthy	No	No	Joint	No	Moderate	0	2	3	1	1	0	0	2.0	1.0	10	Depressed	1.0
28.0	26	0	1	1	Multigravida	Matric	Primary	Housewife	Healthy	Yes	Yes	Nuclear	Yes	Moderate	3	1	2	1	1	1	0	1.0	3.0	13	Depressed	1.0
22.0	36	0	0	0	Primigravida	Graduation	Graduation	Working Lady	Healthy	Yes	Yes	Nuclear	No	Moderate	3	0	2	3	3	1	0	0.0	1.0	13	Depressed	2.0
32.0	36	3	1	4	Multigravida	Middle	Uneducated	Housewife	Healthy	No	Yes	Nuclear	Yes	Poor	2	1	2	2	2	0	1	1.0	0.0	11	Depressed	1.0
20.0	33	0	0	0	Primigravida	Matric	Primary	Housewife	Healthy	No	Yes	Joint	No	Good	3	1	3	2	2	0	0	2.0	0.0	13	Depressed	1.0
30.0	32	0	2	2	Multigravida	Graduation	Uneducated	Housewife	Healthy	Yes	Yes	Joint	Yes	Moderate	2	3	3	1	3	3	2	0.0	2.0	19	Depressed	1.0
22.0	32	1	1	2	Multigravida	Uneducated	Uneducated	Housewife	Healthy	No	No	Joint	Yes	Good	0	0	0	3	0	0	1	0.0	0.0	4	Not	2.0
27.0	32	0	0	0	Primigravida	Intermediate	Matric	Housewife	Healthy	Yes	Yes	Joint	No	Poor	2	0	0	1	2	0	1	1.0	0.0	7	Not	1.0
22.0	32	0	0	0	Primigravida	Intermediate	Matric	Housewife	Healthy	No	Yes	Joint	Yes	Poor	3	0	2	3	3	0	1	1.0	0.0	13	Depressed	2.0
30.0	36	1	0	1	Multigravida	Graduation	Graduation	Housewife	Healthy	No	Yes	Joint	Yes	Poor	2	1	2	2	1	0	1	0.0	0.0	9	Not	1.0
22.0	28	1	0	1	Multigravida	Matric	Primary	Housewife	Healthy	No	No	Nuclear	Yes	Poor	0	1	3	2	3	0	2	1.0	0.0	12	Depressed	2.0
18.0	36	0	0	0	Primigravida	Primary	Uneducated	Housewife	Healthy	No	No	Nuclear	No	Good	3	0	2	3	2	2	3	0.0	0.0	15	Depressed	2.0
23.0	36	0	0	0	Primigravida	Intermediate	Matric	Housewife	Healthy	Yes	No	Nuclear	Yes	Poor	1	3	2	3	3	1	2	3.0	3.0	21	Depressed	2.0
30.0	36	0	5	5	Multigravida	Primary	Uneducated	Housewife	Healthy	No	No	Joint	Yes	Poor	0	3	2	3	1	0	1	2.0	0.0	12	Depressed	1.0
30.0	32	0	0	0	Primigravida	Graduation	Middle	Housewife	Healthy	No	Yes	Nuclear	Yes	Poor	1	1	2	3	3	1	0	0.0	1.0	12	Depressed	1.0
32.0	28	1	2	3	Multigravida	Middle	Uneducated	Housewife	Healthy	Yes	Yes	Nuclear	Yes	Good	3	3	2	2	1	3	3	0.0	3.0	20	Depressed	1.0
34.0	32	1	2	3	Multigravida	Matric	Primary	Housewife	Healthy	No	Yes	Joint	Yes	Moderate	0	2	3	3	2	2	2	0.0	1.0	15	Depressed	1.0
23.0	29	1	0	1	Multigravida	Primary	Uneducated	Housewife	Healthy	No	Yes	Nuclear	No	Moderate	2	3	1	2	2	3	0	2.0	3.0	18	Depressed	2.0
24.0	28	1	0	1	Multigravida	Matric	Primary	Housewife	Healthy	No	No	Nuclear	Yes	Moderate	1	2	3	1	1	0	1	2.0	0.0	11	Depressed	2.0
20.0	37	0	0	0	Primigravida	Intermediate	Matric	Housewife	Healthy	No	No	Nuclear	No	Good	1	0	0	1	0	0	0	2.0	2.0	6	Not	1.0
27.0	30	0	0	0	Primigravida	Matric	Primary	Housewife	Healthy	No	Yes	Joint	Yes	Moderate	2	1	2	2	2	3	0	2.0	1.0	15	Depressed	2.0
29.0	27	1	1	2	Multigravida	Graduation	Graduation	Housewife	Healthy	No	No	Joint	No	Moderate	1	2	2	2	1	0	3	1.0	3.0	15	Depressed	2.0
31.0	29	2	0	2	Multigravida	Intermediate	Matric	Housewife	Healthy	No	No	Joint	Yes	Good	3	2	3	0	3	1	1	0.0	1.0	14	Depressed	2.0
20.0	32	1	0	1	Multigravida	Uneducated	Uneducated	Housewife	Healthy	Yes	Yes	Joint	Yes	Good	3	1	3	3	3	0	1	0.0	2.0	16	Depressed	2.0
26.0	28	1	1	2	Multigravida	Intermediate	Matric	Housewife	Healthy	Yes	Yes	Joint	No	Moderate	1	0	3	3	1	0	1	2.0	0.0	11	Depressed	2.0
27.0	26	0	0	0	Primigravida	Intermediate	Matric	Housewife	Healthy	No	Yes	Joint	No	Good	0	2	2	2	1	0	0	0.0	1.0	8	Not	0.0
25.0	36	0	0	0	Primigravida	Intermediate	Matric	Housewife	Healthy	Yes	No	Nuclear	Yes	Good	2	3	2	2	1	1	1	2.0	1.0	15	Depressed	0.0
24.0	32	0	1	1	Multigravida	Graduation	Middle	Housewife	Healthy	No	Yes	Nuclear	Yes	Good	2	0	3	3	1	2	1	1.0	0.0	13	Depressed	2.0
26.0	32	0	0	0	Primigravida	Graduation	Middle	Housewife	Healthy	Yes	Yes	Nuclear	Yes	Poor	1	0	2	1	2	1	0	0.0	0.0	7	Not	0.0
28.0	34	2	0	2	Multigravida	Matric	Primary	Housewife	Healthy	Yes	Yes	Joint	Yes	Poor	2	1	3	2	3	0	0	2.0	0.0	13	Depressed	2.0
22.0	32	0	0	0	Primigravida	Graduation	Middle	Housewife	Healthy	No	Yes	Joint	Yes	Moderate	3	0	3	1	3	0	0	2.0	0.0	12	Depressed	2.0
26.0	29	0	0	0	Primigravida	Graduation	Graduation	Housewife	Healthy	No	No	Joint	Yes	Good	1	2	2	2	1	1	1	2.0	1.0	13	Depressed	2.0
24.0	32	0	0	0	Primigravida	Graduation	Graduation	Housewife	Healthy	Yes	No	Nuclear	No	Moderate	2	0	3	1	1	1	2	2.0	1.0	13	Depressed	2.0
22.0	28	1	0	1	Multigravida	Middle	Uneducated	Housewife	Healthy	No	No	Nuclear	No	Good	2	0	0	0	2	0	0	1.0	0.0	5	Not	2.0
23.0	36	0	1	1	Multigravida	Intermediate	Matric	Housewife	Healthy	No	Yes	Nuclear	Yes	Poor	2	1	2	1	3	0	0	0.0	0.0	9	Not	2.0
28.0	30	1	0	1	Multigravida	Matric	Primary	Housewife	Healthy	Yes	Yes	Nuclear	Yes	Poor	2	0	3	1	1	0	0	0.0	0.0	7	Not	2.0
25.0	36	1	0	1	Multigravida	Uneducated	Uneducated	Housewife	Healthy	No	Yes	Joint	Yes	Poor	2	1	3	2	1	3	2	1.0	3.0	18	Depressed	2.0
22.0	32	2	0	2	Multigravida	Matric	Primary	Housewife	Healthy	Yes	Yes	Joint	Yes	Good	1	0	2	2	1	3	0	2.0	3.0	14	Depressed	2.0
35.0	26	2	1	3	Multigravida	Primary	Uneducated	Housewife	Healthy	Yes	Yes	Joint	Yes	Moderate	1	3	2	3	3	3	3	1.0	3.0	22	Depressed	2.0
30.0	28	0	0	0	Primigravida	Matric	Primary	Housewife	Healthy	No	Yes	Joint	Yes	Moderate	1	0	2	3	1	0	0	2.0	0.0	9	Not	0.0
24.0	36	0	1	1	Multigravida	Graduation	Graduation	Housewife	Healthy	Yes	Yes	Joint	Yes	Moderate	2	1	3	1	2	3	0	2.0	2.0	16	Depressed	0.0
25.0	36	2	0	2	Multigravida	Matric	Primary	Housewife	Healthy	No	Yes	Joint	Yes	Good	2	0	1	1	2	0	0	2.0	3.0	11	Depressed	1.0
22.0	29	1	0	1	Multigravida	Matric	Primary	Housewife	Healthy	Yes	Yes	Nuclear	Yes	Good	2	0	2	1	2	0	1	0.0	0.0	8	Not	2.0
27.0	32	1	1	2	Multigravida	Uneducated	Uneducated	Housewife	Healthy	No	No	Nuclear	Yes	Good	1	2	1	2	1	2	3	1.0	1.0	14	Depressed	1.0
23.0	28	1	1	2	Multigravida	Intermediate	Matric	Housewife	Healthy	No	Yes	Joint	Yes	Moderate	3	1	3	2	1	1	0	1.0	1.0	13	Depressed	1.0
20.0	36	0	0	0	Primigravida	Intermediate	Matric	Housewife	Healthy	No	No	Joint	Yes	Moderate	3	0	3	1	3	0	0	1.0	0.0	11	Depressed	1.0
37.0	30	2	2	4	Multigravida	Matric	Primary	Working Lady	Healthy	No	Yes	Joint	Yes	Moderate	1	2	2	0	0	1	1	2.0	1.0	10	Depressed	1.0
30.0	28	0	0	0	Primigravida	Graduation	Graduation	Housewife	Healthy	No	No	Nuclear	Yes	Moderate	1	1	3	3	3	2	0	1.0	1.0	15	Depressed	1.0
30.0	36	0	5	5	Multigravida	Middle	Uneducated	Housewife	Healthy	No	No	Nuclear	No	Good	0	2	1	2	1	0	1	2.0	0.0	9	Not	1.0
22.0	32	1	0	1	Multigravida	Uneducated	Uneducated	Housewife	Healthy	No	Yes	Joint	Yes	Poor	1	1	2	3	1	1	0	1.0	1.0	11	Depressed	1.0
24.0	32	1	2	3	Multigravida	Uneducated	Uneducated	Housewife	Healthy	Yes	No	Nuclear	No	Poor	2	1	3	1	1	0	0	1.0	1.0	10	Depressed	1.0
26.0	36	1	1	2	Multigravida	Graduation	Graduation	Housewife	Healthy	No	No	Nuclear	Yes	Poor	3	0	1	2	1	1	2	0.0	0.0	10	Depressed	1.0
30.0	32	0	0	0	Primigravida	Middle	Uneducated	Housewife	Healthy	Yes	No	Joint	Yes	Good	2	1	1	2	1	0	1	2.0	0.0	10	Depressed	2.0
20.0	28	0	2	2	Multigravida	Uneducated	Uneducated	Housewife	Healthy	Yes	Yes	Joint	Yes	Good	0	2	2	1	3	2	1	0.0	1.0	12	Depressed	2.0
25.0	36	2	1	3	Multigravida	Uneducated	Uneducated	Housewife	Healthy	No	Yes	Joint	Yes	Poor	1	2	1	3	1	0	2	1.0	0.0	11	Depressed	1.0
26.0	29	1	0	1	Multigravida	Uneducated	Uneducated	Housewife	Healthy	No	No	Nuclear	No	Poor	0	2	1	3	1	0	3	0.0	0.0	10	Depressed	2.0
24.0	32	0	0	0	Primigravida	Intermediate	Matric	Housewife	Healthy	Yes	Yes	Joint	Yes	Poor	0	1	0	1	0	0	2	0.0	0.0	4	Not	1.0
22.0	39	0	0	0	Primigravida	Intermediate	Matric	Housewife	Healthy	No	Yes	Joint	Yes	Moderate	1	2	1	2	1	1	1	2.0	2.0	13	Depressed	1.0
25.0	30	1	1	2	Multigravida	Matric	Primary	Housewife	Healthy	No	No	Joint	No	Poor	0	3	1	3	0	1	2	2.0	0.0	12	Depressed	2.0
20.0	36	1	0	1	Multigravida	Uneducated	Uneducated	Housewife	Healthy	No	No	Nuclear	Yes	Poor	1	3	1	1	3	1	3	1.0	0.0	14	Depressed	2.0
30.0	36	1	2	3	Multigravida	Matric	Primary	Housewife	Healthy	Yes	Yes	Joint	No	Poor	2	1	3	3	1	1	2	0.0	0.0	13	Depressed	2.0
27.0	26	0	0	0	Primigravida	Graduation	Middle	Housewife	Healthy	Yes	Yes	Joint	Yes	Poor	2	1	2	1	1	1	0	0.0	2.0	10	Depressed	0.0
20.0	29	0	0	0	Primigravida	Intermediate	Matric	Housewife	Healthy	No	Yes	Nuclear	Yes	Good	3	0	1	2	0	0	2	0.0	0.0	8	Not	2.0
27.0	32	2	0	2	Multigravida	Uneducated	Uneducated	Housewife	Healthy	Yes	Yes	Nuclear	No	Moderate	3	1	0	2	1	0	2	0.0	0.0	9	Not	2.0
23.0	32	0	0	0	Primigravida	Graduation	Middle	Housewife	Healthy	No	Yes	Nuclear	No	Poor	1	0	1	0	1	1	1	1.0	0.0	6	Not	2.0
27.0	30	0	0	0	Primigravida	Graduation	Graduation	Housewife	Healthy	No	Yes	Nuclear	Yes	Poor	1	1	1	0	3	0	0	1.0	0.0	7	Not	0.0
23.0	36	0	0	0	Primigravida	Graduation	Graduation	Working Lady	Healthy	No	No	Joint	Yes	Good	1	1	0	1	2	1	1	1.0	1.0	9	Not	0.0
29.0	31	1	1	2	Multigravida	Middle	Uneducated	Housewife	Healthy	No	Yes	Nuclear	Yes	Moderate	0	3	3	1	0	0	3	1.0	1.0	12	Depressed	2.0
28.0	32	2	2	4	Multigravida	Primary	Uneducated	Housewife	Healthy	No	No	Nuclear	Yes	Moderate	0	2	2	3	3	1	0	1.0	1.0	13	Depressed	0.0
23.0	36	0	0	0	Primigravida	Graduation	Graduation	Housewife	Healthy	No	No	Nuclear	Yes	Moderate	1	0	1	0	2	0	0	2.0	0.0	6	Not	0.0
28.0	30	1	0	1	Multigravida	Graduation	Middle	Housewife	Healthy	No	Yes	Nuclear	No	Good	1	0	1	0	3	1	1	0.0	3.0	10	Depressed	0.0
19.0	26	0	0	0	Primigravida	Intermediate	Matric	Housewife	Healthy	No	Yes	Nuclear	No	Good	2	2	1	0	1	0	0	0.0	0.0	6	Not	0.0
31.0	39	2	0	2	Multigravida	Matric	Primary	Working Lady	Healthy	No	Yes	Joint	No	Moderate	3	1	1	2	3	0	2	0.0	1.0	13	Depressed	0.0
20.0	28	0	0	0	Primigravida	Graduation	Graduation	Working Lady	Healthy	No	No	Joint	No	Good	1	0	0	0	1	0	0	0.0	0.0	2	Not	0.0
29.0	31	1	1	2	Multigravida	Graduation	Graduation	Working Lady	Healthy	No	No	Joint	No	Moderate	3	2	1	1	3	1	2	1.0	0.0	14	Depressed	0.0
30.0	26	1	0	1	Multigravida	Graduation	Middle	Housewife	Healthy	Yes	Yes	Joint	No	Good	3	1	1	1	3	0	0	0.0	0.0	9	Not	0.0
32.0	32	0	2	2	Multigravida	Matric	Primary	Housewife	Healthy	Yes	No	Nuclear	No	Moderate	3	0	1	1	1	0	0	3.0	0.0	9	Not	0.0
35.0	28	1	2	3	Multigravida	Matric	Primary	Housewife	Healthy	Yes	Yes	Nuclear	No	Moderate	1	3	3	3	2	3	0	0.0	3.0	18	Depressed	0.0
24.0	32	0	2	2	Multigravida	Matric	Primary	Housewife	Healthy	No	Yes	Nuclear	No	Moderate	3	3	1	3	3	0	0	3.0	0.0	16	Depressed	2.0
29.0	28	0	1	1	Multigravida	Graduation	Middle	Housewife	Healthy	No	No	Joint	No	Moderate	3	2	3	3	0	1	0	3.0	0.0	15	Depressed	2.0
28.0	36	1	1	2	Multigravida	Graduation	Middle	Housewife	Healthy	Yes	No	Joint	Yes	Moderate	2	0	2	2	3	3	2	3.0	2.0	19	Depressed	2.0
27.0	32	1	0	1	Multigravida	Graduation	Graduation	Housewife	Healthy	No	No	Joint	No	Moderate	1	0	3	0	2	0	0	3.0	0.0	9	Not	2.0
32.0	36	0	2	2	Multigravida	Graduation	Graduation	Working Lady	Healthy	No	No	Nuclear	No	Poor	3	0	3	2	3	2	3	0.0	2.0	18	Depressed	0.0
26.0	28	2	0	2	Multigravida	Intermediate	Matric	Housewife	Healthy	No	No	Nuclear	Yes	Poor	1	0	2	0	0	0	1	0.0	0.0	4	Not	2.0
35.0	32	0	2	2	Multigravida	Primary	Uneducated	Housewife	Healthy	Yes	No	Nuclear	Yes	Poor	0	3	1	3	2	0	1	0.0	1.0	11	Depressed	2.0
30.0	32	1	0	1	Multigravida	Middle	Uneducated	Housewife	Healthy	Yes	Yes	Joint	No	Good	0	3	2	1	3	0	0	0.0	0.0	9	Not	2.0
25.0	38	0	0	0	Primigravida	Intermediate	Matric	Housewife	Healthy	No	No	Nuclear	No	Moderate	3	2	1	1	2	0	0	1.0	0.0	10	Depressed	2.0
27.0	32	0	0	0	Primigravida	Middle	Uneducated	Housewife	Healthy	No	Yes	Nuclear	No	Poor	3	3	2	2	2	3	0	0.0	0.0	15	Depressed	0.0
30.0	36	1	3	4	Multigravida	Uneducated	Uneducated	Housewife	Healthy	Yes	Yes	Joint	No	Poor	2	3	2	2	2	0	0	2.0	0.0	13	Depressed	2.0
28.0	36	0	0	0	Primigravida	Uneducated	Uneducated	Housewife	Healthy	No	Yes	Nuclear	No	Poor	3	0	2	3	3	0	0	0.0	1.0	12	Depressed	2.0
31.0	28	2	1	3	Multigravida	Graduation	Graduation	Housewife	Healthy	No	No	Nuclear	No	Poor	3	0	2	3	3	3	0	3.0	0.0	17	Depressed	0.0
30.0	36	0	0	0	Primigravida	Intermediate	Matric	Housewife	Healthy	No	Yes	Nuclear	Yes	Poor	2	1	2	0	3	3	0	0.0	2.0	13	Depressed	0.0
24.0	36	0	0	0	Primigravida	Graduation	Graduation	Housewife	Healthy	No	No	Nuclear	No	Poor	2	0	3	3	1	0	1	0.0	1.0	11	Depressed	0.0
25.0	36	1	0	1	Multigravida	Uneducated	Uneducated	Housewife	Healthy	Yes	Yes	Joint	No	Good	0	2	1	2	1	3	2	1.0	1.0	13	Depressed	0.0
22.0	36	0	0	0	Primigravida	Graduation	Graduation	Housewife	Healthy	Yes	Yes	Joint	No	Good	1	1	2	1	0	0	2	0.0	0.0	7	Not	2.0
30.0	26	3	0	3	Multigravida	Matric	Primary	Housewife	Healthy	Yes	No	Joint	No	Moderate	1	2	3	2	3	1	1	2.0	1.0	16	Depressed	0.0
27.0	29	1	0	1	Multigravida	Matric	Primary	Housewife	Healthy	No	Yes	Joint	Yes	Poor	0	1	2	2	0	3	1	0.0	0.0	9	Not	0.0
31.0	37	0	0	0	Primigravida	Matric	Primary	Housewife	Healthy	Yes	Yes	Joint	Yes	Poor	3	1	2	0	0	1	1	0.0	0.0	8	Not	0.0
36.0	29	0	0	0	Primigravida	Primary	Uneducated	Housewife	Healthy	No	Yes	Joint	Yes	Poor	0	2	0	0	1	1	0	2.0	2.0	8	Not	0.0
20.0	30	0	0	0	Primigravida	Matric	Primary	Housewife	Healthy	No	No	Nuclear	Yes	Good	2	1	0	1	0	2	0	1.0	0.0	7	Not	2.0
23.0	36	0	0	0	Primigravida	Graduation	Middle	Housewife	Healthy	Yes	No	Nuclear	No	Good	3	1	3	3	2	0	1	1.0	1.0	15	Depressed	2.0
23.0	32	0	0	0	Primigravida	Matric	Primary	Housewife	Healthy	No	No	Nuclear	Yes	Good	1	3	3	3	3	2	0	1.0	1.0	17	Depressed	2.0
25.0	29	1	0	1	Multigravida	Primary	Uneducated	Housewife	Healthy	No	No	Nuclear	No	Moderate	1	2	1	0	3	1	0	0.0	0.0	8	Not	2.0
27.0	35	0	0	0	Primigravida	Graduation	Graduation	Working Lady	Healthy	No	Yes	Nuclear	No	Moderate	0	2	1	0	3	1	2	0.0	2.0	11	Depressed	2.0
25.0	38	2	0	2	Multigravida	Middle	Uneducated	Working Lady	Healthy	No	Yes	Nuclear	No	Good	0	3	3	3	1	2	1	2.0	1.0	16	Depressed	0.0
31.0	34	2	1	3	Multigravida	Uneducated	Uneducated	Housewife	Healthy	Yes	Yes	Nuclear	Yes	Moderate	1	2	0	1	0	2	2	0.0	2.0	10	Depressed	1.0
26.0	31	0	1	1	Multigravida	Middle	Uneducated	Housewife	Healthy	Yes	Yes	Joint	Yes	Good	3	1	2	3	2	0	1	0.0	0.0	12	Depressed	1.0
28.0	26	0	1	1	Multigravida	Uneducated	Uneducated	Working Lady	Healthy	No	Yes	Joint	Yes	Moderate	2	1	2	1	0	0	1	0.0	1.0	8	Not	1.0
25.0	35	1	1	2	Multigravida	Matric	Primary	Housewife	Healthy	No	Yes	Joint	Yes	Good	1	0	0	3	3	2	0	0.0	1.0	10	Depressed	2.0
28.0	38	1	0	1	Multigravida	Graduation	Middle	Working Lady	Healthy	Yes	No	Joint	No	Moderate	0	2	2	1	3	0	1	0.0	1.0	10	Depressed	2.0
24.0	36	0	0	0	Primigravida	Intermediate	Matric	Housewife	Healthy	Yes	Yes	Joint	No	Good	1	2	3	3	1	0	0	1.0	0.0	11	Depressed	2.0
31.0	37	0	0	0	Primigravida	Graduation	Middle	Working Lady	Healthy	No	Yes	Joint	No	Moderate	0	3	2	3	1	0	1	2.0	0.0	12	Depressed	2.0
31.0	35	1	1	2	Multigravida	Matric	Primary	Housewife	Healthy	Yes	Yes	Joint	Yes	Moderate	0	1	0	3	0	0	1	1.0	0.0	6	Not	2.0
26.0	29	0	0	0	Primigravida	Primary	Uneducated	Working Lady	Healthy	No	No	Nuclear	No	Poor	2	1	1	2	3	0	0	3.0	0.0	12	Depressed	2.0
36.0	34	2	1	3	Multigravida	Middle	Uneducated	Housewife	Healthy	Yes	Yes	Nuclear	Yes	Good	1	2	3	2	1	1	1	0.0	0.0	11	Depressed	1.0
25.0	36	0	1	1	Primigravida	Graduation	Graduation	Working Lady	Healthy	Yes	No	Nuclear	No	Poor	2	0	1	1	3	0	1	0.0	0.0	8	Not	2.0
25.0	30	0	0	0	Primigravida	Matric	Primary	Housewife	Healthy	No	No	Nuclear	Yes	Poor	1	1	0	1	0	0	0	1.0	1.0	5	Not	0.0
26.0	27	1	0	1	Primigravida	Matric	Primary	Housewife	Healthy	No	Yes	Nuclear	No	Poor	3	0	1	1	0	0	0	2.0	0.0	7	Not	2.0
26.0	32	0	2	2	Multigravida	Intermediate	Matric	Housewife	Healthy	No	No	Joint	Yes	Poor	1	3	0	3	2	0	1	0.0	0.0	10	Depressed	2.0
25.0	36	1	0	1	Multigravida	Middle	Uneducated	Housewife	Healthy	No	Yes	Joint	No	Good	0	3	3	2	2	3	1	3.0	0.0	17	Depressed	0.0
28.0	30	1	1	2	Multigravida	Primary	Uneducated	Housewife	Healthy	Yes	Yes	Nuclear	Yes	Moderate	0	3	3	3	1	1	0	2.0	2.0	15	Depressed	0.0
27.0	28	2	0	2	Multigravida	Matric	Primary	Housewife	Healthy	No	No	Nuclear	No	Good	1	1	2	2	1	0	2	1.0	0.0	10	Depressed	0.0
21.0	27	0	0	0	Primigravida	Matric	Primary	Working Lady	Healthy	No	No	Nuclear	Yes	Moderate	1	1	2	2	2	0	0	1.0	2.0	11	Depressed	0.0
28.0	28	1	0	1	Multigravida	Matric	Primary	Housewife	Healthy	Yes	No	Joint	No	Good	1	3	3	2	2	1	0	2.0	2.0	16	Depressed	0.0
35.0	28	2	1	3	Multigravida	Intermediate	Matric	Housewife	Healthy	No	Yes	Joint	Yes	Good	2	1	2	3	1	0	0	0.0	0.0	9	Not	0.0
27.0	32	0	2	2	Multigravida	Intermediate	Matric	Housewife	Healthy	No	Yes	Joint	Yes	Moderate	3	0	0	1	2	0	1	0.0	1.0	8	Not	2.0
24.0	32	0	0	0	Primigravida	Matric	Primary	Housewife	Healthy	Yes	Yes	Nuclear	No	Good	2	1	2	1	1	0	1	0.0	0.0	8	Not	2.0
23.0	32	1	0	1	Multigravida	Middle	Uneducated	Housewife	Healthy	No	Yes	Nuclear	No	Good	1	1	3	3	3	0	0	2.0	1.0	14	Depressed	2.0
23.0	32	0	1	1	Multigravida	Middle	Uneducated	Working Lady	Healthy	No	Yes	Nuclear	No	Good	0	1	1	1	1	0	0	3.0	1.0	8	Not	0.0
23.0	28	0	0	0	Primigravida	Primary	Uneducated	Housewife	Healthy	No	Yes	Nuclear	No	Moderate	0	2	0	2	1	0	0	0.0	0.0	5	Not	0.0
26.0	26	0	0	0	Primigravida	Intermediate	Matric	Housewife	Healthy	Yes	Yes	Nuclear	No	Good	1	2	3	2	3	3	0	2.0	1.0	17	Depressed	0.0
26.0	26	0	0	0	Primigravida	Graduation	Graduation	Working Lady	Healthy	Yes	Yes	Nuclear	No	Poor	2	3	2	2	1	1	0	1.0	2.0	14	Depressed	0.0
35.0	28	2	3	5	Multigravida	Intermediate	Matric	Housewife	Healthy	No	Yes	Joint	Yes	Good	2	1	1	3	1	1	0	1.0	0.0	10	Depressed	0.0
27.0	32	0	1	1	Primigravida	Intermediate	Matric	Housewife	Healthy	No	Yes	Joint	Yes	Poor	1	1	0	1	2	3	1	0.0	2.0	11	Depressed	2.0
24.0	33	1	0	1	Primigravida	Intermediate	Matric	Housewife	Healthy	Yes	Yes	Nuclear	No	Moderate	2	1	2	1	2	0	1	2.0	1.0	12	Depressed	2.0
22.0	26	0	0	0	Primigravida	Matric	Primary	Housewife	Healthy	No	Yes	Joint	No	Poor	1	1	2	3	3	0	1	2.0	0.0	13	Depressed	2.0
21.0	31	0	1	1	Multigravida	Intermediate	Matric	Working Lady	Healthy	No	Yes	Joint	No	Poor	1	1	1	0	1	1	0	2.0	2.0	9	Not	0.0
29.0	27	0	2	2	Multigravida	Primary	Uneducated	Housewife	Healthy	No	Yes	Joint	No	Poor	1	1	0	2	2	0	0	1.0	0.0	7	Not	0.0
28.0	27	0	1	1	Multigravida	Matric	Primary	Housewife	Healthy	Yes	Yes	Nuclear	No	Good	1	2	3	2	2	3	1	2.0	0.0	16	Depressed	0.0
34.0	36	1	1	2	Multigravida	Middle	Uneducated	Working Lady	Healthy	Yes	No	Nuclear	Yes	Good	1	2	2	2	1	0	2	2.0	1.0	13	Depressed	2.0
20.0	26	0	0	0	Primigravida	Middle	Uneducated	Housewife	Healthy	No	No	Joint	No	Good	2	1	0	1	3	0	0	1.0	1.0	9	Not	1.0
18.0	36	0	0	0	Primigravida	Matric	Primary	Housewife	Healthy	Yes	Yes	Joint	Yes	Good	3	1	1	2	0	1	1	3.0	1.0	13	Depressed	0.0
37.0	26	0	3	3	Multigravida	Matric	Primary	Housewife	Healthy	Yes	No	Joint	Yes	Moderate	2	3	1	2	1	0	1	0.0	0.0	10	Depressed	1.0
24.0	37	0	0	0	Primigravida	Intermediate	Matric	Working Lady	Healthy	No	Yes	Joint	Yes	Moderate	0	1	1	1	3	2	1	0.0	0.0	9	Not	2.0
26.0	29	0	0	0	Primigravida	Graduation	Graduation	Housewife	Healthy	No	No	Nuclear	Yes	Good	1	0	1	1	0	1	0	1.0	2.0	7	Not	0.0
27.0	29	0	0	0	Primigravida	Intermediate	Matric	Housewife	Healthy	No	Yes	Nuclear	Yes	Moderate	0	1	0	1	0	2	0	2.0	0.0	6	Not	2.0
30.0	31	0	0	0	Primigravida	Intermediate	Intermediate	Housewife	Healthy	No	No	Nuclear	No	Good	3	0	0	3	2	3	1	0.0	0.0	12	Depressed	2.0
39.0	36	4	0	4	Multigravida	Intermediate	Intermediate	Housewife	Healthy	Yes	No	Joint	Yes	Good	3	3	0	2	2	1	1	3.0	0.0	15	Depressed	0.0
20.0	30	0	0	0	Primigravida	Matric	Primary	Housewife	Healthy	Yes	Yes	Joint	No	Moderate	3	3	3	3	1	1	0	2.0	0.0	16	Depressed	2.0
21.0	27	0	0	0	Primigravida	Primary	Uneducated	Housewife	Healthy	No	No	Joint	No	Poor	1	2	1	2	1	0	2	1.0	0.0	10	Depressed	0.0
28.0	27	0	0	0	Primigravida	Intermediate	Matric	Working Lady	Healthy	No	No	Joint	No	Poor	1	2	0	2	2	2	0	1.0	2.0	12	Depressed	0.0
38.0	38	1	0	1	Multigravida	Middle	Uneducated	Housewife	Healthy	Yes	No	Nuclear	Yes	Poor	3	3	0	1	2	1	0	2.0	1.0	13	Depressed	2.0
26.0	28	0	2	2	Multigravida	Matric	Primary	Housewife	Healthy	No	Yes	Nuclear	Yes	Poor	3	0	2	1	2	0	1	1.0	0.0	10	Depressed	0.0
38.0	28	2	4	6	Multigravida	Matric	Primary	Working Lady	Healthy	Yes	No	Nuclear	No	Good	1	2	0	0	3	0	1	0.0	0.0	7	Not	2.0
30.0	36	0	3	3	Multigravida	Matric	Primary	Housewife	Healthy	No	No	Joint	No	Moderate	2	2	2	0	1	0	0	3.0	0.0	10	Depressed	0.0
20.0	33	0	0	0	Primigravida	Middle	Uneducated	Working Lady	Healthy	No	Yes	Nuclear	No	Good	1	3	0	2	0	0	0	2.0	0.0	8	Not	2.0
21.0	32	0	1	1	Multigravida	Primary	Uneducated	Housewife	Healthy	Yes	No	Nuclear	Yes	Moderate	2	2	2	3	2	0	1	2.0	0.0	14	Depressed	0.0
39.0	26	0	0	0	Primigravida	Uneducated	Uneducated	Housewife	Healthy	Yes	Yes	Joint	Yes	Good	3	0	2	3	1	2	0	1.0	2.0	14	Depressed	2.0
25.0	27	0	1	1	Multigravida	Intermediate	Matric	Housewife	Healthy	No	No	Joint	No	Moderate	1	1	3	0	2	2	0	0.0	2.0	11	Depressed	0.0
20.0	36	0	0	0	Primigravida	Uneducated	Uneducated	Housewife	Healthy	Yes	Yes	Joint	Yes	Poor	1	0	1	2	2	0	0	0.0	0.0	6	Not	0.0
24.0	28	1	0	1	Multigravida	Graduation	Graduation	Working Lady	Healthy	No	No	Joint	Yes	Good	1	1	1	0	0	0	0	0.0	0.0	3	Not	2.0
33.0	28	2	0	2	Multigravida	Matric	Primary	Housewife	Healthy	Yes	No	Joint	No	Good	1	2	1	3	1	2	0	1.0	2.0	13	Depressed	2.0
29.0	26	0	2	2	Multigravida	Intermediate	Matric	Housewife	Healthy	No	No	Joint	Yes	Poor	1	3	2	0	3	0	1	3.0	0.0	13	Depressed	0.0
26.0	29	1	1	2	Multigravida	Matric	Primary	Housewife	Healthy	No	No	Joint	Yes	Poor	3	2	2	3	3	2	0	1.0	2.0	18	Depressed	2.0
28.0	28	0	0	0	Primigravida	Matric	Primary	Housewife	Healthy	Yes	Yes	Joint	No	Moderate	2	0	2	3	1	0	0	2.0	0.0	10	Depressed	0.0
19.0	26	0	0	0	Primigravida	Matric	Primary	Working Lady	Healthy	No	No	Joint	Yes	Poor	1	2	0	2	3	0	2	3.0	0.0	13	Depressed	0.0
19.0	27	0	0	0	Primigravida	Primary	Uneducated	Working Lady	Healthy	No	Yes	Nuclear	No	Good	1	3	2	2	3	0	2	2.0	0.0	15	Depressed	0.0
20.0	30	0	1	1	Multigravida	Graduation	Middle	Housewife	Healthy	No	Yes	Joint	Yes	Good	1	1	3	0	3	0	0	1.0	0.0	9	Not	2.0
35.0	35	0	2	2	Multigravida	Matric	Primary	Housewife	Healthy	No	Yes	Nuclear	No	Moderate	2	0	2	2	0	3	0	0.0	3.0	12	Depressed	0.0
26.0	27	1	1	2	Multigravida	Middle	Uneducated	Housewife	Healthy	No	Yes	Joint	Yes	Poor	0	1	2	0	3	0	0	0.0	0.0	6	Not	2.0
21.0	37	0	0	0	Primigravida	Primary	Uneducated	Housewife	Healthy	No	Yes	Joint	No	Good	3	1	1	1	1	1	0	0.0	1.0	9	Not	0.0
34.0	36	1	0	1	Multigravida	Uneducated	Uneducated	Housewife	Healthy	Yes	No	Joint	No	Poor	3	1	1	0	1	0	0	1.0	0.0	7	Not	0.0
25.0	35	0	0	0	Primigravida	Matric	Primary	Housewife	Healthy	No	Yes	Joint	Yes	Moderate	1	2	2	3	2	3	2	1.0	3.0	19	Depressed	0.0
27.0	32	0	2	2	Multigravida	Intermediate	Matric	Housewife	Healthy	No	No	Joint	Yes	Moderate	2	0	0	1	2	0	1	0.0	1.0	7	Not	2.0
24.0	30	1	0	1	Multigravida	Matric	Primary	Housewife	Healthy	No	Yes	Joint	No	Moderate	2	1	2	1	0	0	1	0.0	0.0	7	Not	2.0
23.0	32	0	1	1	Multigravida	Middle	Uneducated	Housewife	Healthy	No	No	Nuclear	Yes	Good	1	1	3	3	3	0	0	2.0	1.0	14	Depressed	2.0
24.0	26	0	1	1	Multigravida	Graduation	Graduation	Working Lady	Healthy	No	No	Joint	No	Moderate	0	1	1	1	1	0	0	3.0	1.0	8	Not	0.0
25.0	29	0	2	2	Multigravida	Graduation	Graduation	Working Lady	Healthy	No	Yes	Joint	No	Poor	1	0	2	2	1	1	1	1.0	1.0	10	Depressed	0.0
24.0	39	1	0	1	Multigravida	Graduation	Graduation	Housewife	Healthy	No	No	Joint	No	Moderate	2	0	1	1	1	1	0	1.0	0.0	7	Not	0.0
28.0	32	1	2	3	Multigravida	Matric	Primary	Housewife	Healthy	Yes	No	Joint	No	Good	2	1	1	2	2	1	1	2.0	1.0	13	Depressed	0.0
23.0	37	0	0	0	Primigravida	Middle	Uneducated	Housewife	Healthy	Yes	No	Nuclear	No	Moderate	2	2	2	2	3	1	0	2.0	2.0	16	Depressed	0.0
25.0	26	0	1	1	Multigravida	Primary	Uneducated	Working Lady	Healthy	Yes	No	Nuclear	Yes	Good	1	2	0	2	2	0	1	0.0	0.0	8	Not	2.0
26.0	31	0	3	3	Multigravida	Uneducated	Uneducated	Housewife	Healthy	No	No	Joint	No	Moderate	3	3	2	1	1	1	2	1.0	0.0	14	Depressed	2.0
19.0	26	0	0	0	Primigravida	Intermediate	Matric	Working Lady	Healthy	No	No	Joint	No	Good	2	1	1	3	2	0	0	0.0	0.0	9	Not	2.0
25.0	32	0	0	0	Primigravida	Matric	Matric	Working Lady	Healthy	No	No	Nuclear	No	Poor	1	2	2	2	3	0	1	1.0	0.0	12	Depressed	2.0
23.0	37	0	0	0	Primigravida	Graduation	Graduation	Working Lady	Healthy	No	No	Joint	Yes	Poor	2	1	1	1	1	1	0	1.0	0.0	8	Not	0.0
27.0	29	0	1	1	Multigravida	Matric	Primary	Housewife	Healthy	No	No	Joint	No	Moderate	2	2	0	2	3	1	1	2.0	1.0	14	Depressed	2.0
25.0	28	0	0	0	Primigravida	Intermediate	Matric	Housewife	Healthy	No	No	Joint	No	Poor	1	1	0	2	2	0	0	1.0	0.0	7	Not	2.0
30.0	37	2	1	3	Multigravida	Matric	Primary	Working Lady	Healthy	No	No	Nuclear	No	Poor	2	1	0	1	1	0	1	1.0	0.0	7	Not	3.0
20.0	27	1	0	1	Multigravida	Matric	Primary	Housewife	Healthy	No	No	Nuclear	No	Good	1	1	0	0	0	0	1	1.0	0.0	4	Not	2.0
31.0	30	1	2	3	Multigravida	Matric	Primary	Working Lady	Healthy	Yes	No	Joint	Yes	Good	1	3	3	1	0	0	1	1.0	0.0	10	Depressed	2.0
28.0	26	0	1	1	Multigravida	Middle	Uneducated	Housewife	Healthy	No	No	Joint	Yes	Moderate	2	2	0	1	0	1	0	0.0	0.0	6	Not	3.0
29.0	26	1	0	1	Multigravida	Primary	Uneducated	Working Lady	Healthy	No	Yes	Joint	Yes	Good	1	2	1	3	1	1	0	1.0	0.0	10	Depressed	2.0
24.0	30	0	0	0	Primigravida	Intermediate	Matric	Housewife	Healthy	Yes	No	Nuclear	Yes	Moderate	0	2	1	0	0	1	1	0.0	1.0	6	Not	2.0
23.0	28	0	1	1	Multigravida	Matric	Primary	Housewife	Disable	Yes	No	Joint	Yes	Moderate	1	3	2	1	1	1	0	1.0	0.0	10	Depressed	0.0
24.0	28	1	0	1	Multigravida	Graduation	Graduation	Housewife	Healthy	Yes	No	Joint	Yes	Poor	1	2	1	1	1	0	1	1.0	0.0	8	Not	0.0
18.0	30	0	0	0	Primigravida	Intermediate	Matric	Working Lady	Healthy	Yes	Yes	Joint	Yes	Moderate	3	1	1	2	0	0	1	2.0	0.0	10	Depressed	0.0
29.0	26	1	0	1	Multigravida	Graduation	Graduation	Working Lady	Healthy	No	Yes	Joint	Yes	Poor	1	3	0	2	1	1	3	0.0	1.0	12	Depressed	0.0
19.0	29	0	0	0	Primigravida	Matric	Matric	Housewife	Healthy	Yes	Yes	Joint	No	Poor	2	0	0	0	0	2	3	1.0	0.0	8	Not	0.0
28.0	30	3	0	3	Multigravida	Primary	Uneducated	Housewife	Healthy	Yes	Yes	Joint	No	Poor	2	3	0	1	1	1	1	1.0	2.0	12	Depressed	0.0
32.0	36	2	0	2	Multigravida	Uneducated	Uneducated	Working Lady	Healthy	No	Yes	Joint	No	Poor	0	1	0	2	0	2	1	2.0	0.0	8	Not	0.0
32.0	31	0	0	0	Primigravida	Uneducated	Uneducated	Working Lady	Healthy	No	Yes	Joint	No	Poor	0	1	0	1	1	0	1	0.0	2.0	6	Not	2.0
32.0	30	1	1	2	Multigravida	Matric	Primary	Working Lady	Healthy	No	Yes	Joint	No	Good	1	3	0	1	2	0	3	1.0	1.0	12	Depressed	2.0
32.0	26	0	0	0	Primigravida	Matric	Primary	Working Lady	Healthy	No	No	Joint	No	Moderate	3	1	0	0	2	1	1	2.0	0.0	10	Depressed	0.0
28.0	27	0	0	0	Primigravida	Middle	Uneducated	Housewife	Healthy	Yes	No	Joint	No	Moderate	0	2	1	1	3	0	1	0.0	1.0	9	Not	0.0
26.0	26	0	0	0	Primigravida	Intermediate	Matric	Working Lady	Healthy	No	No	Joint	No	Moderate	0	2	2	2	2	2	1	0.0	2.0	13	Depressed	0.0
27.0	30	0	0	0	Primigravida	Matric	Primary	Housewife	Healthy	No	No	Nuclear	Yes	Moderate	2	0	1	1	1	2	2	0.0	0.0	9	Not	2.0
25.0	28	0	2	2	Multigravida	Matric	Primary	Housewife	Healthy	Yes	No	Nuclear	No	Moderate	2	0	2	0	2	2	2	1.0	0.0	11	Depressed	0.0
19.0	27	0	0	0	Primigravida	Middle	Uneducated	Working Lady	Healthy	No	Yes	Nuclear	No	Good	1	1	1	0	2	2	0	0.0	2.0	9	Not	2.0
28.0	28	0	1	1	Multigravida	Matric	Primary	Housewife	Disable	Yes	Yes	Nuclear	No	Moderate	1	3	1	0	1	0	1	0.0	2.0	9	Not	0.0
30.0	30	2	2	4	Multigravida	Primary	Uneducated	Housewife	Healthy	No	Yes	Joint	Yes	Moderate	3	0	1	0	0	2	1	0.0	0.0	7	Not	0.0
36.0	36	0	3	3	Multigravida	Intermediate	Matric	Working Lady	Healthy	Yes	No	Nuclear	Yes	Moderate	1	0	3	3	1	3	0	2.0	1.0	14	Depressed	0.0
31.0	31	1	0	1	Multigravida	Matric	Primary	Housewife	Healthy	No	No	Joint	Yes	Good	1	2	2	0	1	1	0	3.0	0.0	10	Depressed	2.0
30.0	30	0	1	1	Multigravida	Matric	Primary	Housewife	Healthy	No	No	Joint	Yes	Good	3	2	2	1	3	0	3	2.0	1.0	17	Depressed	0.0
26.0	26	1	0	1	Multigravida	Matric	Primary	Working Lady	Healthy	Yes	Yes	Joint	No	Good	1	1	2	1	0	1	0	2.0	1.0	9	Not	0.0
27.0	27	0	2	2	Multigravida	Primary	Uneducated	Housewife	Healthy	No	Yes	Nuclear	Yes	Poor	2	1	3	2	1	0	0	0.0	0.0	9	Not	0.0
26.0	28	0	1	1	Multigravida	Intermediate	Matric	Housewife	Healthy	No	No	Joint	No	Poor	2	0	2	1	1	3	0	2.0	1.0	12	Depressed	0.0
30.0	31	0	2	2	Multigravida	Intermediate	Matric	Housewife	Healthy	Yes	Yes	Joint	No	Poor	3	1	1	1	1	2	0	2.0	2.0	13	Depressed	0.0
28.0	29	1	0	1	Multigravida	Graduation	Graduation	Housewife	Healthy	No	No	Joint	Yes	Moderate	1	0	1	0	1	0	0	2.0	2.0	7	Not	0.0
27.0	26	2	0	2	Multigravida	Intermediate	Matric	Housewife	Healthy	No	No	Joint	Yes	Good	0	2	0	0	0	1	1	1.0	0.0	5	Not	2.0
28.0	29	0	0	0	Primigravida	Intermediate	Matric	Housewife	Healthy	No	No	Joint	Yes	Moderate	1	3	3	0	1	2	0	0.0	2.0	12	Depressed	0.0
19.0	29	1	0	1	Multigravida	Middle	Uneducated	Housewife	Healthy	Yes	Yes	Joint	Yes	Moderate	1	1	2	0	3	2	0	1.0	3.0	13	Depressed	0.0
27.0	28	2	0	2	Multigravida	Middle	Uneducated	Working Lady	Healthy	No	Yes	Joint	Yes	Good	3	0	1	2	1	1	0	1.0	1.0	10	Depressed	0.0
30.0	29	0	2	2	Multigravida	Primary	Uneducated	Working Lady	Healthy	No	Yes	Joint	Yes	Moderate	1	2	0	0	2	1	2	3.0	0.0	11	Depressed	3.0
19.0	29	0	1	1	Multigravida	Matric	Primary	Housewife	Healthy	No	Yes	Joint	Yes	Moderate	3	1	2	2	2	0	3	0.0	1.0	14	Depressed	3.0
26.0	27	2	0	2	Multigravida	Intermediate	Matric	Housewife	Healthy	No	No	Nuclear	Yes	Moderate	2	1	1	1	1	2	1	0.0	0.0	9	Not	3.0
25.0	28	0	1	1	Multigravida	Matric	Primary	Working Lady	Healthy	Yes	Yes	Nuclear	Yes	Good	2	1	2	0	2	0	0	0.0	1.0	8	Not	0.0
23.0	26	2	0	2	Multigravida	Primary	Uneducated	Working Lady	Healthy	No	No	Nuclear	Yes	Good	3	0	1	1	2	3	3	1.0	1.0	15	Depressed	0.0
22.0	30	2	0	2	Multigravida	Intermediate	Matric	Housewife	Healthy	No	No	Joint	No	Moderate	2	1	1	2	0	2	2	1.0	2.0	13	Depressed	2.0
22.0	39	1	0	1	Multigravida	Intermediate	Matric	Housewife	Healthy	Yes	No	Joint	Yes	Good	3	0	0	2	1	2	0	0.0	2.0	10	Depressed	0.0
25.0	37	0	1	1	Multigravida	Matric	Primary	Housewife	Healthy	No	Yes	Joint	No	Moderate	3	0	0	1	0	1	3	3.0	1.0	12	Depressed	0.0
26.0	29	1	0	1	Multigravida	Graduation	Graduation	Housewife	Healthy	Yes	No	Joint	No	Moderate	2	1	1	0	2	2	1	1.0	2.0	12	Depressed	2.0
30.0	26	1	1	2	Multigravida	Matric	Primary	Housewife	Healthy	No	Yes	Joint	Yes	Moderate	2	1	2	0	2	1	1	1.0	0.0	10	Depressed	0.0
24.0	28	1	0	1	Multigravida	Intermediate	Matric	Housewife	Healthy	Yes	No	Joint	No	Good	0	1	1	1	2	3	3	1.0	0.0	12	Depressed	2.0
20.0	39	1	0	1	Multigravida	Middle	Uneducated	Housewife	Healthy	No	No	Joint	Yes	Good	2	1	1	1	2	1	1	2.0	0.0	11	Depressed	0.0
19.0	38	0	0	0	Primigravida	Primary	Uneducated	Working Lady	Healthy	No	No	Joint	Yes	Poor	3	0	1	3	0	1	2	2.0	1.0	13	Depressed	2.0
20.0	29	1	0	1	Multigravida	Primary	Uneducated	Working Lady	Healthy	No	Yes	Joint	No	Poor	3	1	2	1	2	3	2	0.0	0.0	14	Depressed	0.0
18.0	31	0	0	0	Primigravida	Intermediate	Matric	Housewife	Healthy	No	Yes	Joint	Yes	Poor	3	1	3	0	3	2	0	1.0	0.0	13	Depressed	0.0
20.0	37	0	0	0	Primigravida	Matric	Primary	Housewife	Healthy	No	No	Nuclear	No	Good	2	1	2	1	1	2	0	1.0	0.0	10	Depressed	2.0
30.0	29	0	1	1	Multigravida	Primary	Uneducated	Housewife	Healthy	Yes	Yes	Nuclear	Yes	Good	3	1	1	1	0	2	1	0.0	2.0	11	Depressed	1.0
34.0	30	2	1	3	Multigravida	Middle	Uneducated	Housewife	Healthy	No	No	Joint	No	Good	1	1	0	1	1	2	3	0.0	3.0	12	Depressed	1.0
25.0	38	1	0	1	Multigravida	Primary	Uneducated	Housewife	Healthy	No	No	Joint	No	Moderate	3	1	0	2	0	3	0	3.0	2.0	14	Depressed	2.0
26.0	26	1	1	2	Multigravida	Matric	Primary	Housewife	Healthy	Yes	No	Joint	Yes	Moderate	2	1	1	2	3	1	0	0.0	2.0	12	Depressed	1.0
25.0	27	2	0	2	Multigravida	Matric	Primary	Working Lady	Healthy	No	Yes	Joint	Yes	Moderate	3	0	1	0	2	1	2	0.0	0.0	9	Not	2.0
44.0	29	1	2	3	Multigravida	Matric	Primary	Housewife	Healthy	Yes	No	Joint	Yes	Moderate	3	3	2	2	0	3	2	3.0	2.0	20	Depressed	1.0
21.0	31	1	0	1	Multigravida	Matric	Primary	Housewife	Healthy	No	Yes	Joint	No	Moderate	3	1	2	1	1	1	1	3.0	1.0	14	Depressed	2.0
22.0	26	1	0	1	Multigravida	Matric	Primary	Housewife	Healthy	Yes	No	Joint	Yes	Good	3	0	1	2	1	2	1	1.0	1.0	12	Depressed	2.0
21.0	36	0	0	0	Primigravida	Matric	Matric	Housewife	Healthy	No	No	Joint	Yes	Moderate	1	1	2	1	2	2	0	2.0	0.0	11	Depressed	0.0
22.0	30	0	0	0	Primigravida	Intermediate	Matric	Housewife	Healthy	No	No	Joint	No	Moderate	2	1	3	2	1	0	1	1.0	1.0	12	Depressed	0.0
23.0	29	1	0	1	Multigravida	Intermediate	Matric	Housewife	Healthy	No	Yes	Joint	No	Poor	1	0	2	3	0	0	2	1.0	0.0	9	Not	0.0
27.0	26	2	0	2	Multigravida	Matric	Matric	Housewife	Healthy	No	Yes	Joint	No	Good	0	1	3	1	0	0	1	1.0	2.0	9	Not	0.0
36.0	27	1	1	2	Multigravida	Primary	Uneducated	Working Lady	Healthy	Yes	Yes	Joint	Yes	Good	0	1	1	3	1	1	1	1.0	3.0	12	Depressed	0.0
28.0	26	1	0	1	Multigravida	Graduation	Graduation	Housewife	Healthy	No	No	Joint	Yes	Poor	0	1	1	3	0	0	1	1.0	1.0	8	Not	0.0
28.0	38	0	0	0	Primigravida	Graduation	Graduation	Housewife	Healthy	Yes	No	Joint	Yes	Poor	2	3	3	0	1	0	0	2.0	0.0	11	Depressed	0.0
20.0	26	0	0	0	Primigravida	Intermediate	Matric	Housewife	Healthy	Yes	No	Joint	Yes	Good	0	2	1	1	1	1	0	3.0	2.0	11	Depressed	0.0
29.0	26	0	1	1	Multigravida	Matric	Primary	Housewife	Healthy	Yes	No	Joint	Yes	Poor	1	0	3	0	0	1	0	2.0	1.0	8	Not	0.0
28.0	26	0	0	0	Primigravida	Graduation	Graduation	Housewife	Healthy	Yes	No	Joint	No	Good	1	2	1	1	0	1	0	1.0	1.0	8	Not	0.0
26.0	30	0	2	2	Multigravida	Intermediate	Matric	Housewife	Healthy	No	Yes	Joint	Yes	Good	2	1	1	1	0	1	0	2.0	1.0	9	Not	0.0
27.0	29	2	1	3	Multigravida	Matric	Primary	Housewife	Healthy	No	Yes	Joint	No	Poor	0	2	2	3	1	1	0	3.0	0.0	12	Depressed	0.0
21.0	26	0	0	0	Primigravida	Matric	Primary	Working Lady	Healthy	No	Yes	Joint	Yes	Poor	2	1	1	2	0	0	1	1.0	0.0	8	Not	0.0
22.0	28	0	1	1	Multigravida	Matric	Primary	Housewife	Healthy	No	Yes	Joint	No	Moderate	0	2	1	1	0	0	1	1.0	0.0	6	Not	1.0
18.0	30	0	0	0	Primigravida	Intermediate	Matric	Housewife	Healthy	No	No	Joint	Yes	Moderate	1	3	2	1	1	0	1	1.0	1.0	11	Depressed	1.0
25.0	30	0	0	0	Primigravida	Matric	Primary	Working Lady	Healthy	Yes	Yes	Joint	No	Moderate	3	1	0	2	0	0	1	2.0	1.0	10	Depressed	1.0
19.0	28	0	0	0	Primigravida	Intermediate	Matric	Housewife	Healthy	No	No	Joint	No	Good	0	3	0	0	0	0	2	1.0	0.0	6	Not	2.0
23.0	35	0	1	1	Multigravida	Intermediate	Matric	Housewife	Healthy	No	Yes	Joint	Yes	Good	1	0	0	3	1	0	0	2.0	0.0	7	Not	1.0
24.0	27	0	2	2	Multigravida	Graduation	Graduation	Working Lady	Healthy	No	No	Joint	Yes	Poor	0	2	0	3	1	0	1	1.0	0.0	8	Not	2.0
24.0	28	0	1	1	Multigravida	Middle	Uneducated	Housewife	Healthy	No	Yes	Joint	No	Moderate	0	1	3	0	1	0	1	3.0	1.0	10	Depressed	0.0
21.0	28	0	1	1	Multigravida	Matric	Primary	Housewife	Healthy	No	No	Joint	Yes	Good	1	0	2	0	0	1	0	1.0	2.0	7	Not	0.0
30.0	26	0	2	2	Multigravida	Graduation	Graduation	Housewife	Healthy	Yes	No	Joint	No	Good	0	3	1	1	0	2	0	0.0	1.0	8	Not	0.0
27.0	30	0	0	0	Primigravida	Intermediate	Matric	Housewife	Healthy	No	No	Joint	Yes	Moderate	1	2	1	0	1	0	1	1.0	1.0	8	Not	2.0
20.0	34	0	0	0	Primigravida	Intermediate	Matric	Housewife	Healthy	Yes	Yes	Joint	No	Good	0	1	1	1	2	3	0	1.0	0.0	9	Not	0.0
22.0	26	0	1	1	Multigravida	Intermediate	Matric	Housewife	Healthy	No	No	Nuclear	Yes	Good	2	1	1	1	1	0	2	3.0	0.0	11	Depressed	0.0
18.0	31	0	0	0	Primigravida	Intermediate	Matric	Housewife	Healthy	No	Yes	Joint	No	Poor	0	3	1	0	2	0	2	1.0	2.0	11	Depressed	0.0
25.0	37	0	2	2	Multigravida	Matric	Primary	Working Lady	Healthy	No	No	Nuclear	No	Poor	3	1	1	0	1	1	0	1.0	0.0	8	Not	0.0
20.0	26	0	0	0	Primigravida	Primary	Uneducated	Housewife	Healthy	No	Yes	Joint	Yes	Poor	3	0	1	3	0	1	0	0.0	2.0	10	Depressed	0.0
20.0	27	0	0	0	Primigravida	Intermediate	Matric	Housewife	Healthy	No	No	Joint	Yes	Good	1	1	1	0	1	0	0	1.0	0.0	5	Not	0.0
19.0	36	0	0	0	Primigravida	Primary	Uneducated	Housewife	Disable	No	Yes	Joint	Yes	Poor	2	0	1	1	3	2	2	2.0	2.0	15	Depressed	2.0
31.0	29	0	0	0	Primigravida	Matric	Primary	Housewife	Healthy	No	No	Nuclear	Yes	Poor	2	0	2	2	3	0	0	0.0	0.0	9	Not	2.0
25.0	30	2	0	2	Multigravida	Uneducated	Uneducated	Working Lady	Healthy	No	Yes	Nuclear	Yes	Poor	1	1	1	0	1	3	0	3.0	3.0	13	Depressed	0.0
24.0	37	0	0	0	Primigravida	Intermediate	Matric	Housewife	Healthy	No	No	Nuclear	Yes	Poor	0	0	0	0	2	0	2	3.0	2.0	9	Not	0.0
19.0	29	0	0	0	Primigravida	Matric	Primary	Housewife	Healthy	No	Yes	Joint	Yes	Good	1	2	2	1	0	1	3	0.0	1.0	11	Depressed	2.0
29.0	27	0	2	2	Multigravida	Matric	Primary	Housewife	Healthy	No	No	Joint	Yes	Moderate	2	2	2	2	3	2	1	2.0	0.0	16	Depressed	0.0
24.0	26	1	0	1	Multigravida	Intermediate	Matric	Housewife	Healthy	Yes	No	Joint	Yes	Moderate	2	2	3	0	3	2	0	3.0	3.0	18	Depressed	0.0
34.0	30	4	0	4	Multigravida	Matric	Primary	Housewife	Healthy	Yes	Yes	Joint	Yes	Moderate	2	3	3	1	3	0	0	2.0	0.0	14	Depressed	1.0
20.0	28	0	0	0	Primigravida	Uneducated	Uneducated	Housewife	Healthy	No	Yes	Joint	No	Moderate	1	1	2	0	3	0	3	1.0	1.0	12	Depressed	1.0
26.0	32	1	1	2	Multigravida	Middle	Uneducated	Housewife	Healthy	No	No	Joint	Yes	Good	3	3	2	0	0	3	0	2.0	2.0	15	Depressed	0.0
31.0	32	1	0	1	Multigravida	Graduation	Middle	Housewife	Healthy	No	Yes	Joint	No	Moderate	2	0	2	1	3	1	3	2.0	0.0	14	Depressed	0.0
30.0	26	0	2	2	Multigravida	Intermediate	Matric	Housewife	Healthy	Yes	No	Nuclear	No	Moderate	1	0	2	1	2	1	2	3.0	2.0	14	Depressed	0.0
20.0	36	0	0	0	Primigravida	Uneducated	Uneducated	Housewife	Healthy	No	Yes	Joint	Yes	Good	2	3	3	1	3	0	2	3.0	2.0	19	Depressed	2.0
25.0	32	0	1	1	Multigravida	Uneducated	Uneducated	Housewife	Healthy	Yes	No	Nuclear	Yes	Moderate	2	0	3	1	2	0	3	3.0	0.0	14	Depressed	0.0
35.0	36	2	0	2	Multigravida	Middle	Uneducated	Housewife	Disable	Yes	No	Joint	Yes	Good	1	3	1	2	1	1	0	2.0	1.0	12	Depressed	2.0
20.0	35	0	0	0	Primigravida	Matric	Primary	Housewife	Healthy	No	No	Joint	Yes	Good	2	1	1	3	3	1	2	2.0	0.0	15	Depressed	3.0
35.0	28	2	0	2	Multigravida	Matric	Primary	Housewife	Healthy	No	Yes	Joint	Yes	Good	1	3	0	3	2	1	2	2.0	3.0	17	Depressed	3.0
24.0	28	1	0	1	Multigravida	Intermediate	Matric	Housewife	Healthy	No	Yes	Joint	Yes	Good	1	0	2	0	0	1	0	1.0	1.0	6	Not	3.0
28.0	28	0	1	1	Multigravida	Intermediate	Matric	Housewife	Healthy	No	Yes	Joint	Yes	Moderate	0	1	0	0	2	1	1	1.0	2.0	8	Not	0.0
30.0	26	2	2	4	Multigravida	Intermediate	Matric	Housewife	Healthy	No	Yes	Joint	No	Good	0	0	1	0	1	0	0	2.0	3.0	7	Not	0.0
36.0	26	0	4	4	Multigravida	Intermediate	Matric	Housewife	Healthy	No	Yes	Joint	No	Good	2	2	0	2	2	1	2	2.0	3.0	16	Depressed	0.0
37.0	34	3	0	3	Multigravida	Matric	Primary	Housewife	Healthy	No	No	Joint	Yes	Good	0	1	2	0	2	1	2	2.0	0.0	10	Depressed	0.0
20.0	32	0	0	0	Primigravida	Intermediate	Matric	Housewife	Healthy	No	No	Nuclear	Yes	Poor	1	3	0	1	3	0	1	0.0	1.0	10	Depressed	3.0
25.0	30	0	1	1	Multigravida	Matric	Primary	Housewife	Healthy	Yes	Yes	Joint	Yes	Poor	2	1	0	0	2	0	0	2.0	0.0	7	Not	3.0
34.0	27	3	0	3	Multigravida	Matric	Primary	Housewife	Healthy	Yes	Yes	Nuclear	Yes	Poor	1	3	1	2	1	0	0	1.0	2.0	11	Depressed	3.0
28.0	35	2	0	2	Multigravida	Matric	Primary	Housewife	Healthy	Yes	Yes	Joint	No	Good	1	2	3	3	0	0	1	1.0	0.0	11	Depressed	0.0
39.0	30	1	3	4	Multigravida	Uneducated	Uneducated	Housewife	Healthy	No	Yes	Joint	No	Good	3	0	0	1	2	0	1	2.0	2.0	11	Depressed	3.0
25.0	38	2	1	3	Multigravida	Uneducated	Uneducated	Housewife	Healthy	No	Yes	Nuclear	No	Poor	1	2	3	0	2	0	1	1.0	2.0	12	Depressed	1.0
19.0	26	0	0	0	Primigravida	Matric	Primary	Working Lady	Healthy	No	Yes	Joint	Yes	Poor	3	3	3	3	2	0	0	2.0	3.0	19	Depressed	2.0
23.0	29	3	0	3	Multigravida	Matric	Primary	Working Lady	Healthy	Yes	Yes	Joint	No	Good	3	1	2	2	3	2	3	2.0	3.0	21	Depressed	1.0
24.0	29	1	0	1	Multigravida	Primary	Uneducated	Housewife	Healthy	Yes	Yes	Joint	No	Poor	2	3	2	1	3	0	1	0.0	3.0	15	Depressed	1.0
24.0	29	0	1	1	Multigravida	Middle	Uneducated	Housewife	Healthy	No	No	Joint	Yes	Good	0	0	2	0	0	2	1	3.0	3.0	11	Depressed	1.0
21.0	30	1	0	1	Multigravida	Intermediate	Matric	Housewife	Disable	Yes	Yes	Nuclear	Yes	Poor	2	0	2	0	3	2	0	2.0	3.0	14	Depressed	2.0
30.0	27	3	0	3	Multigravida	Uneducated	Uneducated	Working Lady	Healthy	No	No	Nuclear	Yes	Good	2	3	3	1	3	0	2	3.0	2.0	19	Depressed	0.0
27.0	35	0	2	2	Multigravida	Primary	Uneducated	Housewife	Healthy	Yes	No	Joint	Yes	Good	0	0	3	2	0	1	2	1.0	0.0	9	Not	2.0
20.0	33	0	0	0	Primigravida	Intermediate	Matric	Housewife	Healthy	No	No	Joint	Yes	Poor	1	3	1	2	0	1	0	2.0	1.0	11	Depressed	0.0
19.0	30	0	0	0	Primigravida	Primary	Uneducated	Housewife	Healthy	No	No	Nuclear	Yes	Poor	1	0	2	1	2	2	0	0.0	1.0	9	Not	2.0
21.0	30	0	0	0	Primigravida	Uneducated	Uneducated	Housewife	Healthy	No	No	Joint	Yes	Poor	2	1	1	2	1	0	1	1.0	0.0	9	Not	0.0
25.0	30	2	0	2	Multigravida	Uneducated	Uneducated	Working Lady	Healthy	No	Yes	Nuclear	No	Poor	0	0	1	2	1	0	1	1.0	0.0	6	Not	2.0
26.0	37	2	0	2	Multigravida	Uneducated	Uneducated	Housewife	Healthy	No	No	Joint	Yes	Poor	0	0	0	1	0	2	3	0.0	1.0	7	Not	0.0
19.0	34	0	0	0	Primigravida	Intermediate	Matric	Housewife	Healthy	No	No	Joint	No	Good	2	1	2	2	3	2	1	2.0	2.0	17	Depressed	2.0
23.0	29	2	0	2	Multigravida	Intermediate	Matric	Housewife	Healthy	Yes	No	Joint	Yes	Good	3	0	1	3	3	1	2	2.0	1.0	16	Depressed	0.0
25.0	34	0	1	1	Multigravida	Middle	Uneducated	Working Lady	Healthy	Yes	No	Nuclear	Yes	Poor	3	1	1	1	0	1	2	0.0	0.0	9	Not	2.0
31.0	29	2	1	3	Multigravida	Primary	Uneducated	Housewife	Healthy	No	Yes	Nuclear	No	Poor	1	2	3	1	1	1	2	1.0	0.0	12	Depressed	0.0
26.0	28	0	1	1	Multigravida	Intermediate	Matric	Housewife	Healthy	No	Yes	Joint	Yes	Good	1	1	2	0	3	1	1	0.0	0.0	9	Not	0.0
19.0	30	0	0	0	Primigravida	Middle	Uneducated	Housewife	Healthy	Yes	No	Joint	Yes	Good	3	0	1	2	2	0	2	2.0	0.0	12	Depressed	2.0
28.0	32	0	3	3	Multigravida	Matric	Primary	Housewife	Healthy	No	Yes	Joint	No	Moderate	3	2	0	2	0	1	2	2.0	1.0	13	Depressed	2.0
22.0	33	1	0	1	Multigravida	Intermediate	Matric	Housewife	Healthy	No	No	Joint	Yes	Good	2	1	1	0	1	2	1	1.0	0.0	9	Not	0.0
26.0	30	2	0	2	Multigravida	Graduation	Graduation	Housewife	Healthy	No	Yes	Joint	Yes	Poor	0	1	2	0	2	0	0	0.0	1.0	6	Not	2.0
22.0	34	0	0	0	Primigravida	Intermediate	Matric	Housewife	Healthy	No	No	Joint	No	Good	1	1	0	1	2	1	0	1.0	1.0	8	Not	0.0
39.0	30	3	0	3	Multigravida	Matric	Primary	Housewife	Healthy	No	Yes	Joint	No	Moderate	0	3	2	1	2	0	3	2.0	2.0	15	Depressed	2.0
30.0	35	1	1	2	Multigravida	Uneducated	Uneducated	Housewife	Healthy	No	No	Joint	Yes	Moderate	0	2	2	3	3	1	0	3.0	1.0	15	Depressed	0.0
24.0	38	1	0	1	Multigravida	Middle	Uneducated	Housewife	Healthy	No	No	Joint	Yes	Moderate	2	1	1	0	2	1	0	2.0	2.0	11	Depressed	0.0
29.0	26	0	0	0	Primigravida	Graduation	Middle	Housewife	Healthy	Yes	Yes	Joint	Yes	Moderate	2	0	1	1	3	1	0	1.0	0.0	9	Not	0.0
31.0	26	0	3	3	Multigravida	Intermediate	Matric	Housewife	Healthy	Yes	No	Nuclear	Yes	Moderate	1	2	1	0	1	1	0	0.0	1.0	7	Not	0.0
26.0	39	1	0	1	Multigravida	Matric	Primary	Working Lady	Healthy	No	Yes	Joint	Yes	Good	2	3	0	1	1	0	0	0.0	0.0	7	Not	2.0
36.0	34	0	6	6	Multigravida	Matric	Primary	Housewife	Healthy	No	No	Nuclear	Yes	Good	1	3	2	1	2	0	3	1.0	2.0	15	Depressed	0.0
45.0	38	1	0	1	Multigravida	Matric	Primary	Housewife	Healthy	No	Yes	Nuclear	No	Poor	0	0	1	1	1	0	0	0.0	0.0	3	Not	2.0
29.0	26	1	0	1	Multigravida	Primary	Uneducated	Housewife	Healthy	No	Yes	Joint	No	Poor	0	3	3	1	1	0	0	1.0	0.0	9	Not	0.0
37.0	26	1	0	1	Multigravida	Uneducated	Uneducated	Housewife	Healthy	No	No	Joint	No	Poor	1	3	1	1	1	1	0	0.0	0.0	8	Not	1.0
30.0	30	0	0	0	Primigravida	Middle	Uneducated	Housewife	Healthy	No	Yes	Joint	Yes	Good	2	0	3	1	1	0	0	0.0	2.0	9	Not	1.0
31.0	26	0	2	2	Multigravida	Graduation	Graduation	Housewife	Healthy	No	Yes	Joint	Yes	Moderate	2	0	2	1	1	0	0	1.0	0.0	7	Not	1.0
29.0	35	1	4	5	Multigravida	Middle	Uneducated	Working Lady	Healthy	No	Yes	Joint	Yes	Moderate	1	2	0	1	2	0	3	0.0	1.0	10	Depressed	1.0
23.0	34	0	0	0	Primigravida	Graduation	Graduation	Working Lady	Healthy	No	Yes	Nuclear	Yes	Moderate	2	1	2	1	3	2	0	0.0	0.0	11	Depressed	2.0
22.0	28	1	2	3	Multigravida	Matric	Primary	Housewife	Healthy	No	Yes	Nuclear	No	Moderate	2	1	3	1	2	2	0	1.0	1.0	13	Depressed	1.0
23.0	28	0	0	0	Primigravida	Graduation	Middle	Housewife	Healthy	No	No	Joint	No	Moderate	1	0	1	2	1	2	2	0.0	2.0	11	Depressed	1.0
35.0	26	2	1	3	Multigravida	Intermediate	Matric	Working Lady	Healthy	No	No	Joint	No	Moderate	2	3	3	1	2	0	3	1.0	0.0	15	Depressed	1.0
34.0	30	0	2	2	Multigravida	Graduation	Middle	Housewife	Healthy	Yes	Yes	Joint	Yes	Good	3	3	0	1	3	0	0	0.0	0.0	10	Depressed	1.0
44.0	31	4	0	4	Multigravida	Matric	Primary	Working Lady	Healthy	Yes	Yes	Nuclear	Yes	Poor	1	0	0	1	1	0	0	1.0	1.0	5	Not	2.0
41.0	38	0	4	4	Multigravida	Uneducated	Uneducated	Housewife	Healthy	No	Yes	Joint	No	Good	1	1	3	3	1	2	2	1.0	1.0	15	Depressed	2.0
29.0	28	3	0	3	Multigravida	Middle	Uneducated	Working Lady	Healthy	No	Yes	Joint	No	Good	0	3	0	1	1	1	0	0.0	0.0	6	Not	0.0
20.0	29	3	1	4	Multigravida	Graduation	Graduation	Working Lady	Healthy	No	Yes	Joint	No	Good	2	2	3	3	2	1	0	1.0	0.0	14	Depressed	2.0
30.0	27	2	1	3	Multigravida	Uneducated	Uneducated	Housewife	Healthy	No	No	Joint	No	Poor	2	0	0	2	1	2	2	1.0	1.0	11	Depressed	0.0
22.0	35	0	0	0	Primigravida	Matric	Primary	Working Lady	Healthy	No	No	Joint	No	Poor	0	1	1	0	2	1	0	0.0	1.0	6	Not	2.0
23.0	28	0	0	0	Primigravida	Intermediate	Matric	Housewife	Healthy	No	No	Nuclear	Yes	Poor	0	2	0	1	1	1	0	0.0	1.0	6	Not	0.0
20.0	26	0	0	0	Primigravida	Matric	Primary	Housewife	Healthy	No	No	Joint	Yes	Poor	1	2	0	1	0	1	1	1.0	2.0	9	Not	2.0
29.0	30	3	0	3	Multigravida	Intermediate	Matric	Housewife	Healthy	No	No	Nuclear	Yes	Moderate	1	2	1	0	0	1	0	1.0	0.0	6	Not	0.0
34.0	27	2	0	2	Multigravida	Graduation	Graduation	Working Lady	Healthy	No	Yes	Nuclear	Yes	Good	3	3	0	1	0	0	0	0.0	1.0	8	Not	0.0
21.0	36	0	0	0	Primigravida	Graduation	Graduation	Working Lady	Healthy	Yes	Yes	Joint	No	Moderate	0	2	1	0	0	0	0	0.0	2.0	5	Not	2.0
22.0	35	0	0	0	Primigravida	Graduation	Graduation	Housewife	Healthy	No	Yes	Joint	No	Good	1	3	2	0	0	0	0	1.0	0.0	7	Not	2.0
18.0	30	0	0	0	Primigravida	Matric	Primary	Housewife	Healthy	No	Yes	Nuclear	Yes	Good	0	1	1	1	0	0	3	1.0	0.0	7	Not	0.0
25.0	30	0	0	0	Primigravida	Primary	Uneducated	Housewife	Healthy	No	No	Joint	Yes	Poor	1	1	0	1	0	1	1	0.0	0.0	5	Not	0.0
23.0	27	1	2	3	Multigravida	Intermediate	Matric	Working Lady	Healthy	No	No	Joint	Yes	Poor	3	1	2	0	0	1	1	1.0	1.0	10	Depressed	2.0
22.0	35	1	0	1	Multigravida	Matric	Primary	Housewife	Healthy	Yes	Yes	Nuclear	Yes	Good	2	0	1	0	0	0	3	0.0	1.0	7	Not	0.0
23.0	30	1	0	1	Multigravida	Matric	Primary	Working Lady	Healthy	Yes	Yes	Joint	Yes	Poor	2	1	1	0	0	0	3	1.0	0.0	8	Not	0.0
29.0	36	1	0	1	Multigravida	Matric	Primary	Housewife	Healthy	Yes	Yes	Joint	Yes	Poor	1	3	1	1	1	2	2	0.0	2.0	13	Depressed	0.0
23.0	32	1	0	1	Multigravida	Matric	Primary	Housewife	Healthy	Yes	Yes	Nuclear	Yes	Poor	0	3	3	2	1	1	2	1.0	3.0	16	Depressed	0.0
21.0	26	2	1	3	Multigravida	Graduation	Graduation	Housewife	Healthy	No	Yes	Nuclear	Yes	Poor	1	2	2	0	0	0	1	1.0	0.0	7	Not	0.0
25.0	28	2	1	3	Multigravida	Graduation	Graduation	Working Lady	Healthy	No	No	Nuclear	Yes	Poor	2	1	1	0	0	0	1	0.0	1.0	6	Not	0.0
33.0	36	3	0	3	Multigravida	Uneducated	Uneducated	Working Lady	Healthy	No	No	Nuclear	No	Good	1	1	0	1	2	1	1	0.0	1.0	8	Not	2.0
28.0	36	3	1	4	Multigravida	Matric	Primary	Housewife	Healthy	No	No	Joint	No	Good	1	3	2	1	0	0	3	1.0	2.0	13	Depressed	2.0
27.0	29	0	2	2	Multigravida	Matric	Primary	Housewife	Healthy	No	Yes	Nuclear	Yes	Good	3	0	2	0	3	1	0	1.0	0.0	10	Depressed	2.0
29.0	32	2	0	2	Multigravida	Primary	Uneducated	Working Lady	Healthy	No	Yes	Nuclear	Yes	Poor	2	3	1	1	1	2	2	0.0	0.0	12	Depressed	0.0
33.0	28	3	0	3	Multigravida	Uneducated	Uneducated	Housewife	Healthy	Yes	Yes	Nuclear	Yes	Good	1	2	0	1	3	1	1	2.0	0.0	11	Depressed	0.0
24.0	36	0	2	2	Multigravida	Middle	Uneducated	Housewife	Healthy	No	Yes	Joint	Yes	Poor	0	3	2	1	0	0	2	3.0	3.0	14	Depressed	0.0
34.0	39	1	2	3	Multigravida	Uneducated	Uneducated	Housewife	Healthy	No	No	Joint	Yes	Good	1	3	1	0	0	0	2	2.0	3.0	12	Depressed	0.0
19.0	34	0	0	0	Primigravida	Middle	Uneducated	Housewife	Healthy	No	No	Joint	No	Poor	2	3	0	1	1	1	0	2.0	1.0	11	Depressed	0.0
23.0	38	0	0	0	Primigravida	Uneducated	Uneducated	Housewife	Healthy	No	Yes	Nuclear	No	Poor	1	0	1	0	0	0	0	0.0	0.0	2	Not	0.0
34.0	26	1	2	3	Multigravida	Matric	Primary	Housewife	Healthy	No	No	Joint	Yes	Good	0	3	3	0	1	2	0	1.0	2.0	12	Depressed	0.0
29.0	26	1	0	1	Multigravida	Matric	Primary	Working Lady	Healthy	No	No	Nuclear	No	Poor	1	0	0	2	1	0	2	2.0	0.0	8	Not	0.0
25.0	32	0	0	0	Primigravida	Intermediate	Matric	Working Lady	Healthy	Yes	No	Joint	Yes	Good	3	1	0	0	0	0	0	3.0	0.0	7	Not	2.0
26.0	30	1	1	2	Multigravida	Intermediate	Matric	Housewife	Healthy	No	No	Joint	Yes	Good	2	1	0	1	0	1	1	0.0	0.0	6	Not	0.0
25.0	27	0	0	0	Primigravida	Intermediate	Matric	Housewife	Healthy	No	No	Nuclear	Yes	Moderate	3	1	0	1	2	0	0	1.0	0.0	8	Not	0.0
30.0	35	2	1	3	Multigravida	Matric	Primary	Housewife	Healthy	Yes	No	Joint	Yes	Good	3	2	2	0	0	1	1	0.0	0.0	9	Not	2.0
21.0	30	0	1	1	Multigravida	Middle	Uneducated	Housewife	Healthy	No	Yes	Joint	No	Good	1	0	2	0	1	1	0	2.0	0.0	7	Not	0.0
22.0	38	0	0	0	Primigravida	Graduation	Middle	Housewife	Healthy	Yes	Yes	Joint	Yes	Moderate	3	0	0	0	0	1	0	1.0	0.0	5	Not	0.0
35.0	29	1	2	3	Multigravida	Intermediate	Matric	Housewife	Healthy	Yes	Yes	Joint	Yes	Good	3	0	2	0	2	1	0	2.0	2.0	12	Depressed	0.0
28.0	28	0	2	2	Multigravida	Uneducated	Uneducated	Working Lady	Healthy	Yes	No	Joint	Yes	Moderate	3	0	0	1	1	0	2	0.0	0.0	7	Not	0.0
26.0	27	1	0	1	Multigravida	Middle	Uneducated	Housewife	Healthy	Yes	No	Nuclear	No	Moderate	0	3	2	1	1	0	1	2.0	0.0	10	Depressed	0.0
30.0	29	0	1	1	Multigravida	Intermediate	Matric	Housewife	Healthy	No	Yes	Joint	Yes	Good	3	0	0	1	0	2	2	2.0	0.0	10	Depressed	0.0
27.0	32	2	0	2	Multigravida	Uneducated	Uneducated	Housewife	Healthy	Yes	Yes	Joint	Yes	Good	1	1	0	0	0	1	2	0.0	0.0	5	Not	2.0
36.0	36	2	0	2	Multigravida	Primary	Uneducated	Working Lady	Healthy	Yes	Yes	Nuclear	Yes	Moderate	2	0	0	3	0	0	0	0.0	2.0	7	Not	0.0
35.0	32	0	3	3	Multigravida	Intermediate	Matric	Working Lady	Healthy	Yes	Yes	Nuclear	Yes	Moderate	3	3	1	0	0	1	1	2.0	2.0	13	Depressed	1.0
29.0	32	0	0	0	Primigravida	Graduation	Graduation	Working Lady	Healthy	Yes	No	Joint	No	Moderate	2	3	2	0	0	1	3	0.0	1.0	12	Depressed	2.0
30.0	36	0	2	2	Multigravida	Uneducated	Uneducated	Housewife	Healthy	Yes	No	Joint	Yes	Good	0	0	0	0	2	0	3	0.0	0.0	5	Not	0.0
36.0	32	0	3	3	Multigravida	Uneducated	Uneducated	Housewife	Healthy	No	Yes	Joint	Yes	Good	2	3	3	0	0	3	0	2.0	0.0	13	Depressed	2.0
26.0	30	0	0	0	Primigravida	Graduation	Graduation	Housewife	Healthy	Yes	No	Nuclear	Yes	Good	1	0	1	1	0	2	0	0.0	1.0	6	Not	2.0
30.0	28	2	0	2	Multigravida	Matric	Primary	Housewife	Healthy	No	Yes	Joint	Yes	Good	2	0	1	0	1	2	0	1.0	1.0	8	Not	0.0
32.0	29	2	1	3	Multigravida	Matric	Primary	Housewife	Healthy	No	Yes	Joint	Yes	Poor	0	3	1	0	3	0	0	1.0	0.0	8	Not	0.0
29.0	30	0	2	2	Multigravida	Matric	Primary	Housewife	Healthy	No	No	Joint	No	Good	1	2	0	3	1	0	2	0.0	1.0	10	Depressed	0.0
32.0	29	2	0	2	Multigravida	Intermediate	Matric	Housewife	Healthy	Yes	No	Joint	Yes	Poor	0	2	0	1	1	1	2	0.0	1.0	8	Not	0.0
30.0	26	1	1	2	Multigravida	Intermediate	Matric	Housewife	Healthy	Yes	No	Joint	No	Poor	3	2	2	2	1	1	0	0.0	1.0	12	Depressed	0.0
27.0	30	0	2	2	Multigravida	Intermediate	Matric	Housewife	Healthy	No	Yes	Joint	No	Poor	0	1	1	3	2	1	2	0.0	0.0	10	Depressed	0.0
35.0	37	1	0	1	Multigravida	Uneducated	Uneducated	Housewife	Healthy	No	Yes	Joint	No	Poor	1	3	1	1	3	1	0	1.0	1.0	12	Depressed	2.0
30.0	35	1	0	1	Multigravida	Intermediate	Matric	Housewife	Healthy	No	Yes	Joint	Yes	Poor	2	0	3	1	2	0	2	1.0	0.0	11	Depressed	2.0
38.0	34	3	3	6	Multigravida	Primary	Uneducated	Housewife	Healthy	No	Yes	Joint	Yes	Good	3	1	2	0	1	1	0	1.0	0.0	9	Not	2.0
25.0	26	2	0	2	Multigravida	Matric	Primary	Housewife	Healthy	No	Yes	Joint	Yes	Good	2	2	1	2	0	0	0	0.0	2.0	9	Not	0.0
20.0	29	1	0	1	Multigravida	Middle	Uneducated	Housewife	Healthy	No	Yes	Joint	Yes	Poor	1	1	0	2	1	0	0	0.0	0.0	5	Not	0.0
29.0	30	0	0	0	Primigravida	Middle	Uneducated	Working Lady	Healthy	Yes	Yes	Joint	No	Good	1	0	1	0	0	1	1	3.0	1.0	8	Not	0.0
29.0	36	1	1	2	Multigravida	Matric	Primary	Working Lady	Healthy	Yes	Yes	Joint	No	Good	1	0	2	0	2	1	1	1.0	1.0	9	Not	0.0
30.0	37	2	1	3	Multigravida	Middle	Uneducated	Housewife	Healthy	Yes	Yes	Joint	Yes	Good	3	2	1	2	2	3	3	1.0	0.0	17	Depressed	2.0
27.0	28	1	1	2	Multigravida	Middle	Uneducated	Housewife	Healthy	No	No	Joint	No	Good	2	2	0	3	1	0	2	0.0	0.0	10	Depressed	0.0
35.0	26	0	0	0	Primigravida	Matric	Primary	Working Lady	Healthy	Yes	No	Joint	No	Poor	3	1	0	0	1	1	1	2.0	0.0	9	Not	0.0
25.0	27	0	0	0	Primigravida	Primary	Uneducated	Housewife	Healthy	No	No	Joint	Yes	Good	2	1	0	3	1	0	0	2.0	0.0	9	Not	0.0
23.0	28	0	0	0	Primigravida	Graduation	Graduation	Housewife	Healthy	No	No	Joint	No	Good	2	2	1	3	0	1	1	0.0	1.0	11	Depressed	2.0
22.0	28	1	1	2	Multigravida	Graduation	Graduation	Housewife	Healthy	No	No	Nuclear	Yes	Good	1	2	1	2	1	0	2	0.0	1.0	10	Depressed	2.0
23.0	29	1	2	3	Multigravida	Graduation	Graduation	Housewife	Healthy	No	No	Joint	No	Good	1	2	0	0	1	1	0	0.0	1.0	6	Not	0.0
29.0	27	0	0	0	Primigravida	Intermediate	Matric	Housewife	Healthy	No	Yes	Joint	Yes	Poor	0	3	0	2	3	3	1	0.0	0.0	12	Depressed	0.0
23.0	35	0	2	2	Multigravida	Graduation	Graduation	Housewife	Healthy	No	Yes	Joint	No	Good	0	1	0	0	1	3	2	0.0	3.0	10	Depressed	0.0
21.0	28	0	2	2	Multigravida	Graduation	Graduation	Working Lady	Healthy	Yes	Yes	Nuclear	No	Good	2	0	0	1	3	3	0	2.0	0.0	11	Depressed	0.0
23.0	26	1	1	2	Multigravida	Intermediate	Matric	Working Lady	Healthy	Yes	No	Joint	Yes	Good	3	1	1	0	1	2	0	1.0	0.0	9	Not	0.0
22.0	30	0	1	1	Multigravida	Graduation	Graduation	Housewife	Healthy	Yes	No	Joint	No	Good	2	0	2	1	1	0	2	0.0	1.0	9	Not	0.0
23.0	27	0	1	1	Multigravida	Matric	Primary	Housewife	Healthy	No	Yes	Joint	No	Good	0	1	1	0	2	0	2	1.0	2.0	9	Not	0.0
30.0	38	2	0	2	Multigravida	Intermediate	Matric	Housewife	Healthy	No	Yes	Joint	Yes	Poor	3	2	1	0	1	2	2	0.0	1.0	12	Depressed	2.0
35.0	37	1	1	2	Multigravida	Middle	Uneducated	Housewife	Healthy	No	Yes	Joint	No	Poor	3	1	2	0	1	2	1	0.0	3.0	13	Depressed	2.0
28.0	26	1	0	1	Multigravida	Intermediate	Matric	Housewife	Healthy	No	No	Nuclear	Yes	Poor	2	0	1	2	2	1	0	1.0	2.0	11	Depressed	0.0
32.0	28	3	1	4	Multigravida	Primary	Uneducated	Housewife	Healthy	No	No	Nuclear	No	Poor	2	0	0	2	3	0	0	3.0	0.0	10	Depressed	2.0
29.0	30	2	0	2	Multigravida	Intermediate	Matric	Housewife	Healthy	No	No	Nuclear	Yes	Poor	2	2	0	3	3	0	3	2.0	1.0	16	Depressed	0.0
34.0	27	1	2	3	Multigravida	Matric	Primary	Housewife	Healthy	Yes	Yes	Joint	Yes	Good	2	2	3	1	0	3	0	2.0	2.0	15	Depressed	0.0
26.0	26	0	2	2	Multigravida	Matric	Primary	Housewife	Healthy	No	No	Joint	Yes	Good	3	0	1	3	1	1	3	2.0	0.0	14	Depressed	0.0
32.0	26	1	0	1	Multigravida	Intermediate	Matric	Working Lady	Healthy	No	No	Joint	No	Good	3	1	1	0	2	1	2	1.0	2.0	13	Depressed	0.0
27.0	34	2	1	3	Multigravida	Matric	Primary	Working Lady	Healthy	No	Yes	Nuclear	No	Good	1	2	0	0	1	0	2	0.0	3.0	9	Not	2.0
26.0	32	1	1	2	Multigravida	Intermediate	Matric	Working Lady	Healthy	No	No	Joint	No	Poor	1	0	0	2	2	0	3	0.0	2.0	10	Depressed	2.0
38.0	30	0	0	0	Primigravida	Graduation	Graduation	Housewife	Healthy	No	Yes	Nuclear	Yes	Moderate	3	1	1	1	2	1	0	0.0	1.0	10	Depressed	0.0
26.0	27	1	0	1	Multigravida	Uneducated	Uneducated	Housewife	Healthy	No	No	Joint	No	Good	0	0	2	0	0	2	2	0.0	0.0	6	Not	0.0
21.0	26	1	0	1	Multigravida	Graduation	Graduation	Housewife	Healthy	Yes	Yes	Joint	No	Good	0	2	0	0	2	2	2	2.0	2.0	12	Depressed	0.0
23.0	30	0	0	0	Primigravida	Matric	Primary	Housewife	Healthy	No	No	Joint	No	Moderate	1	2	2	0	3	2	3	0.0	1.0	14	Depressed	2.0
23.0	27	0	1	1	Multigravida	Matric	Primary	Housewife	Healthy	No	Yes	Joint	Yes	Good	3	2	0	3	1	3	2	1.0	3.0	18	Depressed	0.0
35.0	35	1	1	2	Multigravida	Matric	Primary	Housewife	Healthy	Yes	Yes	Joint	Yes	Good	3	2	1	0	3	1	1	1.0	2.0	14	Depressed	2.0
30.0	32	2	0	2	Multigravida	Intermediate	Matric	Working Lady	Healthy	No	Yes	Joint	Yes	Good	3	0	1	2	2	3	2	2.0	1.0	16	Depressed	0.0
38.0	30	2	2	4	Multigravida	Matric	Primary	Working Lady	Healthy	No	Yes	Nuclear	Yes	Moderate	2	3	2	1	0	0	2	3.0	3.0	16	Depressed	0.0
25.0	27	2	0	2	Multigravida	Matric	Primary	Housewife	Healthy	No	No	Joint	No	Moderate	3	0	0	1	0	1	1	2.0	0.0	8	Not	0.0
20.0	35	0	0	0	Primigravida	Primary	Uneducated	Working Lady	Healthy	No	Yes	Joint	Yes	Good	2	3	2	1	2	1	0	2.0	0.0	13	Depressed	2.0
29.0	30	1	2	3	Multigravida	Matric	Primary	Working Lady	Healthy	No	Yes	Nuclear	No	Moderate	1	0	3	0	2	1	0	1.0	2.0	10	Depressed	2.0
29.0	38	0	0	0	Primigravida	Graduation	Graduation	Working Lady	Healthy	No	Yes	Nuclear	Yes	Moderate	1	0	2	0	2	1	0	1.0	0.0	7	Not	2.0
20.0	26	1	0	1	Multigravida	Uneducated	Matric	Working Lady	Healthy	No	No	Nuclear	Yes	Poor	2	1	0	1	0	1	1	2.0	3.0	11	Depressed	2.0
35.0	30	2	2	4	Multigravida	Primary	Matric	Housewife	Healthy	Yes	No	Nuclear	Yes	Poor	1	3	1	0	2	1	2	0.0	3.0	13	Depressed	0.0
24.0	30	0	0	0	Primigravida	Primary	Primary	Housewife	Healthy	Yes	No	Joint	No	Good	1	0	1	0	2	1	1	1.0	0.0	7	Not	0.0
28.0	35	3	0	3	Primigravida	Uneducated	Middle	Housewife	Healthy	Yes	No	Nuclear	Yes	Poor	0	1	2	2	1	1	2	3.0	3.0	15	Depressed	3.0
30.0	26	1	2	3	Multigravida	Uneducated	Intermediate	Housewife	Healthy	Yes	No	Joint	Yes	Good	0	0	2	2	0	0	2	1.0	3.0	10	Depressed	0.0
36.0	29	0	1	1	Multigravida	Matric	Uneducated	Housewife	Healthy	No	No	Joint	Yes	Good	2	2	0	1	0	1	0	2.0	3.0	11	Depressed	0.0
37.0	28	1	2	3	Multigravida	Uneducated	Primary	Housewife	Healthy	No	No	Joint	Yes	Moderate	0	1	1	1	2	1	3	0.0	0.0	9	Not	2.0
20.0	29	0	0	0	Primigravida	Uneducated	Intermediate	Working Lady	Healthy	No	No	Nuclear	No	Poor	1	3	0	2	3	0	2	0.0	0.0	11	Depressed	0.0
25.0	36	0	0	0	Primigravida	Matric	Primary	Working Lady	Healthy	No	Yes	Nuclear	No	Moderate	2	1	2	2	2	0	0	0.0	2.0	11	Depressed	0.0
34.0	37	0	0	0	Primigravida	Uneducated	Uneducated	Housewife	Healthy	No	Yes	Nuclear	Yes	Good	1	3	2	2	1	0	2	1.0	0.0	12	Depressed	3.0
28.0	26	0	1	1	Multigravida	Uneducated	Primary	Working Lady	Healthy	No	Yes	Nuclear	Yes	Moderate	1	2	1	0	1	1	1	0.0	0.0	7	Not	3.0
39.0	37	1	2	3	Multigravida	Uneducated	Middle	Working Lady	Healthy	Yes	Yes	Joint	No	Moderate	3	0	0	2	1	2	1	1.0	0.0	10	Depressed	3.0
25.0	36	1	0	1	Multigravida	Uneducated	Middle	Working Lady	Healthy	Yes	Yes	Nuclear	No	Poor	1	2	0	1	0	0	1	0.0	0.0	5	Not	0.0
19.0	26	0	0	0	Primigravida	Matric	Primary	Working Lady	Healthy	Yes	No	Joint	Yes	Poor	3	2	0	0	2	0	0	1.0	0.0	8	Not	0.0
23.0	26	0	0	0	Primigravida	Matric	Primary	Working Lady	Healthy	No	No	Joint	No	Good	3	1	3	1	1	2	3	0.0	1.0	15	Depressed	0.0
24.0	29	1	0	1	Multigravida	Uneducated	Matric	Working Lady	Healthy	Yes	Yes	Nuclear	Yes	Good	2	3	1	1	0	0	1	1.0	0.0	9	Not	3.0
24.0	28	0	1	1	Multigravida	Uneducated	Matric	Housewife	Healthy	No	No	Joint	No	Good	0	2	2	0	0	2	1	2.0	3.0	12	Depressed	0.0
21.0	26	1	0	1	Multigravida	Matric	Matric	Housewife	Disable	Yes	No	Joint	Yes	Poor	2	0	3	1	3	2	0	0.0	1.0	12	Depressed	3.0
30.0	29	3	0	3	Multigravida	Uneducated	Matric	Housewife	Healthy	No	No	Nuclear	No	Good	1	2	3	2	3	1	0	0.0	0.0	12	Depressed	3.0
27.0	28	2	0	2	Multigravida	Primary	Primary	Housewife	Healthy	No	Yes	Joint	Yes	Good	0	2	0	0	0	1	2	0.0	1.0	6	Not	3.0
20.0	30	0	0	0	Primigravida	Matric	Matric	Working Lady	Healthy	No	Yes	Joint	Yes	Poor	2	3	1	2	0	2	0	0.0	0.0	10	Depressed	0.0
19.0	31	0	0	0	Primigravida	Graduation	Primary	Working Lady	Healthy	Yes	No	Nuclear	Yes	Moderate	0	2	0	1	0	3	0	0.0	0.0	6	Not	2.0
21.0	30	0	0	0	Primigravida	Matric	Primary	Housewife	Healthy	No	Yes	Joint	Yes	Moderate	1	1	2	1	2	1	1	0.0	1.0	10	Depressed	0.0
25.0	26	0	2	2	Multigravida	Primary	Primary	Working Lady	Healthy	Yes	No	Joint	No	Moderate	2	3	0	1	0	1	3	2.0	3.0	15	Depressed	2.0
26.0	28	0	1	1	Multigravida	Uneducated	Uneducated	Housewife	Healthy	No	Yes	Joint	No	Poor	2	2	2	1	1	2	1	1.0	2.0	14	Depressed	0.0
19.0	28	0	0	0	Primigravida	Middle	Uneducated	Housewife	Healthy	Yes	Yes	Joint	No	Good	0	3	2	1	0	1	3	2.0	1.0	13	Depressed	2.0
23.0	34	1	0	1	Multigravida	Matric	Intermediate	Housewife	Healthy	No	Yes	Joint	Yes	Poor	0	2	1	3	2	0	0	0.0	0.0	8	Not	0.0
25.0	37	0	1	1	Multigravida	Primary	Middle	Working Lady	Healthy	No	Yes	Nuclear	Yes	Good	1	3	0	1	3	1	1	2.0	1.0	13	Depressed	2.0
31.0	26	2	1	3	Multigravida	Primary	Primary	Housewife	Healthy	No	Yes	Joint	No	Good	3	1	2	1	1	0	0	1.0	2.0	11	Depressed	0.0
26.0	37	1	0	1	Multigravida	Primary	Intermediate	Housewife	Healthy	No	Yes	Joint	Yes	Poor	0	3	1	0	0	1	2	1.0	1.0	9	Not	0.0
19.0	36	0	0	0	Primigravida	Uneducated	Middle	Housewife	Healthy	No	No	Joint	Yes	Good	3	0	1	2	3	0	0	1.0	1.0	11	Depressed	2.0
28.0	26	1	2	3	Multigravida	Uneducated	Matric	Housewife	Healthy	No	Yes	Joint	No	Good	3	2	0	2	2	1	2	0.0	1.0	13	Depressed	2.0
22.0	29	0	0	0	Primigravida	Uneducated	Intermediate	Housewife	Healthy	Yes	No	Nuclear	Yes	Good	2	1	1	0	1	2	1	0.0	0.0	8	Not	0.0
26.0	27	2	0	2	Multigravida	Graduation	Graduation	Housewife	Healthy	Yes	No	Joint	No	Moderate	2	1	2	0	0	0	0	1.0	0.0	6	Not	0.0
22.0	39	0	1	1	Multigravida	Uneducated	Intermediate	Housewife	Healthy	No	No	Joint	No	Good	2	1	0	1	0	1	0	1.0	2.0	8	Not	0.0
39.0	28	2	1	3	Multigravida	Graduation	Matric	Housewife	Healthy	No	Yes	Nuclear	No	Poor	2	3	2	1	2	0	3	1.0	3.0	17	Depressed	2.0
30.0	29	0	3	3	Multigravida	Primary	Uneducated	Housewife	Healthy	No	No	Nuclear	Yes	Moderate	0	2	2	3	3	1	0	1.0	2.0	14	Depressed	0.0
24.0	26	1	0	1	Multigravida	Matric	Middle	Housewife	Healthy	No	No	Nuclear	Yes	Poor	2	1	1	0	2	1	0	1.0	1.0	9	Not	0.0
29.0	30	2	1	3	Multigravida	Matric	Graduation	Housewife	Healthy	No	Yes	Nuclear	Yes	Moderate	2	0	1	1	3	1	0	1.0	3.0	12	Depressed	0.0
31.0	31	0	3	3	Multigravida	Matric	Intermediate	Housewife	Healthy	No	Yes	Joint	Yes	Good	1	2	1	0	1	1	0	0.0	1.0	7	Not	2.0
26.0	32	0	1	1	Multigravida	Intermediate	Matric	Working Lady	Healthy	No	Yes	Nuclear	Yes	Moderate	2	3	0	1	1	0	0	1.0	0.0	8	Not	2.0
36.0	34	3	1	4	Multigravida	Intermediate	Matric	Working Lady	Disable	Yes	No	Joint	Yes	Good	1	3	2	1	2	0	3	1.0	0.0	13	Depressed	0.0
45.0	26	0	1	1	Multigravida	Intermediate	Matric	Housewife	Healthy	Yes	Yes	Joint	No	Moderate	0	0	1	1	1	0	0	2.0	0.0	5	Not	2.0
29.0	34	3	0	3	Multigravida	Intermediate	Primary	Housewife	Healthy	Yes	No	Joint	No	Poor	3	1	1	0	0	1	1	2.0	0.0	9	Not	0.0
37.0	34	0	0	0	Primigravida	Matric	Uneducated	Housewife	Healthy	No	Yes	Joint	No	Poor	1	1	1	1	0	0	1	3.0	0.0	8	Not	1.0
30.0	35	1	1	2	Primigravida	Intermediate	Middle	Working Lady	Healthy	No	No	Nuclear	No	Moderate	3	1	1	0	0	0	3	2.0	0.0	10	Depressed	1.0
31.0	28	0	3	3	Multigravida	Matric	Graduation	Working Lady	Healthy	No	No	Nuclear	No	Moderate	2	1	1	0	0	1	2	1.0	0.0	8	Not	1.0
29.0	35	0	2	2	Multigravida	Matric	Middle	Working Lady	Healthy	No	No	Joint	No	Poor	2	0	0	3	2	0	3	1.0	0.0	11	Depressed	1.0
23.0	38	1	0	1	Multigravida	Matric	Graduation	Housewife	Healthy	No	No	Joint	No	Moderate	2	1	1	3	2	0	1	1.0	3.0	14	Depressed	2.0
22.0	39	0	2	2	Multigravida	Uneducated	Matric	Working Lady	Healthy	No	Yes	Joint	No	Poor	1	0	2	0	1	2	1	0.0	3.0	10	Depressed	1.0
35.0	35	1	1	2	Multigravida	Graduation	Primary	Housewife	Healthy	No	Yes	Joint	Yes	Moderate	0	1	2	0	1	0	2	1.0	0.0	7	Not	0.0
24.0	32	2	0	2	Multigravida	Primary	Middle	Working Lady	Healthy	No	Yes	Joint	Yes	Moderate	1	1	1	2	1	1	1	1.0	0.0	9	Not	2.0
28.0	33	0	2	2	Multigravida	Matric	Intermediate	Working Lady	Healthy	No	No	Nuclear	Yes	Good	2	2	2	1	0	0	0	1.0	2.0	10	Depressed	0.0
28.0	34	0	3	3	Multigravida	Matric	Uneducated	Working Lady	Healthy	Yes	No	Joint	Yes	Good	3	1	2	1	2	1	0	1.0	1.0	12	Depressed	3.0
26.0	34	2	2	4	Multigravida	Matric	Primary	Working Lady	Healthy	No	No	Joint	Yes	Moderate	2	1	2	0	1	2	3	2.0	1.0	14	Depressed	0.0
26.0	26	1	1	2	Multigravida	Intermediate	Uneducated	Working Lady	Healthy	No	No	Joint	No	Poor	1	0	0	2	1	0	3	0.0	0.0	7	Not	3.0
34.0	31	1	0	1	Multigravida	Matric	Primary	Working Lady	Healthy	Yes	No	Nuclear	Yes	Good	0	1	2	0	2	3	0	0.0	1.0	9	Not	3.0
32.0	32	1	2	3	Multigravida	Matric	Primary	Housewife	Healthy	No	Yes	Joint	Yes	Good	0	2	3	0	1	1	0	1.0	1.0	9	Not	0.0
30.0	29	2	2	4	Multigravida	Matric	Uneducated	Housewife	Healthy	Yes	Yes	Nuclear	No	Moderate	1	2	1	0	1	0	1	1.0	2.0	9	Not	3.0
27.0	35	0	2	2	Multigravida	Primary	Uneducated	Working Lady	Healthy	No	Yes	Nuclear	No	Moderate	0	2	1	1	1	2	0	2.0	1.0	10	Depressed	3.0
35.0	35	0	3	3	Multigravida	Intermediate	Uneducated	Housewife	Healthy	Yes	No	Nuclear	No	Poor	0	1	0	0	0	1	1	0.0	1.0	4	Not	3.0
30.0	30	0	3	3	Multigravida	Intermediate	Primary	Housewife	Healthy	Yes	No	Nuclear	Yes	Moderate	1	3	1	0	0	1	1	0.0	0.0	7	Not	3.0
38.0	29	2	0	2	Multigravida	Intermediate	Intermediate	Housewife	Healthy	No	Yes	Nuclear	Yes	Poor	1	2	1	0	0	0	0	2.0	1.0	7	Not	3.0
26.0	26	0	3	3	Multigravida	Matric	Primary	Housewife	Healthy	No	No	Joint	Yes	Good	3	0	0	2	1	0	1	1.0	0.0	8	Not	0.0
20.0	29	0	0	0	Primigravida	Primary	Matric	Housewife	Healthy	Yes	Yes	Nuclear	Yes	Poor	0	2	0	0	0	3	0	1.0	2.0	8	Not	0.0
29.0	29	0	1	1	Multigravida	Uneducated	Uneducated	Housewife	Healthy	No	Yes	Nuclear	No	Good	1	0	0	0	0	1	2	1.0	2.0	7	Not	0.0
29.0	27	3	0	3	Multigravida	Middle	Uneducated	Housewife	Disable	No	No	Nuclear	Yes	Moderate	0	2	1	1	1	0	2	2.0	1.0	10	Depressed	1.0
30.0	30	3	2	5	Multigravida	Matric	Uneducated	Working Lady	Healthy	No	No	Joint	No	Poor	1	3	2	0	1	0	1	0.0	3.0	11	Depressed	1.0
27.0	34	0	1	1	Multigravida	Matric	Uneducated	Working Lady	Healthy	No	Yes	Joint	Yes	Good	1	3	0	0	1	0	3	0.0	1.0	9	Not	0.0
35.0	30	0	1	1	Multigravida	Uneducated	Primary	Working Lady	Healthy	No	Yes	Joint	No	Good	1	2	0	1	0	0	2	0.0	1.0	7	Not	0.0
33.0	29	2	0	2	Multigravida	Middle	Primary	Housewife	Healthy	No	Yes	Joint	Yes	Poor	3	0	2	0	1	1	2	2.0	0.0	11	Depressed	2.0
30.0	29	1	3	4	Multigravida	Graduation	Matric	Housewife	Healthy	No	No	Joint	Yes	Moderate	1	2	1	1	0	1	1	0.0	1.0	8	Not	1.0
30.0	31	1	3	4	Multigravida	Middle	Matric	Working Lady	Healthy	Yes	No	Joint	No	Good	0	2	1	0	2	1	1	0.0	0.0	7	Not	1.0
30.0	34	0	0	0	Primigravida	Graduation	Matric	Housewife	Healthy	No	Yes	Joint	No	Poor	0	2	2	1	2	0	1	0.0	0.0	8	Not	0.0
37.0	26	0	1	1	Multigravida	Matric	Matric	Working Lady	Healthy	No	Yes	Nuclear	Yes	Moderate	3	1	1	2	1	1	0	3.0	0.0	12	Depressed	2.0
34.0	30	0	3	3	Multigravida	Graduation	Primary	Working Lady	Healthy	Yes	Yes	Joint	Yes	Poor	3	2	1	0	1	0	0	3.0	2.0	12	Depressed	0.0
29.0	29	0	2	2	Multigravida	Middle	Matric	Working Lady	Healthy	No	Yes	Joint	No	Moderate	0	2	1	1	2	1	0	0.0	0.0	7	Not	1.0
34.0	29	1	0	1	Multigravida	Graduation	Graduation	Housewife	Healthy	No	No	Nuclear	Yes	Poor	0	3	0	0	3	1	1	0.0	2.0	10	Depressed	1.0
29.0	27	1	1	2	Multigravida	Matric	Matric	Working Lady	Healthy	No	Yes	Nuclear	Yes	Good	2	1	2	1	2	1	0	2.0	0.0	11	Depressed	0.0
28.0	36	1	2	3	Multigravida	Matric	Primary	Housewife	Healthy	Yes	Yes	Nuclear	Yes	Poor	3	2	0	1	3	1	0	1.0	0.0	11	Depressed	0.0
30.0	34	0	2	2	Multigravida	Primary	Uneducated	Working Lady	Healthy	No	No	Nuclear	No	Good	0	2	0	1	3	0	2	1.0	0.0	9	Not	0.0
32.0	30	3	2	5	Multigravida	Uneducated	Primary	Working Lady	Healthy	No	Yes	Nuclear	Yes	Poor	3	1	2	0	2	0	1	0.0	0.0	9	Not	1.0
33.0	29	0	3	3	Multigravida	Middle	Primary	Working Lady	Healthy	No	Yes	Joint	No	Poor	2	0	0	0	0	0	2	0.0	0.0	4	Not	1.0
30.0	29	0	2	2	Multigravida	Matric	Primary	Working Lady	Healthy	No	Yes	Nuclear	Yes	Moderate	2	3	3	1	3	0	2	0.0	2.0	16	Depressed	0.0
34.0	34	0	3	3	Multigravida	Matric	Uneducated	Housewife	Healthy	Yes	Yes	Joint	No	Good	0	0	3	2	0	1	2	0.0	0.0	8	Not	2.0
30.0	36	0	1	1	Multigravida	Uneducated	Uneducated	Housewife	Healthy	Yes	Yes	Joint	No	Poor	1	3	1	2	0	1	0	1.0	1.0	10	Depressed	0.0
35.0	34	1	1	2	Multigravida	Primary	Primary	Working Lady	Healthy	Yes	Yes	Nuclear	Yes	Good	1	0	2	1	2	2	0	0.0	1.0	9	Not	1.0
38.0	34	0	2	2	Multigravida	Intermediate	Primary	Housewife	Healthy	Yes	No	Nuclear	Yes	Poor	2	1	1	2	1	0	1	1.0	0.0	9	Not	1.0
26.0	29	0	1	1	Multigravida	Matric	Uneducated	Working Lady	Healthy	Yes	No	Joint	No	Good	0	0	1	2	1	0	1	1.0	0.0	6	Not	0.0
26.0	28	0	1	1	Multigravida	Primary	Uneducated	Housewife	Healthy	Yes	No	Nuclear	No	Poor	0	0	0	1	0	2	3	0.0	1.0	7	Not	2.0
39.0	27	0	2	2	Multigravida	Primary	Uneducated	Housewife	Healthy	No	No	Nuclear	No	Moderate	2	1	2	2	3	2	1	2.0	2.0	17	Depressed	0.0
34.0	30	5	0	5	Multigravida	Primary	Intermediate	Housewife	Disable	No	Yes	Nuclear	No	Moderate	3	0	1	3	3	1	2	2.0	1.0	16	Depressed	1.0
38.0	29	0	1	1	Multigravida	Intermediate	Middle	Working Lady	Healthy	Yes	Yes	Nuclear	Yes	Good	3	1	1	1	0	1	2	0.0	0.0	9	Not	2.0
26.0	34	0	2	2	Multigravida	Intermediate	Matric	Working Lady	Healthy	No	No	Joint	Yes	Good	1	2	3	1	1	1	2	1.0	0.0	12	Depressed	0.0
26.0	30	0	0	0	Primigravida	Intermediate	Intermediate	Housewife	Healthy	No	Yes	Nuclear	No	Moderate	1	1	2	0	3	1	1	0.0	0.0	9	Not	0.0
30.0	30	0	2	2	Multigravida	Intermediate	Graduation	Working Lady	Healthy	No	No	Nuclear	No	Moderate	2	1	0	1	1	3	1	2.0	3.0	14	Depressed	2.0
26.0	31	2	0	2	Multigravida	Matric	Intermediate	Working Lady	Healthy	No	Yes	Joint	Yes	Poor	0	0	2	0	1	0	1	0.0	3.0	7	Not	1.0
35.0	27	4	0	4	Multigravida	Matric	Matric	Working Lady	Healthy	Yes	No	Joint	Yes	Good	2	1	0	0	0	1	2	1.0	0.0	7	Not	1.0
26.0	28	0	0	0	Primigravida	Matric	Uneducated	Housewife	Healthy	Yes	Yes	Joint	Yes	Good	2	0	0	2	1	1	2	3.0	3.0	14	Depressed	0.0
29.0	38	2	0	2	Multigravida	Intermediate	Intermediate	Housewife	Healthy	No	Yes	Nuclear	Yes	Moderate	2	3	1	2	0	0	0	1.0	1.0	10	Depressed	3.0
26.0	26	0	0	0	Primigravida	Matric	Primary	Working Lady	Healthy	No	Yes	Nuclear	No	Good	2	1	0	1	3	0	2	0.0	0.0	9	Not	1.0
29.0	28	0	2	2	Multigravida	Primary	Matric	Housewife	Healthy	Yes	Yes	Joint	No	Poor	1	0	2	0	2	0	1	1.0	0.0	7	Not	1.0
29.0	29	0	1	1	Multigravida	Uneducated	Uneducated	Housewife	Healthy	No	No	Nuclear	No	Good	2	0	0	0	0	0	1	0.0	0.0	3	Not	2.0
27.0	29	3	0	3	Multigravida	Matric	Intermediate	Working Lady	Disable	No	Yes	Nuclear	No	Moderate	1	0	3	1	3	3	0	0.0	2.0	13	Depressed	0.0
30.0	30	3	2	5	Multigravida	Matric	Intermediate	Housewife	Healthy	No	No	Joint	No	Poor	1	0	3	2	0	2	0	0.0	0.0	8	Not	1.0
34.0	27	4	0	4	Multigravida	Matric	Intermediate	Working Lady	Healthy	No	Yes	Nuclear	No	Moderate	2	1	1	2	0	2	3	1.0	1.0	13	Depressed	0.0
30.0	35	0	2	2	Multigravida	Uneducated	Middle	Working Lady	Healthy	No	No	Joint	No	Good	1	2	2	1	1	0	0	3.0	2.0	12	Depressed	1.0
29.0	33	2	0	2	Multigravida	Middle	Primary	Working Lady	Healthy	No	Yes	Nuclear	Yes	Good	3	2	1	0	0	2	1	1.0	0.0	10	Depressed	2.0
30.0	34	2	0	2	Multigravida	Intermediate	Intermediate	Housewife	Healthy	Yes	No	Joint	Yes	Good	3	1	0	0	1	1	0	0.0	0.0	6	Not	2.0
29.0	30	0	0	0	Primigravida	Matric	Intermediate	Housewife	Healthy	No	Yes	Joint	Yes	Moderate	3	2	1	0	2	0	0	0.0	0.0	8	Not	2.0
19.0	26	0	0	0	Primigravida	Intermediate	Matric	Housewife	Healthy	No	Yes	Joint	No	Good	2	0	3	1	3	1	3	3.0	0.0	16	Depressed	2.0
22.0	29	2	0	2	Multigravida	Matric	Intermediate	Working Lady	Healthy	Yes	No	Joint	No	Good	1	3	2	3	1	0	3	0.0	1.0	14	Depressed	2.0
36.0	38	3	1	4	Multigravida	Intermediate	Matric	Housewife	Healthy	No	No	Nuclear	Yes	Moderate	2	3	1	3	1	0	3	3.0	3.0	19	Depressed	2.0
25.0	27	1	0	1	Multigravida	Matric	Intermediate	Housewife	Healthy	No	No	Joint	No	Good	0	1	3	0	0	3	3	0.0	3.0	13	Depressed	2.0
29.0	31	4	0	4	Multigravida	Intermediate	Intermediate	Housewife	Healthy	Yes	No	Nuclear	No	Moderate	2	1	1	0	0	1	1	0.0	3.0	9	Not	2.0
31.0	33	2	1	3	Multigravida	Matric	Intermediate	Working Lady	Healthy	No	Yes	Nuclear	No	Moderate	1	0	0	1	3	1	3	1.0	0.0	10	Depressed	2.0
37.0	39	1	0	1	Multigravida	Primary	Matric	Housewife	Healthy	No	Yes	Nuclear	No	Poor	2	1	3	3	3	0	3	3.0	1.0	19	Depressed	2.0
38.0	39	2	1	3	Multigravida	Intermediate	Primary	Housewife	Disable	Yes	Yes	Joint	Yes	Good	0	3	3	1	0	3	1	0.0	1.0	12	Depressed	2.0
21.0	27	1	0	1	Multigravida	Matric	Middle	Housewife	Healthy	Yes	Yes	Joint	Yes	Poor	3	0	3	0	0	0	1	1.0	1.0	9	Not	1.0
26.0	28	1	0	1	Multigravida	Matric	Middle	Working Lady	Healthy	Yes	Yes	Joint	No	Moderate	1	3	3	0	0	3	1	0.0	3.0	14	Depressed	1.0
35.0	37	1	0	1	Multigravida	Matric	Primary	Working Lady	Healthy	No	Yes	Joint	No	Poor	2	3	0	3	1	3	3	3.0	1.0	19	Depressed	1.0
29.0	31	1	0	1	Multigravida	Uneducated	Uneducated	Working Lady	Healthy	No	No	Nuclear	Yes	Poor	1	3	1	1	0	3	0	3.0	3.0	15	Depressed	0.0
40.0	28	2	1	3	Multigravida	Middle	Intermediate	Working Lady	Healthy	No	No	Joint	Yes	Good	0	3	0	1	3	1	1	3.0	1.0	13	Depressed	0.0
26.0	28	2	0	2	Multigravida	Intermediate	Intermediate	Working Lady	Healthy	Yes	No	Nuclear	No	Good	1	3	0	1	1	0	1	1.0	3.0	11	Depressed	2.0
20.0	29	1	0	1	Multigravida	Matric	Uneducated	Housewife	Healthy	No	Yes	Nuclear	Yes	Moderate	2	3	3	3	3	3	0	3.0	1.0	21	Depressed	2.0
24.0	26	1	0	1	Multigravida	Uneducated	Matric	Working Lady	Healthy	Yes	No	Joint	No	Moderate	1	2	3	3	3	1	1	3.0	3.0	20	Depressed	1.0
25.0	27	2	0	2	Multigravida	Intermediate	Uneducated	Housewife	Healthy	Yes	Yes	Nuclear	Yes	Moderate	2	1	0	0	1	1	0	3.0	0.0	8	Not	2.0
25.0	27	1	0	1	Multigravida	Intermediate	Matric	Housewife	Healthy	Yes	No	Nuclear	No	Good	2	0	1	3	3	3	0	1.0	1.0	14	Depressed	2.0
22.0	27	2	0	2	Multigravida	Uneducated	Uneducated	Housewife	Healthy	No	Yes	Joint	Yes	Moderate	0	3	0	3	0	3	3	1.0	1.0	14	Depressed	2.0
31.0	33	4	0	4	Multigravida	Uneducated	Uneducated	Housewife	Healthy	Yes	Yes	Nuclear	No	Moderate	2	1	0	1	1	1	3	0.0	1.0	10	Depressed	0.0
28.0	30	3	0	3	Multigravida	Uneducated	Intermediate	Housewife	Healthy	No	Yes	Nuclear	No	Good	3	0	3	3	0	1	0	1.0	1.0	12	Depressed	0.0
21.0	26	1	0	1	Multigravida	Uneducated	Intermediate	Housewife	Healthy	Yes	No	Joint	No	Poor	3	1	0	1	3	1	3	1.0	1.0	14	Depressed	2.0
20.0	28	1	0	1	Multigravida	Matric	Intermediate	Housewife	Healthy	No	Yes	Nuclear	No	Poor	2	3	3	0	3	0	3	3.0	1.0	18	Depressed	0.0
22.0	27	1	0	1	Multigravida	Matric	Matric	Housewife	Healthy	Yes	No	Nuclear	Yes	Poor	3	0	3	1	3	1	3	3.0	0.0	17	Depressed	2.0
26.0	28	1	1	2	Multigravida	Primary	Matric	Housewife	Healthy	No	Yes	Nuclear	Yes	Good	3	0	0	0	3	3	0	3.0	3.0	15	Depressed	1.0
27.0	29	1	0	1	Multigravida	Middle	Matric	Housewife	Healthy	Yes	No	Nuclear	Yes	Moderate	2	1	3	0	3	1	3	3.0	0.0	16	Depressed	1.0
20.0	27	1	0	1	Multigravida	Middle	Intermediate	Working Lady	Healthy	No	Yes	Nuclear	No	Good	1	2	0	3	3	0	1	1.0	1.0	12	Depressed	1.0
24.0	26	2	0	2	Multigravida	Primary	Matric	Working Lady	Healthy	No	Yes	Joint	No	Moderate	0	3	3	1	3	3	3	3.0	0.0	19	Depressed	1.0
26.0	28	1	0	1	Multigravida	Matric	Matric	Housewife	Healthy	Yes	Yes	Nuclear	Yes	Moderate	0	3	3	0	3	3	1	1.0	3.0	17	Depressed	0.0
32.0	34	3	0	3	Multigravida	Matric	Matric	Housewife	Healthy	Yes	Yes	Nuclear	No	Good	3	1	3	3	1	1	3	0.0	3.0	18	Depressed	0.0
27.0	29	2	0	2	Multigravida	Primary	Intermediate	Housewife	Healthy	No	Yes	Nuclear	No	Moderate	0	3	1	3	0	3	1	1.0	3.0	15	Depressed	2.0
20.0	26	1	0	1	Multigravida	Uneducated	Primary	Working Lady	Healthy	No	Yes	Nuclear	Yes	Moderate	2	3	0	1	0	0	3	0.0	1.0	10	Depressed	0.0
29.0	31	2	1	3	Multigravida	Matric	Matric	Working Lady	Disable	No	No	Joint	No	Moderate	1	0	3	2	1	3	0	0.0	1.0	11	Depressed	2.0
23.0	27	1	0	1	Multigravida	Primary	Uneducated	Working Lady	Healthy	Yes	No	Nuclear	Yes	Poor	1	3	3	0	1	1	1	1.0	3.0	14	Depressed	2.0
27.0	29	3	0	3	Multigravida	Primary	Uneducated	Housewife	Healthy	No	Yes	Nuclear	Yes	Moderate	3	2	2	1	3	1	3	1.0	3.0	19	Depressed	2.0
23.0	27	1	0	1	Multigravida	Matric	Uneducated	Working Lady	Healthy	No	Yes	Joint	Yes	Good	1	0	3	0	3	0	1	3.0	3.0	14	Depressed	0.0
40.0	39	3	0	3	Multigravida	Matric	Intermediate	Housewife	Healthy	No	Yes	Joint	No	Poor	3	1	0	0	3	3	3	1.0	3.0	17	Depressed	2.0
31.0	33	1	2	3	Multigravida	Primary	Intermediate	Working Lady	Healthy	Yes	Yes	Joint	No	Good	2	0	3	3	1	0	3	1.0	3.0	16	Depressed	2.0
25.0	27	2	0	2	Multigravida	Uneducated	Intermediate	Housewife	Healthy	Yes	Yes	Joint	Yes	Poor	2	0	1	3	3	3	3	1.0	3.0	19	Depressed	0.0
30.0	32	3	0	3	Multigravida	Uneducated	Intermediate	Working Lady	Healthy	No	Yes	Nuclear	Yes	Moderate	2	3	0	3	1	3	3	1.0	1.0	17	Depressed	0.0
32.0	34	1	2	3	Multigravida	Matric	Matric	Working Lady	Healthy	Yes	Yes	Joint	No	Poor	3	0	3	1	3	0	1	1.0	2.0	14	Depressed	0.0
27.0	29	1	0	1	Multigravida	Matric	Uneducated	Working Lady	Healthy	No	No	Nuclear	No	Moderate	1	3	3	0	3	0	1	3.0	3.0	17	Depressed	2.0
37.0	39	4	0	4	Multigravida	Intermediate	Intermediate	Housewife	Healthy	No	No	Nuclear	Yes	Poor	2	1	1	3	3	3	1	1.0	0.0	15	Depressed	0.0
46.0	28	1	0	1	Multigravida	Intermediate	Intermediate	Working Lady	Healthy	No	No	Nuclear	Yes	Good	2	3	3	3	1	1	3	3.0	0.0	19	Depressed	2.0
30.0	32	4	0	4	Multigravida	Intermediate	Intermediate	Housewife	Disable	No	Yes	Nuclear	Yes	Good	1	3	1	0	3	1	1	3.0	1.0	14	Depressed	0.0
38.0	39	1	0	1	Multigravida	Primary	Intermediate	Housewife	Healthy	No	Yes	Joint	Yes	Poor	2	3	3	3	1	1	1	3.0	0.0	17	Depressed	2.0
31.0	33	2	0	2	Multigravida	Primary	Intermediate	Working Lady	Healthy	Yes	Yes	Joint	Yes	Poor	3	0	3	2	1	1	3	0.0	3.0	16	Depressed	2.0
32.0	34	1	2	3	Multigravida	Primary	Matric	Housewife	Healthy	No	Yes	Nuclear	Yes	Good	3	0	1	2	3	0	1	3.0	1.0	14	Depressed	2.0
30.0	32	1	1	2	Multigravida	Primary	Matric	Working Lady	Healthy	No	Yes	Nuclear	Yes	Poor	3	0	3	1	2	0	1	1.0	0.0	11	Depressed	2.0
24.0	26	2	0	2	Multigravida	Matric	Matric	Working Lady	Healthy	Yes	Yes	Nuclear	Yes	Good	2	3	1	0	1	3	0	3.0	1.0	14	Depressed	0.0
23.0	26	1	1	2	Multigravida	Intermediate	Intermediate	Working Lady	Healthy	No	Yes	Nuclear	No	Poor	0	1	3	0	1	3	1	0.0	3.0	12	Depressed	0.0
36.0	38	2	0	2	Multigravida	Primary	Matric	Housewife	Healthy	Yes	Yes	Nuclear	Yes	Poor	2	3	3	3	0	1	3	0.0	1.0	16	Depressed	0.0
25.0	27	3	0	3	Multigravida	Graduation	Primary	Working Lady	Healthy	No	Yes	Joint	Yes	Moderate	1	0	0	0	3	1	1	1.0	3.0	10	Depressed	2.0
29.0	31	1	1	2	Multigravida	Primary	Uneducated	Housewife	Healthy	Yes	No	Nuclear	No	Moderate	2	3	3	0	3	0	3	1.0	3.0	18	Depressed	2.0
29.0	31	1	2	3	Multigravida	Primary	Matric	Working Lady	Healthy	Yes	Yes	Nuclear	No	Poor	2	0	3	0	1	3	0	3.0	0.0	12	Depressed	2.0
27.0	29	3	1	4	Multigravida	Primary	Primary	Working Lady	Healthy	No	Yes	Nuclear	Yes	Good	1	3	1	1	0	3	1	3.0	1.0	14	Depressed	2.0
27.0	29	2	0	2	Multigravida	Matric	Matric	Working Lady	Healthy	Yes	No	Joint	No	Moderate	3	1	3	0	1	0	3	1.0	1.0	13	Depressed	2.0
35.0	37	2	0	2	Multigravida	Intermediate	Graduation	Working Lady	Healthy	Yes	Yes	Nuclear	No	Moderate	3	1	0	2	1	3	2	1.0	3.0	16	Depressed	0.0
33.0	35	2	1	3	Multigravida	Intermediate	Intermediate	Housewife	Healthy	Yes	No	Joint	Yes	Poor	2	3	0	1	1	3	1	3.0	3.0	17	Depressed	0.0
31.0	33	3	1	4	Multigravida	Uneducated	Matric	Housewife	Healthy	Yes	Yes	Joint	Yes	Poor	3	1	0	3	1	3	0	1.0	0.0	12	Depressed	0.0
28.0	30	1	1	2	Multigravida	Uneducated	Graduation	Working Lady	Healthy	Yes	No	Joint	Yes	Good	3	1	3	1	0	0	3	2.0	1.0	14	Depressed	2.0
36.0	38	1	2	3	Multigravida	Uneducated	Uneducated	Housewife	Healthy	No	No	Joint	No	Poor	2	3	3	2	1	1	0	3.0	1.0	16	Depressed	2.0
31.0	33	1	2	3	Multigravida	Uneducated	Uneducated	Working Lady	Healthy	No	Yes	Joint	Yes	Good	1	3	0	3	1	1	1	1.0	0.0	11	Depressed	0.0
39.0	39	3	0	3	Multigravida	Matric	Uneducated	Housewife	Healthy	No	Yes	Nuclear	No	Moderate	1	3	1	1	0	3	1	3.0	3.0	16	Depressed	2.0
27.0	29	1	2	3	Multigravida	Matric	Uneducated	Housewife	Healthy	No	No	Joint	No	Good	3	1	0	1	1	1	3	1.0	3.0	14	Depressed	1.0
21.0	26	1	0	1	Multigravida	Primary	Matric	Working Lady	Healthy	No	Yes	Joint	Yes	Moderate	2	3	1	1	1	1	3	0.0	3.0	15	Depressed	1.0
30.0	32	1	0	1	Multigravida	Middle	Matric	Working Lady	Healthy	No	Yes	Joint	No	Poor	3	1	0	3	3	3	1	0.0	0.0	14	Depressed	2.0
30.0	32	4	0	4	Multigravida	Primary	Matric	Housewife	Disable	No	Yes	Nuclear	Yes	Good	2	3	3	0	1	3	1	3.0	1.0	17	Depressed	2.0
31.0	33	4	1	5	Multigravida	Matric	Primary	Working Lady	Healthy	Yes	Yes	Nuclear	No	Moderate	2	3	3	1	1	3	1	3.0	1.0	18	Depressed	0.0
28.0	30	1	0	1	Multigravida	Graduation	Matric	Working Lady	Healthy	No	Yes	Nuclear	Yes	Moderate	0	3	0	1	3	1	1	0.0	1.0	10	Depressed	0.0
36.0	38	1	0	1	Multigravida	Matric	Graduation	Working Lady	Healthy	No	Yes	Nuclear	No	Good	1	3	1	0	1	3	3	0.0	0.0	12	Depressed	0.0
34.0	36	3	0	3	Multigravida	Matric	Matric	Housewife	Healthy	No	Yes	Nuclear	No	Poor	2	3	0	3	3	1	3	3.0	1.0	19	Depressed	2.0
31.0	33	2	2	4	Multigravida	Intermediate	Primary	Working Lady	Healthy	Yes	No	Nuclear	Yes	Moderate	3	1	0	3	1	0	3	3.0	1.0	15	Depressed	2.0
31.0	33	2	2	4	Multigravida	Intermediate	Uneducated	Housewife	Healthy	No	Yes	Nuclear	Yes	Good	3	1	0	0	3	0	1	3.0	1.0	12	Depressed	1.0
31.0	33	1	0	1	Multigravida	Intermediate	Intermediate	Housewife	Healthy	No	Yes	Joint	No	Poor	2	3	3	2	0	0	3	1.0	3.0	17	Depressed	1.0
38.0	39	1	0	1	Multigravida	Intermediate	Uneducated	Working Lady	Healthy	No	No	Nuclear	No	Good	2	3	0	3	1	3	1	1.0	3.0	17	Depressed	0.0
35.0	37	1	2	3	Multigravida	Matric	Uneducated	Housewife	Healthy	No	Yes	Nuclear	Yes	Poor	3	1	0	2	3	0	3	1.0	1.0	14	Depressed	0.0
30.0	32	1	1	2	Multigravida	Uneducated	Uneducated	Housewife	Healthy	No	Yes	Joint	No	Good	3	1	3	1	1	0	3	3.0	1.0	16	Depressed	2.0
35.0	37	2	0	2	Multigravida	Intermediate	Uneducated	Housewife	Healthy	No	Yes	Joint	No	Moderate	2	0	3	0	3	0	1	1.0	0.0	10	Depressed	0.0
30.0	32	2	0	2	Multigravida	Intermediate	Matric	Housewife	Healthy	No	No	Joint	Yes	Good	2	3	0	1	3	3	3	1.0	3.0	19	Depressed	0.0
29.0	31	2	1	3	Multigravida	Uneducated	Matric	Working Lady	Healthy	No	Yes	Joint	Yes	Moderate	3	1	0	1	3	3	1	0.0	3.0	15	Depressed	2.0
31.0	33	1	1	2	Multigravida	Uneducated	Matric	Housewife	Healthy	No	Yes	Joint	Yes	Good	2	3	3	0	1	0	1	3.0	1.0	14	Depressed	0.0
33.0	35	4	1	5	Multigravida	Uneducated	Matric	Housewife	Healthy	Yes	Yes	Nuclear	Yes	Good	3	0	1	1	1	1	1	0.0	1.0	9	Not	0.0
34.0	36	1	2	3	Multigravida	Uneducated	Matric	Housewife	Healthy	No	Yes	Joint	Yes	Poor	3	0	3	3	3	3	1	0.0	1.0	17	Depressed	0.0
31.0	33	1	1	2	Multigravida	Matric	Intermediate	Housewife	Healthy	No	No	Nuclear	Yes	Moderate	2	1	1	3	0	1	3	0.0	1.0	12	Depressed	0.0
35.0	37	1	2	3	Primigravida	Matric	Matric	Housewife	Healthy	No	No	Nuclear	Yes	Good	0	3	3	3	0	1	3	1.0	3.0	17	Depressed	0.0
31.0	33	1	0	1	Multigravida	Intermediate	Primary	Working Lady	Disable	No	No	Joint	No	Moderate	0	3	1	0	3	0	0	1.0	1.0	9	Not	0.0
36.0	38	2	0	2	Multigravida	Uneducated	Matric	Working Lady	Healthy	Yes	No	Joint	Yes	Good	2	0	3	3	0	3	1	3.0	3.0	18	Depressed	3.0
39.0	30	1	1	2	Multigravida	Matric	Primary	Working Lady	Healthy	No	No	Nuclear	Yes	Moderate	3	1	1	3	0	3	1	3.0	3.0	18	Depressed	3.0
27.0	29	1	0	1	Multigravida	Uneducated	Primary	Housewife	Healthy	No	No	Joint	Yes	Good	2	1	1	1	3	1	0	3.0	1.0	13	Depressed	3.0
27.0	29	1	0	1	Multigravida	Matric	Uneducated	Housewife	Healthy	Yes	Yes	Joint	Yes	Poor	2	0	3	0	0	3	0	3.0	0.0	11	Depressed	3.0
40.0	30	1	1	2	Multigravida	Uneducated	Primary	Housewife	Healthy	No	Yes	Joint	Yes	Poor	2	3	1	3	3	3	3	0.0	0.0	18	Depressed	0.0
35.0	37	6	0	6	Multigravida	Uneducated	Uneducated	Housewife	Healthy	No	No	Joint	No	Moderate	1	3	2	1	1	1	3	0.0	1.0	13	Depressed	0.0
39.0	30	1	0	1	Multigravida	Intermediate	Primary	Housewife	Healthy	Yes	Yes	Nuclear	No	Moderate	1	3	0	3	3	3	3	0.0	3.0	19	Depressed	2.0
27.0	29	1	1	2	Multigravida	Intermediate	Primary	Housewife	Healthy	No	Yes	Joint	Yes	Poor	1	3	3	0	1	1	3	3.0	1.0	16	Depressed	0.0
27.0	29	1	0	1	Multigravida	Intermediate	Matric	Working Lady	Healthy	No	Yes	Joint	Yes	Poor	3	0	3	1	3	3	2	3.0	0.0	18	Depressed	2.0
31.0	33	1	1	2	Multigravida	Matric	Matric	Working Lady	Healthy	No	Yes	Nuclear	No	Good	2	1	1	0	1	3	1	3.0	1.0	13	Depressed	0.0
27.0	29	3	0	3	Multigravida	Primary	Matric	Housewife	Healthy	Yes	No	Nuclear	No	Moderate	2	0	3	1	1	1	3	0.0	3.0	14	Depressed	2.0
36.0	38	5	0	5	Multigravida	Primary	Intermediate	Working Lady	Disable	No	No	Nuclear	No	Moderate	3	0	1	1	0	3	3	0.0	3.0	14	Depressed	0.0
27.0	29	1	0	1	Multigravida	Primary	Matric	Working Lady	Healthy	No	Yes	Joint	No	Poor	2	0	3	3	0	1	1	1.0	3.0	14	Depressed	0.0
30.0	32	3	0	3	Multigravida	Matric	Matric	Working Lady	Healthy	Yes	Yes	Joint	Yes	Moderate	3	0	3	1	3	3	1	0.0	1.0	15	Depressed	0.0
27.0	29	1	0	1	Multigravida	Primary	Matric	Working Lady	Healthy	No	No	Nuclear	Yes	Good	2	3	1	0	1	0	1	3.0	3.0	14	Depressed	0.0
30.0	32	1	1	2	Multigravida	Primary	Primary	Working Lady	Healthy	No	Yes	Joint	Yes	Moderate	2	0	1	1	1	1	1	3.0	1.0	11	Depressed	2.0
30.0	32	1	0	1	Multigravida	Matric	Primary	Working Lady	Healthy	No	Yes	Joint	Yes	Poor	2	3	1	3	3	3	3	1.0	1.0	20	Depressed	0.0
28.0	30	4	0	4	Multigravida	Intermediate	Matric	Housewife	Healthy	No	Yes	Nuclear	Yes	Good	1	3	1	3	0	1	0	1.0	1.0	11	Depressed	2.0
31.0	33	4	1	5	Multigravida	Matric	Primary	Housewife	Healthy	Yes	Yes	Joint	Yes	Poor	3	0	3	3	0	1	0	3.0	3.0	16	Depressed	0.0
35.0	37	5	0	5	Multigravida	Intermediate	Matric	Housewife	Healthy	Yes	Yes	Nuclear	Yes	Moderate	2	3	0	0	3	3	1	1.0	3.0	16	Depressed	2.0
31.0	33	1	1	2	Multigravida	Graduation	Graduation	Housewife	Healthy	No	Yes	Joint	No	Moderate	1	3	0	3	1	1	0	3.0	3.0	15	Depressed	0.0
30.0	32	3	0	3	Multigravida	Uneducated	Uneducated	Working Lady	Healthy	No	No	Nuclear	No	Poor	2	3	3	1	1	3	3	1.0	1.0	18	Depressed	2.0
31.0	33	3	0	3	Multigravida	Graduation	Graduation	Working Lady	Healthy	No	No	Joint	Yes	Moderate	2	0	1	3	0	1	0	1.0	0.0	8	Not	0.0
24.0	32	1	0	1	Multigravida	Primary	Uneducated	Working Lady	Healthy	Yes	No	Nuclear	Yes	Poor	0	3	0	2	3	0	0	1.0	1.0	10	Depressed	0.0
26.0	28	0	2	2	Multigravida	Primary	Uneducated	Housewife	Healthy	No	Yes	Nuclear	Yes	Moderate	3	1	3	1	3	0	3	1.0	1.0	16	Depressed	0.0
36.0	34	0	4	4	Multigravida	Primary	Matric	Working Lady	Healthy	Yes	Yes	Joint	No	Moderate	1	3	1	1	1	2	3	2.0	1.0	15	Depressed	0.0
25.0	26	0	1	1	Multigravida	Uneducated	Uneducated	Working Lady	Healthy	Yes	Yes	Nuclear	Yes	Poor	1	0	1	1	1	2	1	0.0	3.0	10	Depressed	0.0
29.0	38	0	4	4	Multigravida	Uneducated	Uneducated	Working Lady	Healthy	No	Yes	Joint	Yes	Poor	3	0	3	2	1	1	2	0.0	0.0	12	Depressed	0.0
31.0	32	0	3	3	Primigravida	Uneducated	Uneducated	Housewife	Healthy	Yes	No	Joint	Yes	Good	1	0	1	2	1	1	1	0.0	1.0	8	Not	0.0
37.0	32	0	1	1	Multigravida	Matric	Uneducated	Working Lady	Healthy	Yes	No	Joint	Yes	Moderate	1	3	2	0	3	0	1	3.0	1.0	14	Depressed	0.0
38.0	28	0	3	3	Multigravida	Uneducated	Matric	Working Lady	Disable	No	No	Nuclear	No	Moderate	3	2	2	1	0	2	1	1.0	0.0	12	Depressed	0.0
21.0	27	0	1	1	Multigravida	Graduation	Matric	Working Lady	Healthy	No	No	Nuclear	No	Poor	3	0	0	1	0	1	0	1.0	3.0	9	Not	3.0
26.0	38	0	1	1	Multigravida	Primary	Uneducated	Housewife	Healthy	No	No	Nuclear	Yes	Moderate	3	1	0	0	3	0	3	1.0	3.0	14	Depressed	3.0
35.0	31	0	1	1	Multigravida	Matric	Uneducated	Housewife	Healthy	Yes	No	Nuclear	Yes	Good	1	0	1	0	1	0	3	0.0	0.0	6	Not	3.0
29.0	29	0	1	1	Multigravida	Primary	Matric	Housewife	Healthy	Yes	Yes	Joint	No	Moderate	3	1	3	3	2	0	3	3.0	2.0	20	Depressed	2.0
40.0	35	0	3	3	Multigravida	Primary	Uneducated	Housewife	Healthy	Yes	Yes	Nuclear	No	Poor	1	0	1	0	3	2	0	0.0	1.0	8	Not	2.0
26.0	29	0	2	2	Multigravida	Primary	Primary	Housewife	Healthy	No	Yes	Joint	Yes	Good	3	2	3	3	0	2	3	2.0	0.0	18	Depressed	0.0
20.0	27	0	1	1	Multigravida	Uneducated	Matric	Working Lady	Healthy	Yes	No	Joint	No	Poor	3	1	1	3	3	2	1	1.0	0.0	15	Depressed	0.0
24.0	32	1	0	1	Multigravida	Middle	Graduation	Housewife	Healthy	No	Yes	Nuclear	Yes	Moderate	3	0	1	1	1	0	3	1.0	0.0	10	Depressed	3.0
25.0	39	0	2	2	Multigravida	Primary	Matric	Working Lady	Healthy	No	No	Joint	No	Moderate	3	1	3	3	3	1	0	0.0	0.0	14	Depressed	0.0
25.0	29	0	1	1	Multigravida	Uneducated	Primary	Working Lady	Healthy	No	Yes	Joint	Yes	Poor	3	0	2	0	1	2	0	0.0	0.0	8	Not	0.0
26.0	26	0	2	2	Multigravida	Uneducated	Uneducated	Working Lady	Healthy	Yes	No	Nuclear	No	Poor	1	2	2	0	3	0	0	1.0	0.0	9	Not	0.0
26.0	32	0	4	4	Multigravida	Uneducated	Uneducated	Working Lady	Healthy	No	No	Joint	Yes	Poor	1	0	2	0	1	0	2	0.0	1.0	7	Not	2.0
28.0	32	0	3	3	Multigravida	Primary	Middle	Working Lady	Healthy	Yes	No	Joint	Yes	Poor	1	3	2	3	1	0	2	1.0	0.0	13	Depressed	2.0
21.0	27	0	0	0	Primigravida	Matric	Matric	Working Lady	Healthy	No	Yes	Nuclear	Yes	Poor	3	0	3	3	0	0	1	0.0	0.0	10	Depressed	0.0
20.0	29	0	0	0	Primigravida	Primary	Primary	Working Lady	Healthy	Yes	No	Joint	Yes	Poor	1	0	1	0	0	2	1	3.0	1.0	9	Not	2.0
22.0	32	1	0	1	Multigravida	Uneducated	Primary	Working Lady	Healthy	No	Yes	Joint	No	Poor	1	3	1	0	3	2	0	3.0	2.0	15	Depressed	0.0
26.0	35	0	2	2	Multigravida	Graduation	Primary	Working Lady	Healthy	Yes	No	Joint	No	Poor	0	3	3	0	1	0	1	0.0	0.0	8	Not	3.0
27.0	34	1	0	1	Multigravida	Graduation	Uneducated	Working Lady	Healthy	No	Yes	Joint	No	Poor	3	0	1	1	1	0	2	1.0	1.0	10	Depressed	3.0
20.0	27	0	0	0	Primigravida	Graduation	Uneducated	Housewife	Healthy	Yes	No	Joint	Yes	Moderate	1	0	1	0	3	0	1	0.0	0.0	6	Not	3.0
24.0	39	0	0	0	Primigravida	Primary	Uneducated	Housewife	Healthy	Yes	No	Nuclear	Yes	Poor	3	3	1	2	2	0	0	0.0	0.0	11	Depressed	3.0
26.0	30	0	1	1	Multigravida	Uneducated	Graduation	Working Lady	Healthy	No	No	Joint	No	Good	0	1	1	1	2	2	0	0.0	1.0	8	Not	2.0
32.0	27	2	1	3	Multigravida	Uneducated	Uneducated	Working Lady	Healthy	No	No	Joint	Yes	Poor	0	3	3	3	1	2	0	3.0	2.0	17	Depressed	2.0
27.0	32	1	0	1	Multigravida	Uneducated	Graduation	Working Lady	Healthy	Yes	No	Joint	Yes	Poor	2	1	1	1	3	1	1	1.0	0.0	11	Depressed	0.0
20.0	30	0	0	0	Primigravida	Matric	Primary	Housewife	Healthy	Yes	No	Joint	No	Poor	3	0	3	2	2	0	2	3.0	3.0	18	Depressed	2.0
29.0	31	1	0	1	Multigravida	Matric	Middle	Housewife	Disable	Yes	Yes	Nuclear	Yes	Poor	3	1	2	3	1	2	2	2.0	3.0	19	Depressed	0.0
23.0	32	0	1	1	Multigravida	Graduation	Matric	Housewife	Healthy	No	Yes	Joint	No	Poor	0	3	0	3	2	1	0	3.0	1.0	13	Depressed	0.0
27.0	36	0	2	2	Multigravida	Primary	Middle	Working Lady	Healthy	Yes	No	Joint	No	Poor	1	1	1	1	2	1	0	2.0	3.0	12	Depressed	0.0
23.0	33	0	1	1	Multigravida	Matric	Primary	Housewife	Healthy	Yes	No	Nuclear	No	Moderate	1	1	2	2	1	0	1	3.0	1.0	12	Depressed	2.0
40.0	29	3	0	3	Multigravida	Primary	Uneducated	Working Lady	Healthy	Yes	No	Nuclear	Yes	Moderate	0	3	0	1	0	1	3	1.0	2.0	11	Depressed	0.0
31.0	32	2	0	2	Multigravida	Primary	Uneducated	Housewife	Healthy	No	No	Nuclear	Yes	Good	3	1	0	0	1	1	0	3.0	3.0	12	Depressed	0.0
25.0	32	0	1	1	Multigravida	Primary	Graduation	Working Lady	Healthy	No	No	Nuclear	Yes	Poor	2	3	3	1	1	0	3	0.0	1.0	14	Depressed	2.0
30.0	28	3	0	3	Multigravida	Uneducated	Uneducated	Housewife	Healthy	Yes	No	Joint	Yes	Poor	3	0	3	2	1	2	3	2.0	1.0	17	Depressed	2.0
32.0	28	1	2	3	Multigravida	Uneducated	Primary	Housewife	Healthy	No	No	Nuclear	Yes	Poor	1	3	0	0	1	3	2	1.0	0.0	11	Depressed	2.0
27.0	28	2	0	2	Multigravida	Matric	Matric	Housewife	Healthy	Yes	Yes	Joint	Yes	Poor	0	3	1	1	0	3	2	1.0	0.0	11	Depressed	0.0
37.0	36	3	0	3	Multigravida	Graduation	Primary	Working Lady	Healthy	Yes	Yes	Joint	No	Poor	2	1	0	3	3	1	2	1.0	3.0	16	Depressed	2.0
46.0	35	4	0	4	Multigravida	Middle	Matric	Housewife	Healthy	Yes	Yes	Joint	Yes	Poor	0	3	0	1	3	3	2	3.0	3.0	18	Depressed	0.0
30.0	36	0	2	2	Multigravida	Matric	Graduation	Working Lady	Disable	Yes	No	Joint	No	Poor	0	1	1	2	1	1	0	2.0	0.0	8	Not	2.0
38.0	36	0	1	1	Multigravida	Primary	Graduation	Working Lady	Healthy	Yes	No	Nuclear	No	Good	0	3	1	1	1	1	2	1.0	0.0	10	Depressed	0.0
31.0	37	0	2	2	Multigravida	Matric	Graduation	Housewife	Healthy	No	No	Nuclear	No	Moderate	0	3	2	2	3	0	2	0.0	0.0	12	Depressed	0.0
32.0	30	0	3	3	Multigravida	Intermediate	Primary	Working Lady	Healthy	Yes	No	Joint	No	Good	3	1	2	2	1	0	1	2.0	1.0	13	Depressed	0.0
30.0	27	0	2	2	Multigravida	Matric	Uneducated	Housewife	Healthy	Yes	No	Joint	No	Moderate	0	1	3	0	0	3	2	3.0	0.0	12	Depressed	0.0
24.0	29	0	2	2	Multigravida	Graduation	Matric	Housewife	Healthy	No	No	Joint	No	Moderate	3	1	2	2	3	0	1	1.0	3.0	16	Depressed	2.0
23.0	36	0	2	2	Multigravida	Intermediate	Primary	Housewife	Healthy	Yes	No	Joint	Yes	Good	3	1	1	2	1	0	0	1.0	1.0	10	Depressed	2.0
36.0	37	0	2	2	Multigravida	Uneducated	Primary	Working Lady	Healthy	No	No	Joint	Yes	Moderate	0	3	2	1	1	0	1	1.0	3.0	12	Depressed	2.0
25.0	28	0	3	3	Multigravida	Intermediate	Primary	Housewife	Healthy	Yes	No	Nuclear	Yes	Moderate	3	0	3	1	3	0	1	0.0	3.0	14	Depressed	0.0
29.0	32	0	2	2	Multigravida	Intermediate	Primary	Working Lady	Healthy	No	Yes	Joint	Yes	Moderate	3	0	1	0	0	1	1	2.0	1.0	9	Not	0.0
29.0	37	1	3	4	Multigravida	Intermediate	Graduation	Housewife	Healthy	No	No	Joint	Yes	Poor	3	1	1	1	3	0	2	1.0	3.0	15	Depressed	0.0
27.0	32	0	2	2	Multigravida	Graduation	Graduation	Housewife	Healthy	Yes	No	Joint	No	Moderate	0	1	1	0	3	0	0	0.0	0.0	5	Not	0.0
27.0	36	2	0	2	Multigravida	Graduation	Uneducated	Housewife	Healthy	No	Yes	Nuclear	Yes	Good	3	1	1	0	0	2	0	0.0	2.0	9	Not	0.0
35.0	28	2	0	2	Multigravida	Matric	Matric	Housewife	Healthy	No	No	Joint	Yes	Poor	1	3	1	3	0	1	0	3.0	3.0	15	Depressed	2.0
33.0	36	3	0	3	Multigravida	Graduation	Uneducated	Working Lady	Healthy	No	Yes	Nuclear	No	Good	1	3	1	1	2	1	3	3.0	2.0	17	Depressed	2.0
31.0	36	2	0	2	Multigravida	Graduation	Middle	Working Lady	Healthy	No	No	Nuclear	Yes	Poor	3	1	1	1	1	2	0	0.0	1.0	10	Depressed	2.0
28.0	26	2	0	2	Multigravida	Graduation	Matric	Housewife	Healthy	No	Yes	Nuclear	No	Moderate	3	1	1	0	2	1	3	0.0	1.0	12	Depressed	0.0
36.0	36	3	0	3	Multigravida	Middle	Uneducated	Working Lady	Healthy	Yes	Yes	Nuclear	Yes	Poor	3	1	1	3	1	1	1	0.0	1.0	12	Depressed	0.0
31.0	36	3	0	3	Multigravida	Intermediate	Graduation	Housewife	Healthy	Yes	No	Nuclear	Yes	Moderate	1	1	2	0	0	2	0	2.0	0.0	8	Not	2.0
39.0	29	3	1	4	Multigravida	Matric	Primary	Working Lady	Healthy	Yes	No	Joint	Yes	Good	3	3	1	3	0	1	1	0.0	0.0	12	Depressed	0.0
27.0	32	2	0	2	Multigravida	Uneducated	Matric	Working Lady	Healthy	Yes	Yes	Nuclear	Yes	Good	1	3	1	2	1	1	0	1.0	0.0	10	Depressed	3.0
21.0	32	1	0	1	Multigravida	Matric	Primary	Housewife	Healthy	Yes	No	Nuclear	No	Good	0	3	2	1	1	1	1	0.0	1.0	10	Depressed	3.0
30.0	32	1	2	3	Multigravida	Primary	Primary	Housewife	Healthy	Yes	No	Nuclear	Yes	Good	0	1	0	2	1	0	2	2.0	0.0	8	Not	0.0
30.0	32	4	0	4	Multigravida	Matric	Middle	Working Lady	Disable	Yes	No	Joint	No	Good	3	3	2	3	0	2	0	3.0	1.0	17	Depressed	0.0
31.0	36	4	1	5	Multigravida	Graduation	Uneducated	Housewife	Healthy	No	No	Joint	Yes	Moderate	3	1	1	0	1	1	1	0.0	1.0	9	Not	2.0
28.0	28	1	0	1	Multigravida	Middle	Middle	Housewife	Healthy	Yes	No	Joint	No	Moderate	0	3	2	0	1	0	0	2.0	0.0	8	Not	2.0
36.0	36	1	2	3	Multigravida	Intermediate	Primary	Housewife	Healthy	Yes	No	Joint	Yes	Moderate	3	3	1	1	0	0	1	0.0	1.0	10	Depressed	2.0
34.0	36	3	0	3	Multigravida	Primary	Primary	Working Lady	Healthy	Yes	No	Joint	Yes	Poor	0	3	0	2	1	2	1	0.0	2.0	11	Depressed	0.0
31.0	36	2	0	2	Multigravida	Matric	Primary	Housewife	Healthy	No	Yes	Joint	Yes	Poor	3	3	0	1	2	3	1	0.0	0.0	13	Depressed	0.0
31.0	32	3	0	3	Multigravida	Uneducated	Graduation	Working Lady	Healthy	Yes	No	Joint	No	Poor	3	1	0	0	0	2	1	1.0	1.0	9	Not	3.0
31.0	28	1	0	1	Primigravida	Intermediate	Uneducated	Working Lady	Healthy	Yes	No	Nuclear	Yes	Poor	0	1	0	1	1	1	0	0.0	0.0	4	Not	3.0
38.0	32	1	2	3	Multigravida	Graduation	Middle	Housewife	Healthy	Yes	Yes	Joint	Yes	Poor	1	1	3	2	3	0	0	2.0	1.0	13	Depressed	2.0
35.0	29	3	0	3	Multigravida	Matric	Matric	Working Lady	Healthy	Yes	No	Joint	No	Moderate	3	1	0	0	2	2	2	3.0	1.0	14	Depressed	2.0
30.0	28	2	0	2	Multigravida	Graduation	Uneducated	Working Lady	Healthy	Yes	No	Nuclear	Yes	Moderate	1	3	1	0	2	3	2	2.0	1.0	15	Depressed	0.0
35.0	37	2	0	2	Multigravida	Intermediate	Graduation	Working Lady	Healthy	Yes	No	Nuclear	Yes	Poor	1	3	1	2	2	2	0	0.0	1.0	12	Depressed	2.0
30.0	30	2	0	2	Multigravida	Uneducated	Matric	Working Lady	Healthy	Yes	Yes	Nuclear	Yes	Good	0	0	2	1	2	1	0	1.0	0.0	7	Not	2.0
29.0	28	3	0	3	Multigravida	Uneducated	Primary	Housewife	Healthy	Yes	No	Nuclear	No	Moderate	3	1	1	2	2	1	1	1.0	0.0	12	Depressed	0.0
31.0	29	2	0	2	Multigravida	Uneducated	Graduation	Working Lady	Healthy	Yes	No	Nuclear	Yes	Moderate	3	1	1	1	3	1	0	0.0	1.0	11	Depressed	2.0
33.0	32	1	0	1	Multigravida	Graduation	Graduation	Working Lady	Healthy	No	No	Joint	No	Moderate	1	0	2	2	0	0	0	1.0	0.0	6	Not	2.0
34.0	28	0	3	3	Multigravida	Intermediate	Middle	Working Lady	Healthy	Yes	No	Nuclear	Yes	Moderate	3	0	0	2	0	2	2	0.0	1.0	10	Depressed	2.0
31.0	26	0	2	2	Multigravida	Matric	Graduation	Working Lady	Healthy	Yes	Yes	Joint	No	Moderate	3	1	2	0	3	2	3	1.0	1.0	16	Depressed	2.0
35.0	36	0	3	3	Multigravida	Matric	Intermediate	Working Lady	Healthy	Yes	Yes	Joint	Yes	Moderate	1	3	1	0	1	0	0	0.0	0.0	6	Not	2.0
31.0	32	1	1	2	Multigravida	Uneducated	Intermediate	Housewife	Disable	Yes	Yes	Nuclear	Yes	Moderate	3	2	1	1	1	2	0	1.0	0.0	11	Depressed	2.0
36.0	32	1	2	3	Multigravida	Middle	Intermediate	Housewife	Healthy	No	Yes	Nuclear	No	Poor	0	3	2	0	0	2	0	2.0	0.0	9	Not	1.0
39.0	34	2	2	4	Multigravida	Primary	Intermediate	Housewife	Healthy	Yes	Yes	Joint	No	Poor	2	3	2	2	1	0	0	3.0	0.0	13	Depressed	1.0
27.0	32	0	1	1	Multigravida	Graduation	Uneducated	Working Lady	Healthy	Yes	Yes	Nuclear	No	Good	3	1	3	2	3	2	1	1.0	1.0	17	Depressed	1.0
27.0	29	1	1	2	Multigravida	Graduation	Primary	Working Lady	Healthy	No	No	Nuclear	No	Good	1	3	1	3	2	1	2	2.0	2.0	17	Depressed	1.0
36.0	32	0	1	1	Multigravida	Middle	Matric	Working Lady	Healthy	Yes	No	Nuclear	No	Moderate	3	2	0	1	2	2	0	0.0	0.0	10	Depressed	2.0
35.0	28	0	4	4	Multigravida	Primary	Primary	Working Lady	Healthy	Yes	Yes	Nuclear	Yes	Good	2	1	2	3	2	1	0	0.0	1.0	12	Depressed	2.0
39.0	36	1	2	3	Multigravida	Matric	Matric	Working Lady	Healthy	No	No	Joint	Yes	Poor	3	1	1	2	2	0	2	2.0	2.0	15	Depressed	0.0
27.0	30	2	0	2	Multigravida	Primary	Graduation	Working Lady	Healthy	Yes	No	Nuclear	No	Poor	0	1	2	2	2	0	0	0.0	1.0	8	Not	2.0
27.0	36	1	0	1	Multigravida	Uneducated	Primary	Housewife	Healthy	Yes	No	Nuclear	No	Moderate	1	3	2	2	3	0	0	2.0	0.0	13	Depressed	0.0
31.0	32	2	0	2	Multigravida	Intermediate	Primary	Housewife	Healthy	Yes	No	Joint	Yes	Good	3	0	3	2	1	1	1	0.0	0.0	11	Depressed	2.0
27.0	26	3	0	3	Multigravida	Primary	Uneducated	Working Lady	Healthy	No	Yes	Joint	Yes	Moderate	1	2	2	2	0	1	1	2.0	0.0	11	Depressed	0.0
36.0	28	4	0	4	Multigravida	Matric	Uneducated	Housewife	Disable	Yes	Yes	Joint	Yes	Moderate	1	0	3	3	2	0	0	1.0	1.0	11	Depressed	2.0
27.0	36	1	1	2	Multigravida	Primary	Uneducated	Housewife	Healthy	Yes	No	Nuclear	Yes	Poor	3	1	3	2	1	0	0	1.0	0.0	11	Depressed	2.0
30.0	36	1	2	3	Multigravida	Matric	Graduation	Housewife	Healthy	No	No	Nuclear	No	Good	1	0	2	3	2	2	1	2.0	3.0	16	Depressed	2.0
27.0	29	1	0	1	Multigravida	Graduation	Uneducated	Housewife	Healthy	Yes	Yes	Joint	No	Poor	3	1	0	0	1	1	2	3.0	2.0	13	Depressed	2.0
30.0	32	2	0	2	Multigravida	Primary	Middle	Housewife	Healthy	Yes	No	Nuclear	No	Moderate	1	0	1	1	2	3	0	1.0	1.0	10	Depressed	0.0
30.0	28	1	0	1	Multigravida	Primary	Primary	Housewife	Healthy	Yes	No	Nuclear	No	Poor	1	1	0	3	3	1	1	1.0	0.0	11	Depressed	2.0
28.0	26	0	3	3	Multigravida	Uneducated	Matric	Working Lady	Healthy	Yes	No	Joint	No	Poor	1	3	0	2	0	2	1	2.0	0.0	11	Depressed	0.0
31.0	30	0	5	5	Multigravida	Uneducated	Primary	Working Lady	Healthy	No	No	Nuclear	No	Good	1	2	2	2	0	1	2	1.0	1.0	12	Depressed	2.0
35.0	35	0	5	5	Multigravida	Uneducated	Uneducated	Working Lady	Healthy	No	No	Joint	No	Good	3	0	0	1	0	2	3	0.0	0.0	9	Not	0.0
31.0	30	1	2	3	Multigravida	Graduation	Intermediate	Working Lady	Healthy	No	No	Nuclear	Yes	Moderate	3	2	1	1	0	0	1	1.0	0.0	9	Not	2.0
30.0	36	0	3	3	Multigravida	Uneducated	Intermediate	Housewife	Healthy	No	Yes	Joint	Yes	Moderate	1	3	2	1	0	1	0	0.0	0.0	8	Not	0.0
31.0	26	0	3	3	Multigravida	Middle	Intermediate	Housewife	Healthy	No	No	Joint	No	Moderate	3	1	2	0	1	1	0	0.0	0.0	8	Not	2.0
20.0	26	0	0	0	Primigravida	Uneducated	Graduation	Working Lady	Healthy	No	No	Nuclear	No	Good	3	0	1	2	2	1	0	0.0	1.0	10	Depressed	2.0
25.0	30	1	0	1	Multigravida	Uneducated	Middle	Housewife	Healthy	Yes	No	Joint	Yes	Good	3	1	2	2	3	1	2	1.0	0.0	15	Depressed	0.0
21.0	38	0	0	0	Primigravida	Intermediate	Matric	Housewife	Healthy	Yes	Yes	Joint	No	Good	2	0	3	1	3	2	1	2.0	0.0	14	Depressed	2.0
24.0	39	0	1	1	Multigravida	Intermediate	Middle	Working Lady	Healthy	No	No	Joint	No	Good	2	0	1	0	2	3	2	0.0	0.0	10	Depressed	0.0
30.0	27	3	0	3	Multigravida	Intermediate	Graduation	Working Lady	Healthy	No	No	Joint	No	Good	3	1	1	1	0	0	1	0.0	1.0	8	Not	0.0
37.0	27	0	4	4	Multigravida	Intermediate	Graduation	Housewife	Healthy	Yes	No	Nuclear	Yes	Good	0	3	1	3	1	1	2	2.0	1.0	14	Depressed	2.0
25.0	36	1	0	1	Multigravida	Matric	Middle	Housewife	Healthy	No	Yes	Nuclear	Yes	Good	2	0	2	0	0	3	3	0.0	1.0	11	Depressed	0.0
24.0	35	0	0	0	Primigravida	Primary	Middle	Working Lady	Healthy	Yes	No	Joint	No	Good	1	3	1	2	3	0	2	1.0	1.0	14	Depressed	2.0
22.0	39	0	0	0	Primigravida	Primary	Middle	Working Lady	Disable	No	Yes	Joint	Yes	Good	2	0	0	0	0	2	1	2.0	1.0	8	Not	0.0
24.0	27	0	1	1	Multigravida	Primary	Middle	Housewife	Healthy	Yes	No	Nuclear	No	Poor	2	3	0	0	0	1	1	3.0	1.0	11	Depressed	2.0
24.0	27	0	0	0	Primigravida	Matric	Middle	Housewife	Healthy	Yes	Yes	Joint	Yes	Poor	0	1	0	1	0	1	2	2.0	2.0	9	Not	1.0
22.0	31	1	0	1	Multigravida	Primary	Middle	Housewife	Healthy	Yes	Yes	Joint	No	Poor	0	1	2	0	2	1	0	1.0	0.0	7	Not	1.0
23.0	27	1	0	1	Multigravida	Matric	Graduation	Working Lady	Healthy	No	Yes	Joint	No	Poor	0	0	1	3	3	1	1	1.0	0.0	10	Depressed	2.0
24.0	36	0	0	0	Primigravida	Intermediate	Graduation	Housewife	Healthy	No	No	Nuclear	Yes	Poor	2	1	1	0	1	1	1	0.0	3.0	10	Depressed	1.0
19.0	27	0	0	0	Primigravida	Matric	Matric	Housewife	Healthy	No	No	Nuclear	Yes	Poor	3	1	3	0	2	2	0	1.0	0.0	12	Depressed	2.0
20.0	30	0	1	1	Multigravida	Intermediate	Graduation	Working Lady	Disable	No	No	Joint	No	Poor	3	1	0	2	0	2	0	1.0	1.0	10	Depressed	1.0
25.0	27	1	0	1	Multigravida	Graduation	Graduation	Housewife	Disable	No	No	Joint	Yes	Poor	1	1	1	3	0	1	2	0.0	2.0	11	Depressed	2.0
27.0	37	0	2	2	Multigravida	Uneducated	Intermediate	Working Lady	Healthy	No	No	Joint	Yes	Poor	0	1	0	3	2	2	1	2.0	1.0	12	Depressed	3.0
20.0	38	0	0	0	Primigravida	Graduation	Matric	Housewife	Healthy	No	No	Joint	No	Poor	0	1	2	3	3	0	0	0.0	1.0	10	Depressed	0.0
20.0	26	1	0	1	Multigravida	Primary	Matric	Housewife	Healthy	No	No	Joint	Yes	Good	0	3	1	1	3	3	3	0.0	3.0	17	Depressed	0.0
28.0	26	0	3	3	Multigravida	Primary	Matric	Housewife	Healthy	No	No	Nuclear	No	Good	2	2	2	2	1	3	1	0.0	3.0	16	Depressed	0.0
19.0	35	0	0	0	Primigravida	Primary	Intermediate	Working Lady	Healthy	No	No	Joint	No	Good	2	3	2	0	1	0	2	0.0	1.0	11	Depressed	2.0
21.0	29	0	1	1	Multigravida	Uneducated	Intermediate	Housewife	Healthy	No	No	Nuclear	Yes	Moderate	0	1	2	3	0	0	2	0.0	1.0	9	Not	0.0
20.0	34	0	0	0	Primigravida	Matric	Graduation	Working Lady	Healthy	No	Yes	Joint	Yes	Poor	3	1	3	1	0	3	1	0.0	0.0	12	Depressed	2.0
19.0	26	0	0	0	Primigravida	Intermediate	Graduation	Working Lady	Healthy	No	Yes	Joint	Yes	Good	0	1	1	2	0	0	0	0.0	1.0	5	Not	0.0
21.0	29	0	0	0	Primigravida	Matric	Intermediate	Housewife	Healthy	Yes	No	Joint	No	Poor	0	1	0	1	0	2	2	0.0	3.0	9	Not	0.0
25.0	34	0	0	0	Primigravida	Matric	Middle	Working Lady	Healthy	No	Yes	Joint	Yes	Good	0	1	0	1	2	2	0	0.0	1.0	7	Not	0.0
20.0	27	1	0	1	Multigravida	Matric	Middle	Housewife	Healthy	No	Yes	Joint	Yes	Good	0	1	3	3	2	3	3	1.0	0.0	16	Depressed	2.0
19.0	28	0	0	0	Primigravida	Matric	Intermediate	Working Lady	Healthy	No	Yes	Joint	Yes	Moderate	0	0	1	1	2	1	0	3.0	0.0	8	Not	2.0
22.0	31	1	0	1	Multigravida	Matric	Middle	Housewife	Healthy	No	No	Nuclear	Yes	Good	1	1	1	1	2	2	0	2.0	1.0	11	Depressed	2.0
30.0	35	2	1	3	Multigravida	Matric	Matric	Housewife	Healthy	No	No	Joint	No	Good	0	2	3	0	3	3	0	2.0	1.0	14	Depressed	0.0
23.0	31	0	0	0	Primigravida	Matric	Matric	Housewife	Healthy	No	No	Joint	No	Poor	0	3	3	0	2	0	2	1.0	0.0	11	Depressed	0.0
32.0	30	2	0	2	Multigravida	Primary	Matric	Working Lady	Healthy	No	No	Joint	Yes	Moderate	2	2	1	2	3	2	0	1.0	2.0	15	Depressed	0.0
32.0	31	2	1	3	Multigravida	Primary	Matric	Housewife	Healthy	Yes	No	Joint	No	Good	0	2	3	1	0	2	0	1.0	0.0	9	Not	0.0
33.0	29	0	4	4	Multigravida	Matric	Matric	Housewife	Healthy	Yes	No	Nuclear	No	Moderate	0	3	1	3	0	3	2	2.0	1.0	15	Depressed	0.0
28.0	26	1	0	1	Multigravida	Primary	Matric	Working Lady	Healthy	No	No	Nuclear	No	Good	0	2	1	3	0	3	2	1.0	0.0	12	Depressed	2.0
35.0	36	0	2	2	Multigravida	Matric	Intermediate	Housewife	Healthy	No	No	Nuclear	No	Moderate	3	0	3	2	1	0	3	2.0	0.0	14	Depressed	2.0
36.0	28	2	1	3	Multigravida	Uneducated	Matric	Working Lady	Healthy	No	No	Nuclear	No	Good	3	1	1	3	1	3	2	1.0	1.0	16	Depressed	2.0
24.0	29	1	0	1	Multigravida	Uneducated	Graduation	Working Lady	Healthy	Yes	Yes	Nuclear	No	Moderate	2	3	2	1	1	3	2	2.0	1.0	17	Depressed	2.0
28.0	31	0	2	2	Multigravida	Intermediate	Intermediate	Housewife	Healthy	Yes	Yes	Nuclear	Yes	Poor	0	3	1	1	1	3	0	2.0	3.0	14	Depressed	0.0
20.0	37	0	0	0	Primigravida	Matric	Intermediate	Working Lady	Healthy	No	Yes	Joint	No	Moderate	0	3	0	2	3	3	1	0.0	3.0	15	Depressed	2.0
20.0	38	0	0	0	Primigravida	Matric	Intermediate	Housewife	Healthy	No	Yes	Nuclear	No	Poor	2	1	0	2	1	0	3	1.0	3.0	13	Depressed	2.0
19.0	26	0	0	0	Primigravida	Intermediate	Intermediate	Working Lady	Healthy	No	Yes	Nuclear	No	Poor	2	0	0	2	0	0	0	2.0	0.0	6	Not	3.0
31.0	26	2	1	3	Multigravida	Matric	Matric	Working Lady	Healthy	No	No	Joint	No	Good	3	2	0	2	0	0	2	2.0	2.0	13	Depressed	2.0
33.0	30	3	0	3	Multigravida	Graduation	Graduation	Working Lady	Healthy	No	Yes	Joint	Yes	Good	2	2	0	2	3	0	0	1.0	2.0	12	Depressed	2.0
32.0	32	0	0	0	Primigravida	Matric	Uneducated	Housewife	Healthy	Yes	No	Joint	Yes	Moderate	0	0	0	1	3	2	1	1.0	0.0	8	Not	0.0
33.0	31	2	3	5	Multigravida	Matric	Matric	Housewife	Healthy	Yes	No	Joint	No	Moderate	1	0	3	3	2	2	0	2.0	1.0	14	Depressed	0.0
28.0	35	1	3	4	Multigravida	Primary	Matric	Housewife	Healthy	No	No	Joint	No	Good	0	0	1	1	2	0	1	2.0	0.0	7	Not	0.0
35.0	36	0	2	2	Multigravida	Matric	Matric	Housewife	Healthy	No	No	Joint	No	Good	0	2	3	0	3	2	0	3.0	1.0	14	Depressed	0.0
21.0	26	0	0	0	Primigravida	Graduation	Uneducated	Working Lady	Healthy	Yes	Yes	Joint	Yes	Good	2	0	3	2	2	0	0	3.0	2.0	14	Depressed	0.0
22.0	28	0	1	1	Multigravida	Uneducated	Graduation	Housewife	Healthy	No	No	Joint	Yes	Good	2	2	1	0	3	3	2	1.0	0.0	14	Depressed	0.0
21.0	28	0	0	0	Primigravida	Graduation	Graduation	Housewife	Healthy	Yes	No	Joint	Yes	Poor	1	3	3	0	3	1	2	1.0	0.0	14	Depressed	0.0
24.0	30	1	0	1	Multigravida	Uneducated	Matric	Housewife	Healthy	Yes	No	Joint	Yes	Good	2	0	3	1	0	1	1	2.0	0.0	10	Depressed	0.0
20.0	30	0	0	0	Primigravida	Matric	Primary	Housewife	Healthy	Yes	No	Joint	Yes	Poor	1	1	3	2	0	0	0	3.0	0.0	10	Depressed	0.0
20.0	31	1	0	1	Primigravida	Primary	Intermediate	Working Lady	Healthy	Yes	No	Nuclear	No	Moderate	0	3	1	3	1	2	0	1.0	1.0	12	Depressed	2.0
29.0	33	0	2	2	Multigravida	Primary	Matric	Housewife	Healthy	No	Yes	Joint	Yes	Good	3	1	2	3	2	0	0	0.0	0.0	11	Depressed	0.0
28.0	32	1	1	2	Multigravida	Matric	Primary	Housewife	Healthy	No	Yes	Joint	No	Good	2	1	0	0	0	3	2	0.0	0.0	8	Not	0.0
29.0	33	0	1	1	Multigravida	Primary	Primary	Working Lady	Healthy	No	Yes	Joint	Yes	Good	3	0	1	3	3	1	3	0.0	3.0	17	Depressed	0.0
30.0	28	1	2	3	Multigravida	Primary	Primary	Housewife	Healthy	No	Yes	Joint	No	Moderate	0	3	0	1	1	1	2	3.0	0.0	11	Depressed	1.0
31.0	30	0	2	2	Multigravida	Uneducated	Matric	Housewife	Healthy	No	No	Joint	Yes	Moderate	3	1	0	3	0	3	1	3.0	1.0	15	Depressed	1.0
21.0	26	0	0	0	Primigravida	Uneducated	Primary	Working Lady	Healthy	Yes	Yes	Joint	No	Moderate	2	1	2	0	3	1	1	1.0	0.0	11	Depressed	1.0
19.0	27	0	0	0	Primigravida	Matric	Matric	Housewife	Healthy	No	Yes	Nuclear	Yes	Good	2	0	0	0	1	1	1	1.0	0.0	6	Not	0.0
28.0	30	1	2	3	Multigravida	Uneducated	Matric	Working Lady	Healthy	No	Yes	Joint	Yes	Poor	0	1	0	1	1	3	2	1.0	0.0	9	Not	2.0
19.0	31	0	0	0	Primigravida	Matric	Matric	Working Lady	Healthy	Yes	Yes	Joint	Yes	Poor	2	1	1	1	1	2	3	3.0	0.0	14	Depressed	2.0
20.0	34	0	0	0	Primigravida	Matric	Intermediate	Working Lady	Healthy	No	Yes	Nuclear	Yes	Good	3	2	0	2	3	2	3	0.0	1.0	16	Depressed	2.0
20.0	26	0	0	0	Primigravida	Matric	Matric	Housewife	Healthy	No	Yes	Nuclear	Yes	Poor	2	0	0	1	1	1	2	2.0	1.0	10	Depressed	2.0
39.0	27	1	4	5	Multigravida	Matric	Primary	Working Lady	Healthy	Yes	Yes	Nuclear	Yes	Good	1	2	0	1	0	0	3	2.0	0.0	9	Not	0.0
30.0	27	2	0	2	Multigravida	Intermediate	Uneducated	Housewife	Healthy	No	Yes	Nuclear	No	Poor	2	3	2	3	0	2	3	0.0	0.0	15	Depressed	0.0
28.0	29	1	1	2	Multigravida	Intermediate	Intermediate	Housewife	Disable	Yes	Yes	Nuclear	No	Poor	0	3	2	1	2	1	1	0.0	0.0	10	Depressed	0.0
25.0	26	0	0	0	Primigravida	Intermediate	Intermediate	Housewife	Healthy	No	Yes	Joint	No	Moderate	2	3	3	2	2	0	2	1.0	1.0	16	Depressed	2.0
30.0	34	2	0	2	Multigravida	Matric	Matric	Housewife	Healthy	No	No	Nuclear	Yes	Poor	0	2	2	2	3	2	0	2.0	0.0	13	Depressed	0.0
28.0	32	0	1	1	Multigravida	Primary	Uneducated	Housewife	Healthy	No	Yes	Nuclear	Yes	Moderate	3	2	2	0	3	3	1	0.0	3.0	17	Depressed	2.0
26.0	26	0	1	1	Multigravida	Matric	Intermediate	Housewife	Healthy	No	Yes	Joint	Yes	Poor	3	2	3	2	0	0	1	3.0	1.0	15	Depressed	2.0
26.0	29	1	1	2	Multigravida	Primary	Intermediate	Housewife	Healthy	Yes	No	Nuclear	No	Poor	0	2	1	2	2	0	2	2.0	3.0	14	Depressed	0.0
23.0	30	0	0	0	Primigravida	Matric	Intermediate	Housewife	Healthy	Yes	No	Nuclear	Yes	Poor	3	3	3	3	3	3	2	2.0	0.0	22	Depressed	0.0
29.0	26	1	0	1	Multigravida	Graduation	Graduation	Housewife	Healthy	Yes	No	Joint	No	Poor	2	2	1	3	2	0	3	3.0	0.0	16	Depressed	2.0
28.0	28	1	2	3	Multigravida	Primary	Middle	Housewife	Healthy	Yes	Yes	Nuclear	No	Moderate	2	0	1	2	1	2	1	1.0	0.0	10	Depressed	2.0
24.0	27	0	0	0	Primigravida	Primary	Matric	Housewife	Healthy	No	Yes	Nuclear	No	Moderate	1	1	3	2	2	2	3	0.0	3.0	17	Depressed	0.0
24.0	31	0	0	0	Primigravida	Uneducated	Middle	Housewife	Healthy	No	No	Nuclear	No	Moderate	1	3	1	2	2	3	0	0.0	0.0	12	Depressed	0.0
19.0	38	0	0	0	Primigravida	Uneducated	Graduation	Housewife	Healthy	Yes	No	Joint	Yes	Moderate	1	3	2	2	3	1	2	0.0	0.0	14	Depressed	0.0
22.0	29	0	1	1	Multigravida	Uneducated	Graduation	Working Lady	Healthy	Yes	No	Nuclear	Yes	Poor	2	2	1	3	3	2	0	2.0	3.0	18	Depressed	2.0
26.0	29	0	2	2	Multigravida	Graduation	Middle	Housewife	Disable	Yes	Yes	Nuclear	Yes	Poor	1	2	3	3	3	3	3	0.0	0.0	18	Depressed	0.0
34.0	26	2	1	3	Multigravida	Uneducated	Middle	Housewife	Healthy	Yes	No	Joint	No	Poor	0	2	1	1	2	3	2	0.0	3.0	14	Depressed	0.0
24.0	32	0	2	2	Multigravida	Middle	Middle	Housewife	Healthy	Yes	Yes	Nuclear	Yes	Good	2	1	1	1	0	3	1	2.0	0.0	11	Depressed	2.0
24.0	27	1	0	1	Multigravida	Primary	Matric	Housewife	Healthy	Yes	Yes	Nuclear	Yes	Poor	2	3	3	3	2	3	0	3.0	0.0	19	Depressed	2.0
23.0	38	2	0	2	Multigravida	Matric	Matric	Housewife	Healthy	Yes	Yes	Joint	Yes	Moderate	1	3	1	2	3	0	3	1.0	2.0	16	Depressed	2.0
24.0	28	0	1	1	Primigravida	Primary	Matric	Housewife	Healthy	Yes	Yes	Nuclear	Yes	Poor	2	2	3	3	2	0	0	0.0	3.0	15	Depressed	2.0
26.0	32	0	2	2	Multigravida	Matric	Primary	Housewife	Healthy	Yes	Yes	Nuclear	No	Poor	0	0	3	2	1	0	1	0.0	2.0	9	Not	0.0
25.0	36	1	0	1	Multigravida	Primary	Matric	Housewife	Healthy	No	No	Joint	Yes	Good	1	3	1	2	0	0	2	3.0	2.0	14	Depressed	0.0
28.0	30	1	1	2	Multigravida	Middle	Graduation	Housewife	Healthy	Yes	No	Joint	Yes	Poor	3	1	3	1	2	3	0	0.0	0.0	13	Depressed	0.0
27.0	28	2	0	2	Multigravida	Middle	Primary	Housewife	Healthy	Yes	Yes	Nuclear	No	Moderate	0	3	3	3	3	3	2	3.0	3.0	23	Depressed	2.0
21.0	27	0	0	0	Primigravida	Middle	Primary	Housewife	Healthy	Yes	No	Nuclear	Yes	Poor	2	0	3	2	1	2	2	2.0	0.0	14	Depressed	0.0
28.0	28	1	0	1	Multigravida	Graduation	Primary	Housewife	Healthy	Yes	Yes	Joint	Yes	Poor	0	2	0	1	0	0	0	2.0	3.0	8	Not	2.0
35.0	28	2	1	3	Multigravida	Graduation	Uneducated	Housewife	Healthy	No	Yes	Joint	No	Poor	1	2	2	3	2	0	1	3.0	0.0	14	Depressed	2.0
27.0	32	0	2	2	Multigravida	Matric	Matric	Housewife	Healthy	Yes	Yes	Joint	No	Moderate	0	2	1	2	1	2	1	0.0	0.0	9	Not	2.0
24.0	32	0	0	0	Primigravida	Graduation	Intermediate	Housewife	Healthy	Yes	Yes	Joint	Yes	Poor	0	2	1	0	2	0	2	2.0	3.0	12	Depressed	0.0
23.0	32	1	0	1	Multigravida	Graduation	Matric	Housewife	Healthy	Yes	Yes	Nuclear	No	Moderate	0	2	2	1	1	0	0	2.0	0.0	8	Not	0.0
23.0	32	0	1	1	Multigravida	Intermediate	Matric	Housewife	Healthy	No	Yes	Joint	Yes	Poor	0	1	1	2	0	0	2	3.0	3.0	12	Depressed	0.0
23.0	28	0	0	0	Primigravida	Matric	Matric	Housewife	Healthy	Yes	No	Joint	Yes	Poor	2	2	1	2	3	2	3	2.0	3.0	20	Depressed	2.0
26.0	26	0	0	0	Primigravida	Matric	Matric	Housewife	Healthy	No	Yes	Joint	Yes	Poor	3	2	3	2	2	2	1	1.0	2.0	18	Depressed	3.0
24.0	32	1	0	1	Multigravida	Matric	Matric	Housewife	Healthy	No	No	Joint	Yes	Poor	1	3	1	1	0	0	3	0.0	0.0	9	Not	3.0
30.0	26	2	0	2	Multigravida	Matric	Matric	Housewife	Healthy	Yes	No	Nuclear	No	Moderate	1	2	2	2	3	2	2	0.0	1.0	15	Depressed	3.0
20.0	36	0	0	0	Primigravida	Primary	Matric	Housewife	Healthy	No	No	Joint	No	Poor	2	3	3	3	3	0	2	0.0	2.0	18	Depressed	0.0
28.0	28	1	2	3	Multigravida	Matric	Matric	Housewife	Healthy	No	Yes	Joint	Yes	Poor	3	1	2	3	3	3	3	3.0	2.0	23	Depressed	2.0
24.0	27	0	1	1	Multigravida	Matric	Primary	Working Lady	Healthy	Yes	Yes	Joint	Yes	Poor	2	3	2	3	1	3	1	0.0	3.0	18	Depressed	0.0
22.0	36	0	0	0	Primigravida	Matric	Matric	Working Lady	Healthy	No	Yes	Joint	No	Moderate	3	2	1	0	1	2	2	2.0	2.0	15	Depressed	2.0
30.0	26	1	2	3	Multigravida	Primary	Middle	Housewife	Healthy	No	Yes	Joint	No	Poor	1	2	3	0	0	2	1	1.0	0.0	10	Depressed	0.0
19.0	27	0	0	0	Primigravida	Matric	Uneducated	Housewife	Healthy	Yes	Yes	Nuclear	Yes	Poor	2	2	3	0	3	2	0	1.0	2.0	15	Depressed	2.0
22.0	32	1	0	1	Multigravida	Primary	Uneducated	Housewife	Healthy	No	No	Joint	Yes	Moderate	3	0	1	1	1	3	0	0.0	0.0	9	Not	0.0
21.0	26	0	1	1	Multigravida	Matric	Intermediate	Working Lady	Healthy	Yes	Yes	Joint	No	Poor	1	0	0	3	0	1	2	2.0	0.0	9	Not	2.0
30.0	36	3	0	3	Multigravida	Intermediate	Intermediate	Housewife	Healthy	No	No	Joint	No	Poor	0	2	0	3	0	2	2	1.0	3.0	13	Depressed	0.0
29.0	32	2	1	3	Multigravida	Matric	Intermediate	Housewife	Healthy	Yes	No	Joint	Yes	Poor	2	1	1	2	3	0	0	3.0	3.0	15	Depressed	2.0
28.0	32	2	0	2	Multigravida	Intermediate	Intermediate	Housewife	Healthy	Yes	No	Nuclear	Yes	Moderate	1	1	3	2	0	0	3		0.0	10	Depressed	0.0
27.0	32	1	1	2	Multigravida	Graduation	Matric	Housewife	Disable	Yes	Yes	Nuclear	Yes	Poor	2	0	3	3	2	2	1	1.0	0.0	14	Depressed	2.0
35.0	26	1	0	1	Multigravida	Uneducated	Primary	Housewife	Healthy	No	Yes	Nuclear	Yes	Moderate	1	2	0	3	3	3	1	0.0	0.0	13	Depressed	0.0
19.0	29	0	0	0	Primigravida	Uneducated	Primary	Housewife	Healthy	No	No	Joint	No	Poor	2	3	1	3	1	2	0	1.0	2.0	15	Depressed	2.0
28.0	36	0	2	2	Multigravida	Uneducated	Middle	Housewife	Disable	No	No	Joint	No	Poor	2	2	1	0	2	0	0	0.0	3.0	10	Depressed	2.0
18.0	32	0	0	0	Primigravida	Middle	Graduation	Housewife	Healthy	Yes	No	Joint	Yes	Poor	2	1	3	2	0	2	0	2.0	3.0	15	Depressed	0.0
30.0	36	3	0	3	Multigravida	Matric	Intermediate	Housewife	Healthy	No	Yes	Joint	Yes	Poor	3	2	3	3	3	0	0	1.0	0.0	15	Depressed	0.0
26.0	26	1	2	3	Multigravida	Uneducated	Intermediate	Housewife	Healthy	No	Yes	Nuclear	Yes	Poor	1	3	1	2	3	3	2	0.0	0.0	15	Depressed	0.0
23.0	30	0	0	0	Primigravida	Graduation	Intermediate	Housewife	Healthy	No	No	Joint	Yes	Moderate	0	2	2	2	1	0	2	3.0	0.0	12	Depressed	0.0
20.0	28	0	0	0	Primigravida	Matric	Intermediate	Housewife	Healthy	Yes	Yes	Joint	Yes	Moderate	1	3	0	2	0	1	2	1.0	2.0	12	Depressed	0.0
30.0	32	2	2	4	Multigravida	Primary	Uneducated	Housewife	Healthy	No	Yes	Joint	No	Moderate	2	2	3	3	3	2	2	2.0	3.0	22	Depressed	0.0
20.0	36	1	0	1	Multigravida	Graduation	Graduation	Housewife	Healthy	Yes	No	Nuclear	No	Poor	2	2	3	2	3	2	3	2.0	1.0	20	Depressed	2.0
18.0	32	0	0	0	Primigravida	Graduation	Graduation	Working Lady	Healthy	No	Yes	Joint	No	Poor	3	2	3	2	1	0	2	1.0	2.0	16	Depressed	2.0
19.0	32	0	0	0	Primigravida	Matric	Primary	Housewife	Healthy	No	Yes	Nuclear	Yes	Poor	1	2	3	1	0	0	3	0.0	0.0	10	Depressed	0.0
24.0	36	1	1	2	Multigravida	Matric	Primary	Housewife	Healthy	No	No	Joint	Yes	Poor	3	1	0	3	3	3	0	2.0	1.0	16	Depressed	0.0
36.0	29	1	1	2	Multigravida	Matric	Primary	Housewife	Healthy	Yes	Yes	Nuclear	No	Poor	0	3	3	1	1	1	0	0.0	0.0	9	Not	0.0
31.0	30	3	0	3	Multigravida	Matric	Matric	Working Lady	Healthy	No	No	Nuclear	Yes	Poor	0	2	2	3	0	1	0	3.0	0.0	11	Depressed	0.0
19.0	39	0	0	0	Primigravida	Matric	Primary	Housewife	Healthy	No	Yes	Joint	No	Poor	3	2	3	3	0	0	0	1.0	0.0	12	Depressed	0.0
35.0	29	4	0	4	Multigravida	Intermediate	Matric	Working Lady	Disable	Yes	No	Nuclear	No	Moderate	0	2	2	2	1	0	0	0.0	2.0	9	Not	2.0
25.0	27	1	0	1	Multigravida	Matric	Matric	Working Lady	Healthy	No	Yes	Nuclear	No	Moderate	3	1	1	3	1	1	2	0.0	1.0	13	Depressed	0.0
26.0	29	2	0	2	Multigravida	Intermediate	Matric	Housewife	Healthy	No	No	Joint	No	Moderate	0	0	0	1	0	2	2	3.0	1.0	9	Not	0.0
28.0	28	0	4	4	Multigravida	Graduation	Intermediate	Housewife	Healthy	No	No	Nuclear	Yes	Moderate	0	0	1	1	2	0	0	3.0	0.0	7	Not	0.0
28.0	36	0	2	2	Multigravida	Uneducated	Matric	Housewife	Disable	Yes	Yes	Nuclear	Yes	Poor	0	0	1	1	0	0	0	2.0	0.0	4	Not	0.0
20.0	32	1	0	1	Multigravida+D1191	Graduation	Primary	Housewife	Healthy	No	Yes	Nuclear	Yes	Poor	2	0	3	2	1	2	0	2.0	0.0	12	Depressed	0.0
37.0	29	0	4	4	Multigravida	Primary	Uneducated	Housewife	Healthy	No	No	Joint	No	Poor	2	2	3	2	0	2	2	3.0	1.0	17	Depressed	2.0
26.0	30	0	0	0	Primigravida	Primary	Intermediate	Housewife	Disable	No	Yes	Joint	Yes	Poor	0	0	0	0	2	3	0	2.0	0.0	7	Not	0.0
29.0	29	2	0	2	Multigravida	Primary	Intermediate	Housewife	Healthy	Yes	No	Nuclear	Yes	Poor	2	1	1	1	2	2	2	3.0	0.0	14	Depressed	0.0
29.0	32	1	2	3	Multigravida	Uneducated	Matric	Housewife	Healthy	No	No	Joint	No	Poor	3	1	2	2	3	2	3	3.0	0.0	19	Depressed	0.0
25.0	27	2	0	2	Multigravida	Matric	Middle	Housewife	Healthy	No	No	Nuclear	Yes	Poor	1	2	3	2	2	0	0	0.0	1.0	11	Depressed	3.0
19.0	36	0	0	0	Primigravida	Matric	Matric	Housewife	Healthy	Yes	No	Joint	Yes	Poor	3	3	2	1	0	1	1	0.0	1.0	12	Depressed	3.0
31.0	29	1	2	3	Multigravida	Matric	Primary	Housewife	Healthy	No	No	Joint	No	Poor	2	2	2	1	1	1	1	2.0	0.0	12	Depressed	2.0
25.0	32	0	0	0	Primigravida	Primary	Matric	Housewife	Disable	Yes	Yes	Joint	No	Poor	0	2	3	2	0	0	0	2.0	1.0	10	Depressed	2.0
25.0	30	1	2	3	Multigravida	Matric	Intermediate	Housewife	Healthy	No	No	Joint	Yes	Poor	0	2	1	2	0	1	1	1.0	2.0	10	Depressed	0.0
20.0	28	0	0	0	Primigravida	Graduation	Matric	Housewife	Healthy	No	No	Joint	Yes	Poor	2	2	2	3	2	0	2	0.0	0.0	13	Depressed	2.0
22.0	29	1	1	2	Multigravida	Uneducated	Graduation	Housewife	Healthy	Yes	No	Joint	Yes	Poor	1	3	3	3	2	2	2	3.0	0.0	19	Depressed	0.0
25.0	34	0	0	0	Primigravida	Graduation	Intermediate	Housewife	Healthy	No	Yes	Nuclear	No	Poor	3	3	3	2	1	3	0	0.0	0.0	15	Depressed	0.0
30.0	26	1	2	3	Multigravida	Uneducated	Uneducated	Housewife	Healthy	No	No	Nuclear	Yes	Poor	3	0	3	3	2	2	2	2.0	0.0	17	Depressed	2.0
25.0	38	2	0	2	Multigravida	Matric	Intermediate	Housewife	Healthy	Yes	No	Joint	Yes	Moderate	0	3	2	0	1	0	3	1.0	0.0	10	Depressed	2.0
31.0	32	1	3	4	Multigravida	Primary	Intermediate	Housewife	Healthy	No	No	Nuclear	No	Poor	1	2	2	3	2	1	0	1.0	1.0	13	Depressed	2.0
19.0	32	0	1	1	Multigravida	Primary	Intermediate	Housewife	Healthy	No	No	Nuclear	No	Poor	2	2	3	2	1	0	3	2.0	0.0	15	Depressed	2.0
35.0	28	0	4	4	Multigravida	Matric	Graduation	Housewife	Healthy	No	Yes	Joint	Yes	Moderate	0	2	2	1	0	0	0	2.0	0.0	7	Not	3.0
25.0	27	0	1	1	Multigravida	Primary	Graduation	Working Lady	Healthy	Yes	Yes	Joint	No	Poor	2	0	3	3	0	2	3	0.0	0.0	13	Depressed	2.0
22.0	38	0	2	2	Multigravida	Primary	Matric	Housewife	Healthy	Yes	Yes	Nuclear	No	Poor	0	3	1	2	2	2	0	2.0	0.0	12	Depressed	2.0
28.0	31	2	0	2	Multigravida	Uneducated	Graduation	Housewife	Healthy	No	Yes	Joint	Yes	Poor	2	0	1	2	2	2	0	1.0	0.0	10	Depressed	3.0
27.0	29	0	2	2	Multigravida	Uneducated	Graduation	Housewife	Healthy	No	Yes	Joint	No	Moderate	1	1	1	3	2	2	0	2.0	0.0	12	Depressed	2.0
31.0	35	0	4	4	Multigravida	Matric	Graduation	Housewife	Healthy	No	Yes	Joint	Yes	Poor	1	3	1	1	2	3	2	2.0	1.0	16	Depressed	2.0
38.0	29	4	0	4	Multigravida	Uneducated	Middle	Housewife	Healthy	Yes	Yes	Joint	Yes	Poor	1	3	0	2	0	1	1	3.0	0.0	11	Depressed	0.0
29.0	26	2	0	2	Multigravida	Matric	Intermediate	Working Lady	Healthy	Yes	Yes	Joint	No	Poor	2	2	1	1	0	2	2	1.0	0.0	11	Depressed	2.0
29.0	32	0	2	2	Multigravida	Matric	Matric	Housewife	Disable	Yes	No	Nuclear	No	Poor	2	2	1	3	0	3	1	2.0	1.0	15	Depressed	0.0
24.0	30	1	0	1	Multigravida	Matric	Uneducated	Working Lady	Healthy	No	No	Nuclear	No	Poor	2	1	2	2	1	0	2	0.0	2.0	12	Depressed	0.0
28.0	29	0	0	0	Primigravida	Matric	Matric	Housewife	Healthy	No	No	Joint	Yes	Poor	2	1	3	2	2	2	2	3.0	0.0	17	Depressed	2.0
21.0	32	0	0	0	Primigravida	Intermediate	Primary	Housewife	Healthy	No	No	Nuclear	Yes	Poor	1	0	1	2	0	2	3	1.0	0.0	10	Depressed	0.0
18.0	39	0	0	0	Primigravida	Intermediate	Matric	Housewife	Healthy	Yes	No	Joint	No	Moderate	0	3	1	1	2	2	2	2.0	1.0	14	Depressed	2.0
22.0	27	0	0	0	Primigravida	Intermediate	Graduation	Working Lady	Healthy	No	No	Joint	Yes	Poor	1	3	2	2	0	3	3	2.0	0.0	16	Depressed	2.0
30.0	29	1	1	2	Multigravida	Matric	Middle	Housewife	Disable	No	Yes	Joint	Yes	Moderate	3	1	3	3	2	0	1	1.0	0.0	14	Depressed	0.0
20.0	29	0	1	1	Multigravida	Matric	Intermediate	Housewife	Healthy	Yes	Yes	Joint	Yes	Poor	2	2	1	2	2	0	1	0.0	0.0	10	Depressed	2.0
33.0	32	0	4	4	Multigravida	Graduation	Primary	Working Lady	Healthy	Yes	Yes	Nuclear	Yes	Poor	3	2	3	1	2	3	0	2.0	2.0	18	Depressed	1.0
27.0	35	0	2	2	Multigravida	Graduation	Matric	Housewife	Healthy	No	Yes	Nuclear	Yes	Poor	3	0	1	3	2	0	0	0.0	0.0	9	Not	2.0
28.0	36	2	0	2	Multigravida	Graduation	Uneducated	Housewife	Healthy	No	Yes	Nuclear	No	Poor	0	0	0	1	2	1	1	1.0	0.0	6	Not	1.0
24.0	30	0	0	0	Primigravida	Primary	Intermediate	Working Lady	Healthy	No	Yes	Nuclear	Yes	Poor	1	3	2	3	2	1	1	1.0	3.0	17	Depressed	1.0
23.0	32	0	2	2	Multigravida	Uneducated	Graduation	Housewife	Healthy	Yes	Yes	Nuclear	No	Moderate	2	3	2	0	3	2	2	1.0	2.0	17	Depressed	2.0
23.0	30	1	0	1	Multigravida	Matric	Matric	Housewife	Healthy	No	No	Nuclear	No	Poor	0	0	0	2	3	1	1	1.0	0.0	8	Not	2.0
20.0	36	1	0	1	Multigravida	Primary	Graduation	Working Lady	Healthy	No	Yes	Nuclear	Yes	Moderate	3	0	0	3	3	0	1	0.0	3.0	13	Depressed	2.0
25.0	32	1	0	1	Multigravida	Primary	Intermediate	Housewife	Healthy	No	No	Nuclear	Yes	Moderate	2	3	2	2	3	1	2	1.0	2.0	18	Depressed	1.0
31.0	32	0	2	2	Multigravida	Primary	Uneducated	Housewife	Healthy	Yes	Yes	Joint	No	Moderate	3	2	2	1	1	1	0	0.0	3.0	13	Depressed	2.0
27.0	26	0	3	3	Multigravida	Primary	Uneducated	Housewife	Healthy	Yes	Yes	Joint	No	Poor	2	0	1	2	0	1	2	0.0	0.0	8	Not	2.0
36.0	28	0	4	4	Multigravida	Graduation	Uneducated	Housewife	Disable	No	No	Nuclear	No	Poor	0	3	0	2	1	1	1	1.0	3.0	12	Depressed	1.0
27.0	36	1	1	2	Multigravida	Graduation	Graduation	Housewife	Healthy	No	Yes	Joint	Yes	Moderate	1	3	2	3	3	2	2	1.0	1.0	18	Depressed	1.0
30.0	27	0	3	3	Multigravida	Uneducated	Intermediate	Housewife	Healthy	No	Yes	Joint	No	Poor	0	2	0	3	2	1	1	0.0	3.0	12	Depressed	1.0
37.0	27	4	0	4	Multigravida	Matric	Matric	Housewife	Healthy	No	No	Nuclear	Yes	Poor	0	2	2	3	1	1	0	0.0	3.0	12	Depressed	1.0
25.0	36	0	1	1	Multigravida	Uneducated	Matric	Housewife	Healthy	No	Yes	Joint	Yes	Moderate	3	1	2	2	3	0	0	0.0	1.0	12	Depressed	1.0
24.0	35	0	0	0	Primigravida	Middle	Uneducated	Housewife	Disable	No	Yes	Joint	Yes	Poor	0	2	3	0	2	0	0	0.0	0.0	7	Not	1.0
22.0	39	0	0	0	Primigravida	Matric	Middle	Working Lady	Healthy	Yes	No	Joint	No	Poor	0	3	0	2	3	1	0	1.0	1.0	11	Depressed	2.0
24.0	27	1	0	1	Multigravida	Uneducated	Primary	Housewife	Healthy	No	No	Joint	No	Moderate	2	3	2	3	1	0	3	1.0	2.0	17	Depressed	2.0
30.0	36	2	1	3	Multigravida	Graduation	Graduation	Working Lady	Healthy	No	Yes	Nuclear	Yes	Poor	0	1	1	2	1	0	0	1.0	0.0	6	Not	0.0
27.0	29	0	1	1	Multigravida	Primary	Graduation	Housewife	Healthy	No	Yes	Nuclear	Yes	Moderate	2	2	2	1	1	0	1	1.0	2.0	12	Depressed	2.0
30.0	36	3	0	3	Multigravida	Matric	Middle	Working Lady	Healthy	No	Yes	Nuclear	Yes	Poor	0	1	1	0	0	0	1	0.0	0.0	3	Not	0.0
31.0	26	3	0	3	Multigravida	Primary	Primary	Working Lady	Healthy	Yes	No	Joint	Yes	Poor	2	3	2	2	1	1	1	0.0	2.0	14	Depressed	2.0
20.0	26	0	0	0	Primigravida	Primary	Matric	Housewife	Healthy	No	Yes	Joint	No	Poor	2	3	2	3	3	0	0	0.0	2.0	15	Depressed	0.0
25.0	30	0	1	1	Multigravida	Middle	Primary	Housewife	Healthy	No	No	Joint	No	Moderate	3	2	2	1	0	0	0	0.0	3.0	11	Depressed	2.0
21.0	38	0	0	0	Primigravida	Uneducated	Uneducated	Housewife	Healthy	No	Yes	Nuclear	No	Poor	0	0	1	0	0	0	0	0.0	0.0	1	Not	0.0
24.0	39	1	0	1	Multigravida	Middle	Intermediate	Housewife	Healthy	Yes	No	Joint	No	Poor	0	3	0	2	2	0	0	1.0	3.0	11	Depressed	0.0
29.0	32	0	2	2	Multigravida	Primary	Primary	Working Lady	Healthy	No	Yes	Joint	No	Moderate	1	3	2	1	1	0	1	1.0	1.0	11	Depressed	2.0
30.0	28	0	1	1	Multigravida	Primary	Matric	Housewife	Healthy	No	No	Nuclear	Yes	Moderate	3	2	0	2	2	0	1	0.0	3.0	13	Depressed	2.0
28.0	26	3	0	3	Multigravida	Primary	Primary	Housewife	Healthy	No	No	Nuclear	No	Moderate	3	2	2	1	2	1	0	0.0	3.0	14	Depressed	2.0
35.0	30	5	0	5	Multigravida	Graduation	Matric	Housewife	Healthy	No	Yes	Nuclear	Yes	Moderate	2	3	0	0	0	0	0	0.0	2.0	7	Not	2.0
39.0	35	5	0	5	Multigravida	Intermediate	Graduation	Housewife	Healthy	No	Yes	Joint	Yes	Poor	2	1	2	3	0	0	0	2.0	2.0	12	Depressed	3.0
31.0	30	2	1	3	Multigravida	Uneducated	Primary	Housewife	Healthy	Yes	No	Joint	Yes	Poor	3	2	3	2	0	1	0	0.0	3.0	14	Depressed	0.0
24.0	27	0	0	0	Primigravida	Graduation	Matric	Working Lady	Healthy	No	Yes	Joint	No	Poor	0	2	3	0	2	2	2	2.0	0.0	13	Depressed	2.0
29.0	36	0	2	2	Multigravida	Uneducated	Uneducated	Working Lady	Healthy	No	Yes	Joint	Yes	Moderate	3	1	1	3	3	2	1	3.0	3.0	20	Depressed	2.0
27.0	37	0	0	0	Primigravida	Matric	Uneducated	Working Lady	Healthy	No	Yes	Nuclear	Yes	Poor	0	2	0	3	3	0	0	1.0	0.0	9	Not	2.0
30.0	28	0	0	0	Primigravida	Uneducated	Uneducated	Working Lady	Healthy	No	Yes	Nuclear	Yes	Moderate	1	0	1	3	3	3	1	2.0	1.0	15	Depressed	2.0
23.0	32	0	1	1	Multigravida	Graduation	Graduation	Housewife	Healthy	Yes	Yes	Nuclear	No	Poor	1	2	3	1	1	0	1	1.0	1.0	11	Depressed	0.0
29.0	37	1	1	2	Multigravida	Primary	Graduation	Housewife	Healthy	Yes	No	Nuclear	Yes	Poor	3	2	1	1	2	0	3	2.0	3.0	17	Depressed	2.0
20.0	32	0	0	0	Primigravida	Matric	Graduation	Working Lady	Healthy	No	Yes	Joint	Yes	Poor	2	0	1	0	0	0	0	1.0	2.0	6	Not	0.0
22.0	36	0	0	0	Primigravida	Uneducated	Intermediate	Housewife	Healthy	No	No	Nuclear	Yes	Moderate	2	0	1	3	3	0	1	1.0	0.0	11	Depressed	2.0
26.0	28	0	0	0	Primigravida	Uneducated	Middle	Working Lady	Healthy	No	No	Nuclear	Yes	Poor	1	3	0	1	1	0	1	1.0	0.0	8	Not	2.0
26.0	36	0	0	0	Primigravida	Intermediate	Intermediate	Housewife	Healthy	No	No	Joint	Yes	Poor	2	3	2	0	2	1	2	1.0	2.0	15	Depressed	2.0
18.0	36	0	0	0	Primigravida	Intermediate	Matric	Housewife	Healthy	No	Yes	Nuclear	Yes	Moderate	0	0	0	0	2	3	1	2.0	0.0	8	Not	0.0
28.0	26	1	0	1	Multigravida	Matric	Graduation	Housewife	Healthy	No	Yes	Nuclear	No	Poor	2	1	3	3	1	2	0	1.0	2.0	15	Depressed	2.0
19.0	36	0	0	0	Primigravida	Graduation	Middle	Working Lady	Healthy	No	No	Nuclear	No	Poor	2	3	2	0	3	3	1	3.0	2.0	19	Depressed	3.0
32.0	36	1	3	4	Multigravida	Uneducated	Primary	Housewife	Healthy	No	No	Joint	Yes	Poor	0	2	3	2	1	3	0	1.0	0.0	12	Depressed	3.0
20.0	30	0	0	0	Primigravida	Graduation	Intermediate	Working Lady	Healthy	No	No	Joint	Yes	Moderate	0	3	0	3	0	0	1	1.0	0.0	8	Not	3.0
30.0	32	2	0	2	Multigravida	Uneducated	Matric	Housewife	Healthy	No	Yes	Nuclear	No	Moderate	1	3	2	1	1	1	1	1.0	1.0	12	Depressed	0.0
22.0	32	1	1	2	Multigravida	Graduation	Graduation	Working Lady	Healthy	No	Yes	Nuclear	Yes	Poor	0	1	3	2	1	1	1	1.0	0.0	10	Depressed	0.0
27.0	32	0	0	0	Primigravida	Middle	Primary	Working Lady	Healthy	No	No	Nuclear	No	Poor	3	0	1	0	1	1	1	2.0	3.0	12	Depressed	3.0
22.0	32	0	0	0	Primigravida	Graduation	Intermediate	Housewife	Healthy	No	Yes	Nuclear	No	Moderate	0	1	1	3	1	2	1	3.0	0.0	12	Depressed	3.0
30.0	36	0	1	1	Multigravida	Graduation	Middle	Housewife	Healthy	No	Yes	Nuclear	Yes	Poor	0	1	0	3	2	3	1	1.0	0.0	11	Depressed	0.0
21.0	28	0	1	1	Multigravida	Matric	Intermediate	Housewife	Disable	Yes	No	Joint	No	Poor	1	2	0	1	3	3	1	1.0	1.0	13	Depressed	0.0
18.0	36	0	0	0	Primigravida	Primary	Matric	Housewife	Healthy	Yes	Yes	Joint	Yes	Moderate	1	2	2	0	3	0	1	0.0	1.0	10	Depressed	2.0
35.0	32	2	4	6	Multigravida	Intermediate	Uneducated	Housewife	Healthy	No	Yes	Joint	Yes	Moderate	2	1	0	3	3	3	3	0.0	2.0	17	Depressed	0.0
25.0	27	1	2	3	Multigravida	Matric	Intermediate	Housewife	Healthy	No	No	Joint	No	Poor	3	2	2	3	2	3	2	0.0	3.0	20	Depressed	2.0
29.0	29	1	1	2	Multigravida	Uneducated	Matric	Housewife	Healthy	No	Yes	Joint	No	Poor	2	0	1	1	2	3	1	1.0	2.0	13	Depressed	0.0
21.0	27	0	1	1	Multigravida	Uneducated	Graduation	Housewife	Healthy	No	Yes	Joint	Yes	Poor	1	1	1	0	2	1	1	1.0	1.0	9	Not	2.0
30.0	27	0	2	2	Multigravida	Matric	Intermediate	Working Lady	Healthy	No	No	Joint	No	Moderate	0	1	1	3	2	3	2	1.0	0.0	13	Depressed	2.0
29.0	26	1	2	3	Multigravida	Uneducated	Graduation	Working Lady	Healthy	No	Yes	Joint	Yes	Moderate	0	1	1	1	3	0	3	1.0	0.0	10	Depressed	0.0
33.0	33	4	0	4	Multigravida	Uneducated	Primary	Housewife	Healthy	No	No	Nuclear	Yes	Poor	1	0	1	0	1	1	1	0.0	1.0	6	Not	0.0
24.0	32	0	0	0	Primigravida	Primary	Matric	Housewife	Healthy	No	Yes	Nuclear	No	Poor	2	0	2	0	3	0	3	1.0	2.0	13	Depressed	0.0
25.0	28	0	1	1	Multigravida	Primary	Intermediate	Working Lady	Healthy	No	No	Joint	Yes	Poor	3	3	2	1	3	2	2	2.0	3.0	21	Depressed	0.0
27.0	35	1	1	2	Multigravida	Primary	Uneducated	Housewife	Healthy	Yes	Yes	Joint	No	Moderate	0	2	0	1	2	1	1	1.0	2.0	10	Depressed	0.0
26.0	28	1	2	3	Multigravida	Primary	Uneducated	Housewife	Healthy	Yes	No	Nuclear	Yes	Poor	1	3	0	0	3	2	0	2.0	3.0	14	Depressed	2.0
30.0	30	2	1	3	Multigravida	Primary	Middle	Housewife	Healthy	No	Yes	Nuclear	No	Poor	1	0	3	2	2	2	0	2.0	0.0	12	Depressed	0.0
24.0	35	1	0	1	Multigravida	Uneducated	Intermediate	Housewife	Healthy	No	No	Nuclear	Yes	Poor	1	3	0	0	3	2	0	2.0	3.0	14	Depressed	0.0
23.0	32	4	0	4	Multigravida	Intermediate	Matric	Housewife	Healthy	No	Yes	Nuclear	Yes	Moderate	0	1	1	1	3	1	1	3.0	2.0	13	Depressed	0.0
24.0	32	0	0	0	Primigravida	Uneducated	Graduation	Housewife	Healthy	No	Yes	Nuclear	No	Poor	1	2	3	0	3	3	0	1.0	3.0	16	Depressed	0.0
24.0	35	1	1	2	Multigravida	Matric	Intermediate	Housewife	Healthy	No	No	Joint	No	Moderate	1	3	1	2	0	2	1	0.0	2.0	12	Depressed	0.0
21.0	33	1	0	1	Multigravida	Matric	Intermediate	Working Lady	Healthy	No	No	Joint	No	Moderate	1	2	1	2	3	1	1	0.0	1.0	12	Depressed	2.0
26.0	27	2	1	3	Multigravida	Intermediate	Graduation	Working Lady	Healthy	Yes	Yes	Joint	Yes	Poor	2	1	1	3	3	2	2	3.0	3.0	20	Depressed	2.0
18.0	31	0	0	0	Primigravida	Matric	Middle	Housewife	Healthy	No	No	Joint	No	Poor	1	3	1	2	2	2	3	1.0	2.0	17	Depressed	2.0
19.0	35	0	0	0	Primigravida	Graduation	Uneducated	Housewife	Healthy	No	No	Nuclear	Yes	Poor	0	2	1	0	1	2	2	2.0	3.0	13	Depressed	2.0
27.0	30	0	5	5	Multigravida	Intermediate	Primary	Housewife	Healthy	No	Yes	Nuclear	No	Moderate	0	1	2	1	3	2	3	3.0	3.0	18	Depressed	2.0
35.0	37	4	2	6	Multigravida	Intermediate	Intermediate	Working Lady	Healthy	No	Yes	Nuclear	Yes	Moderate	1	0	2	0	0	2	3	2.0	3.0	13	Depressed	2.0
40.0	32	2	1	3	Multigravida	Intermediate	Intermediate	Housewife	Healthy	No	Yes	Joint	No	Poor	3	1	0	0	2	0	0	1.0	3.0	10	Depressed	2.0
26.0	29	2	1	3	Multigravida	Intermediate	Intermediate	Working Lady	Healthy	No	Yes	Joint	No	Poor	0	2	1	2	1	0	2	1.0	3.0	12	Depressed	2.0
21.0	34	0	0	0	Primigravida	Matric	Middle	Working Lady	Healthy	No	Yes	Joint	Yes	Moderate	0	0	0	2	1	2	3	0.0	2.0	10	Depressed	2.0
23.0	26	0	0	0	Primigravida	Graduation	Primary	Working Lady	Healthy	No	No	Joint	No	Moderate	1	2	1	1	2	3	0	1.0	3.0	14	Depressed	2.0
23.0	32	0	1	1	Multigravida	Uneducated	Matric	Housewife	Healthy	No	No	Nuclear	Yes	Poor	1	0	1	2	0	2	3	1.0	2.0	12	Depressed	2.0
21.0	30	0	0	0	Primigravida	Matric	Matric	Housewife	Healthy	Yes	No	Nuclear	Yes	Poor	1	2	2	1	2	3	2	2.0	3.0	18	Depressed	2.0
18.0	26	0	2	2	Multigravida	Matric	Matric	Working Lady	Healthy	Yes	No	Joint	Yes	Good	2	0	1	2	3	2	1	1.0	3.0	15	Depressed	2.0
26.0	26	0	3	3	Multigravida	Matric	Matric	Housewife	Healthy	No	No	Joint	Yes	Poor	0	1	1	1	0	3	3	3.0	2.0	14	Depressed	0.0
25.0	35	0	2	2	Multigravida	Intermediate	Matric	Working Lady	Healthy	No	No	Nuclear	Yes	Poor	0	3	1	0	0	1	2	3.0	2.0	12	Depressed	2.0
19.0	34	0	0	0	Primigravida	Matric	Matric	Housewife	Healthy	No	No	Joint	Yes	Poor	3	1	1	0	3	2	3	3.0	0.0	16	Depressed	0.0
23.0	32	1	0	1	Multigravida	Matric	Matric	Working Lady	Healthy	No	No	Joint	Yes	Poor	0	1	0	2	2	1	3	0.0	0.0	9	Not	2.0
21.0	28	1	2	3	Multigravida	Graduation	Intermediate	Housewife	Healthy	No	No	Nuclear	No	Moderate	1	0	1	2	0	0	3	2.0	1.0	10	Depressed	2.0
30.0	28	2	2	4	Multigravida	Matric	Intermediate	Housewife	Disable	No	No	Joint	Yes	Poor	2	1	0	2	3	2	0	1.0	0.0	11	Depressed	2.0
21.0	30	0	1	1	Multigravida	Graduation	Intermediate	Housewife	Healthy	Yes	No	Joint	No	Moderate	1	0	1	2	0	2	1	3.0	0.0	10	Depressed	2.0
19.0	30	0	1	1	Multigravida	Uneducated	Primary	Housewife	Healthy	No	No	Nuclear	No	Good	1	2	1	0	3	2	0	2.0	0.0	11	Depressed	0.0
28.0	32	2	1	3	Multigravida	Primary	Uneducated	Housewife	Healthy	Yes	No	Nuclear	Yes	Good	3	1	0	0	2	0	0	2.0	2.0	10	Depressed	2.0
26.0	36	0	1	1	Multigravida	Matric	Graduation	Housewife	Healthy	No	Yes	Joint	Yes	Poor	1	3	0	0	1	0	2	3.0	3.0	13	Depressed	2.0
27.0	30	2	1	3	Multigravida	Matric	Matric	Housewife	Healthy	Yes	Yes	Nuclear	No	Poor	2	1	1	1	1	2	3	3.0	3.0	17	Depressed	0.0
26.0	30	1	1	2	Multigravida	Uneducated	Uneducated	Housewife	Healthy	No	No	Nuclear	Yes	Poor	3	0	0	2	2	3	0	2.0	2.0	14	Depressed	2.0
36.0	32	4	0	4	Multigravida	Uneducated	Primary	Housewife	Healthy	No	No	Joint	No	Moderate	3	1	0	0	0	2	3	1.0	3.0	13	Depressed	0.0
25.0	30	0	1	1	Multigravida	Matric	Matric	Housewife	Healthy	No	No	Nuclear	Yes	Poor	3	0	1	2	2	3	2	3.0	3.0	19	Depressed	2.0
21.0	38	0	0	0	Primigravida	Graduation	Primary	Housewife	Healthy	No	No	Nuclear	No	Poor	2	1	1	0	3	2	1	2.0	0.0	12	Depressed	2.0
19.0	36	0	0	0	Primigravida	Matric	Matric	Working Lady	Healthy	No	No	Nuclear	No	Moderate	0	0	1	2	0	3	3	2.0	3.0	14	Depressed	0.0
28.0	31	2	0	2	Multigravida	Matric	Matric	Housewife	Healthy	No	No	Joint	Yes	Moderate	1	3	0	2	1	0	3	3.0	1.0	14	Depressed	0.0
30.0	36	0	4	4	Multigravida	Matric	Matric	Working Lady	Healthy	No	Yes	Joint	No	Poor	1	0	0	2	3	3	0	2.0	1.0	12	Depressed	2.0
30.0	31	4	0	4	Multigravida	Matric	Primary	Housewife	Healthy	Yes	No	Joint	Yes	Poor	3	0	0	2	3	1	1	1.0	0.0	11	Depressed	2.0
21.0	30	0	1	1	Multigravida	Graduation	Graduation	Housewife	Healthy	Yes	No	Joint	Yes	Good	0	2	0	3	0	3	1	0.0	0.0	9	Not	2.0
23.0	38	0	1	1	Multigravida	Matric	Primary	Housewife	Healthy	Yes	No	Nuclear	Yes	Poor	0	3	2	3	2	0	3	3.0	2.0	18	Depressed	2.0
29.0	35	2	1	3	Multigravida	Graduation	Graduation	Working Lady	Healthy	Yes	No	Nuclear	Yes	Good	3	2	0	2	0	0	1	1.0	0.0	9	Not	2.0
22.0	26	1	1	2	Multigravida	Intermediate	Matric	Housewife	Healthy	No	Yes	Nuclear	No	Poor	3	2	0	1	3	0	0	1.0	1.0	11	Depressed	2.0
26.0	28	0	0	0	Primigravida	Primary	Uneducated	Housewife	Healthy	No	Yes	Nuclear	Yes	Moderate	1	3	0	2	1	0	0	0.0	0.0	7	Not	0.0
25.0	28	0	1	1	Multigravida	Intermediate	Matric	Housewife	Healthy	Yes	Yes	Nuclear	No	Good	2	3	0	1	1	1	3	0.0	0.0	11	Depressed	0.0
24.0	29	0	0	0	Primigravida	Middle	Uneducated	Housewife	Healthy	No	Yes	Nuclear	No	Poor	3	2	3	2	2	0	3	0.0	0.0	15	Depressed	2.0
21.0	26	0	0	0	Primigravida	Primary	Uneducated	Working Lady	Healthy	No	No	Joint	Yes	Good	1	3	0	2	2	2	2	0.0	0.0	12	Depressed	2.0
29.0	29	2	0	2	Multigravida	Graduation	Graduation	Housewife	Healthy	No	Yes	Joint	No	Poor	0	3	0	2	3	0	3	0.0	1.0	12	Depressed	2.0
28.0	30	0	2	2	Multigravida	Matric	Primary	Housewife	Healthy	No	No	Joint	No	Good	1	2	0	1	0	1	0	0.0	0.0	5	Not	2.0
19.0	35	0	0	0	Primigravida	Graduation	Graduation	Working Lady	Healthy	No	No	Joint	Yes	Moderate	1	3	1	2	1	1	1	2.0	1.0	13	Depressed	1.0
25.0	26	0	0	0	Primigravida	Uneducated	Uneducated	Housewife	Healthy	Yes	No	Nuclear	Yes	Poor	0	1	2	2	2	0	1	3.0	1.0	12	Depressed	2.0
28.0	35	0	1	1	Multigravida	Graduation	Graduation	Housewife	Healthy	Yes	Yes	Joint	No	Poor	0	2	2	2	2	1	3	0.0	1.0	13	Depressed	0.0
21.0	36	0	0	0	Primigravida	Graduation	Graduation	Housewife	Healthy	No	Yes	Nuclear	No	Good	0	3	0	3	1	1	3	0.0	0.0	11	Depressed	2.0
34.0	33	0	2	2	Multigravida	Graduation	Graduation	Housewife	Healthy	Yes	Yes	Joint	No	Moderate	3	2	3	3	3	0	1	0.0	3.0	18	Depressed	0.0
23.0	29	1	0	1	Multigravida	Intermediate	Matric	Housewife	Healthy	No	Yes	Joint	No	Poor	3	1	0	1	3	3	3	0.0	0.0	14	Depressed	2.0
28.0	32	1	0	1	Multigravida	Matric	Primary	Housewife	Healthy	No	No	Nuclear	No	Moderate	2	0	1	3	3	3	3	0.0	0.0	15	Depressed	2.0
24.0	29	0	0	0	Primigravida	Intermediate	Matric	Housewife	Healthy	No	No	Joint	Yes	Poor	0	3	3	2	2	3	2	2.0	2.0	19	Depressed	2.0
28.0	39	0	1	1	Multigravida	Matric	Primary	Housewife	Healthy	No	No	Joint	Yes	Good	0	3	3	2	3	3	3	0.0	0.0	17	Depressed	2.0
25.0	31	2	0	2	Multigravida	Graduation	Graduation	Housewife	Healthy	No	No	Nuclear	Yes	Poor	1	3	3	2	0	0	2	0.0	2.0	13	Depressed	2.0
25.0	26	0	0	0	Primigravida	Uneducated	Uneducated	Housewife	Healthy	No	No	Joint	No	Poor	0	1	0	3	3	0	2	1.0	1.0	11	Depressed	2.0
20.0	36	1	0	1	Multigravida	Matric	Primary	Housewife	Healthy	No	No	Joint	Yes	Moderate	2	1	3	1	2	1	0	2.0	1.0	13	Depressed	0.0
34.0	38	0	0	0	Primigravida	Graduation	Graduation	Housewife	Healthy	No	Yes	Joint	No	Good	1	0	0	2	1	0	1	2.0	0.0	7	Not	2.0
33.0	37	1	2	3	Multigravida	Graduation	Graduation	Housewife	Healthy	No	Yes	Nuclear	Yes	Moderate	2	3	1	3	2	2	1	1.0	1.0	16	Depressed	2.0
22.0	30	1	0	1	Multigravida	Middle	Uneducated	Housewife	Healthy	No	Yes	Joint	Yes	Moderate	1	0	3	2	2	0	0	1.0	0.0	9	Not	0.0
25.0	28	2	0	2	Multigravida	Matric	Primary	Working Lady	Healthy	Yes	Yes	Joint	Yes	Poor	1	0	1	2	0	0	3	1.0	0.0	8	Not	2.0
37.0	27	2	2	4	Multigravida	Primary	Uneducated	Working Lady	Healthy	No	No	Nuclear	Yes	Poor	2	1	1	0	0	2	0	0.0	2.0	8	Not	0.0
31.0	36	0	3	3	Multigravida	Matric	Primary	Housewife	Healthy	No	Yes	Nuclear	Yes	Moderate	1	3	1	1	3	2	1	2.0	0.0	14	Depressed	0.0
21.0	27	0	1	1	Multigravida	Intermediate	Matric	Housewife	Healthy	No	No	Nuclear	No	Poor	0	0	0	0	2	0	0	1.0	1.0	4	Not	0.0
30.0	30	2	1	3	Multigravida	Intermediate	Matric	Housewife	Healthy	Yes	No	Joint	Yes	Moderate	0	3	2	0	2	1	2	0.0	1.0	11	Depressed	2.0
29.0	26	3	0	3	Multigravida	Middle	Uneducated	Housewife	Healthy	No	Yes	Joint	Yes	Poor	1	0	1	1	2	0	0	1.0	2.0	8	Not	2.0
24.0	28	1	0	1	Multigravida	Matric	Primary	Housewife	Healthy	No	Yes	Joint	No	Poor	0	1	1	3	1	2	2	3.0	1.0	14	Depressed	2.0
21.0	36	0	1	1	Multigravida	Intermediate	Graduation	Housewife	Healthy	No	Yes	Joint	Yes	Poor	0	0	0	1	3	2	1	0.0	2.0	9	Not	2.0
29.0	28	0	1	1	Multigravida	Matric	Graduation	Housewife	Healthy	No	Yes	Nuclear	No	Moderate	2	3	1	2	3	0	3	0.0	2.0	16	Depressed	2.0
27.0	27	3	0	3	Multigravida	Graduation	Graduation	Housewife	Healthy	Yes	Yes	Joint	No	Poor	0	1	3	0	1	1	0	3.0	0.0	9	Not	2.0
25.0	32	0	0	0	Primigravida	Intermediate	Intermediate	Housewife	Healthy	Yes	Yes	Nuclear	Yes	Moderate	1	3	0	1	2	3	2	0.0	0.0	12	Depressed	0.0
26.0	28	1	0	1	Multigravida	Intermediate	Middle	Housewife	Healthy	Yes	Yes	Nuclear	Yes	Poor	1	0	2	0	1	1	2	0.0	0.0	7	Not	0.0
27.0	28	2	0	2	Multigravida	Intermediate	Intermediate	Housewife	Healthy	Yes	Yes	Joint	No	Poor	1	2	0	3	3	1	3	1.0	1.0	15	Depressed	0.0
25.0	39	0	0	0	Primigravida	Intermediate	Matric	Housewife	Healthy	Yes	Yes	Nuclear	Yes	Poor	3	2	2	3	3	1	1	0.0	1.0	16	Depressed	0.0
28.0	28	2	1	3	Multigravida	Matric	Graduation	Housewife	Healthy	Yes	Yes	Nuclear	Yes	Poor	2	3	1	1	0	0	1	0.0	0.0	8	Not	0.0
26.0	32	0	0	0	Primigravida	Graduation	Middle	Working Lady	Healthy	Yes	No	Joint	No	Moderate	2	3	1	1	0	0	0	2.0	2.0	11	Depressed	1.0
24.0	36	0	0	0	Primigravida	Uneducated	Primary	Housewife	Healthy	Yes	Yes	Nuclear	No	Good	3	1	3	1	3	2	0	1.0	1.0	15	Depressed	1.0
26.0	28	1	0	1	Multigravida	Matric	Intermediate	Working Lady	Healthy	No	No	Joint	No	Moderate	2	0	1	2	1	0	1	0.0	2.0	9	Not	0.0
20.0	36	0	0	0	Primigravida	Matric	Matric	Housewife	Healthy	No	No	Nuclear	Yes	Moderate	1	2	0	2	3	0	3	1.0	0.0	12	Depressed	2.0
33.0	35	0	1	1	Multigravida	Matric	Graduation	Housewife	Healthy	No	Yes	Nuclear	Yes	Poor	1	0	0	2	1	0	2	1.0	1.0	8	Not	2.0
24.0	36	0	1	1	Multigravida	Uneducated	Primary	Housewife	Healthy	No	No	Joint	Yes	Poor	0	3	2	0	3	0	1	0.0	1.0	10	Depressed	3.0
28.0	36	1	1	2	Multigravida	Graduation	Intermediate	Housewife	Healthy	No	Yes	Joint	Yes	Poor	2	3	0	2	1	0	0	1.0	1.0	10	Depressed	3.0
30.0	37	2	1	3	Multigravida	Graduation	Middle	Working Lady	Healthy	No	Yes	Nuclear	No	Poor	2	1	0	3	3	1	1	0.0	0.0	11	Depressed	3.0
28.0	30	0	1	1	Multigravida	Matric	Intermediate	Housewife	Healthy	Yes	No	Nuclear	No	Poor	3	1	0	2	3	2	0	1.0	0.0	12	Depressed	0.0
27.0	38	1	0	1	Multigravida	Primary	Matric	Working Lady	Healthy	Yes	Yes	Joint	Yes	Poor	1	0	0	0	3	1	0	1.0	0.0	6	Not	2.0
32.0	29	0	1	1	Multigravida	Intermediate	Uneducated	Housewife	Healthy	Yes	No	Nuclear	Yes	Moderate	2	3	2	0	0	1	0	0.0	1.0	9	Not	3.0
28.0	36	2	0	2	Multigravida	Matric	Intermediate	Housewife	Healthy	Yes	Yes	Joint	Yes	Moderate	2	1	0	3	2	0	1	1.0	0.0	10	Depressed	0.0
26.0	37	0	0	0	Primigravida	Uneducated	Matric	Housewife	Healthy	No	Yes	Joint	No	Poor	0	3	0	1	1	0	2	1.0	0.0	8	Not	2.0
34.0	28	0	0	0	Primigravida	Uneducated	Graduation	Housewife	Healthy	No	No	Joint	Yes	Poor	1	0	0	0	1	1	1	0.0	1.0	5	Not	2.0
24.0	32	1	0	1	Multigravida	Matric	Intermediate	Housewife	Healthy	Yes	Yes	Nuclear	No	Moderate	0	0	0	1	1	2	3	0.0	0.0	7	Not	3.0
29.0	37	1	1	2	Multigravida	Uneducated	Graduation	Housewife	Healthy	Yes	Yes	Nuclear	Yes	Poor	3	2	0	0	3	0	1	1.0	0.0	10	Depressed	2.0
19.0	32	0	0	0	Primigravida	Uneducated	Primary	Housewife	Healthy	Yes	Yes	Joint	Yes	Poor	3	2	3	3	2	3	0	1.0	0.0	17	Depressed	2.0
22.0	36	0	0	0	Primigravida	Primary	Matric	Housewife	Healthy	Yes	Yes	Joint	Yes	Poor	3	1	1	3	3	2	0	0.0	2.0	15	Depressed	0.0
26.0	28	0	0	0	Primigravida	Primary	Intermediate	Housewife	Healthy	No	No	Nuclear	Yes	Poor	1	1	0	2	2	1	1	2.0	0.0	10	Depressed	2.0
26.0	36	0	0	0	Primigravida	Primary	Uneducated	Housewife	Healthy	Yes	No	Nuclear	Yes	Poor	1	2	0	2	2	1	1	0.0	2.0	11	Depressed	0.0
28.0	36	0	0	0	Primigravida	Primary	Uneducated	Housewife	Healthy	No	No	Joint	Yes	Good	3	2	1	3	2	2	1	0.0	2.0	16	Depressed	0.0
28.0	26	0	1	1	Multigravida	Primary	Middle	Housewife	Healthy	Yes	Yes	Joint	Yes	Moderate	1	1	0	2	3	0	2	0.0	0.0	9	Not	3.0
22.0	36	0	0	0	Primigravida	Primary	Middle	Housewife	Healthy	No	Yes	Nuclear	Yes	Poor	0	2	0	0	1	0	3	1.0	1.0	8	Not	3.0
27.0	35	0	0	0	Primigravida	Graduation	Uneducated	Housewife	Healthy	Yes	Yes	Joint	No	Poor	1	1	0	2	1	0	2	1.0	0.0	8	Not	3.0
25.0	26	0	1	1	Multigravida	Uneducated	Primary	Housewife	Healthy	Yes	No	Joint	Yes	Poor	1	3	0	3	3	2	1	0.0	1.0	14	Depressed	3.0
31.0	31	0	0	0	Primigravida	Graduation	Intermediate	Housewife	Healthy	No	Yes	Nuclear	No	Good	1	2	0	1	1	3	0	0.0	1.0	9	Not	3.0
25.0	26	1	0	1	Multigravida	Graduation	Intermediate	Housewife	Healthy	No	No	Joint	Yes	Poor	2	1	0	0	2	0	0	0.0	0.0	5	Not	2.0
25.0	26	0	0	0	Primigravida	Matric	Intermediate	Housewife	Healthy	Yes	Yes	Joint	No	Poor	2	3	3	3	2	2	1	0.0	1.0	17	Depressed	2.0
19.0	28	0	0	0	Primigravida	Graduation	Middle	Housewife	Healthy	Yes	Yes	Joint	No	Moderate	3	0	0	1	2	1	1	2.0	0.0	10	Depressed	0.0
22.0	28	0	0	0	Primigravida	Uneducated	Primary	Housewife	Healthy	No	No	Nuclear	No	Good	3	2	0	0	1	0	1	0.0	2.0	9	Not	0.0
36.0	26	0	0	0	Primigravida	Primary	Matric	Housewife	Healthy	Yes	Yes	Joint	Yes	Moderate	2	3	0	0	2	2	1	1.0	1.0	12	Depressed	3.0
25.0	32	1	0	1	Multigravida	Matric	Matric	Housewife	Healthy	Yes	Yes	Nuclear	No	Poor	2	2	3	1	1	3	2	3.0	1.0	18	Depressed	3.0
23.0	26	0	0	0	Primigravida	Uneducated	Matric	Working Lady	Healthy	Yes	No	Nuclear	Yes	Good	2	1	2	2	1	3	0	3.0	0.0	14	Depressed	3.0
27.0	31	0	0	0	Primigravida	Uneducated	Matric	Housewife	Healthy	No	Yes	Joint	No	Poor	3	1	2	1	3	3	3	3.0	3.0	22	Depressed	3.0
25.0	26	1	1	2	Multigravida	Uneducated	Matric	Housewife	Healthy	Yes	Yes	Nuclear	No	Poor	3	1	2	2	1	0	0	0.0	0.0	9	Not	0.0
22.0	32	2	0	2	Multigravida	Uneducated	Matric	Housewife	Healthy	No	No	Joint	Yes	Poor	1	2	3	2	2	3	0	2.0	1.0	16	Depressed	0.0
24.0	37	3	0	3	Multigravida	Uneducated	Graduation	Housewife	Healthy	Yes	No	Nuclear	Yes	Poor	1	2	1	2	2	0	0	3.0	0.0	11	Depressed	0.0
27.0	29	0	0	0	Primigravida	Uneducated	Middle	Housewife	Healthy	No	Yes	Nuclear	Yes	Poor	1	2	2	0	2	0	1	0.0	0.0	8	Not	2.0
31.0	28	0	0	0	Primigravida	Graduation	Graduation	Housewife	Healthy	No	Yes	Joint	Yes	Good	2	1	1	1	1	2	3	1.0	2.0	14	Depressed	1.0
31.0	37	0	2	2	Multigravida	Graduation	Primary	Housewife	Healthy	Yes	Yes	Nuclear	Yes	Poor	2	3	3	1	1	1	0	1.0	1.0	13	Depressed	1.0
25.0	33	0	0	0	Primigravida	Graduation	Uneducated	Working Lady	Healthy	Yes	No	Joint	Yes	Moderate	2	3	0	0	1	0	2	0.0	1.0	9	Not	2.0
32.0	32	0	0	0	Primigravida	Matric	Matric	Housewife	Healthy	No	Yes	Nuclear	No	Poor	0	1	1	1	1	1	1	0.0	0.0	6	Not	2.0
23.0	32	0	1	1	Multigravida	Uneducated	Intermediate	Housewife	Healthy	Yes	No	Joint	No	Poor	0	1	1	1	3	0	0	0.0	1.0	7	Not	2.0
30.0	26	3	1	4	Multigravida	Matric	Middle	Housewife	Healthy	No	Yes	Nuclear	Yes	Good	1	3	0	1	2	1	1	1.0	1.0	11	Depressed	1.0
23.0	26	1	0	1	Multigravida	Primary	Uneducated	Housewife	Healthy	No	No	Joint	Yes	Poor	3	1	2	1	1	1	0	1.0	1.0	11	Depressed	2.0
22.0	28	1	0	1	Multigravida	Graduation	Middle	Housewife	Healthy	Yes	Yes	Nuclear	Yes	Poor	1	2	3	1	1	0	0	1.0	1.0	10	Depressed	2.0
23.0	28	0	1	1	Multigravida	Uneducated	Intermediate	Housewife	Healthy	Yes	No	Nuclear	Yes	Moderate	2	3	1	0	1	1	2	0.0	0.0	10	Depressed	1.0
41.0	38	4	0	4	Multigravida	Uneducated	Primary	Housewife	Healthy	Yes	No	Joint	No	Poor	2	2	1	2	1	0	1	0.0	1.0	10	Depressed	1.0
25.0	26	1	0	1	Multigravida	Matric	Uneducated	Housewife	Healthy	Yes	Yes	Joint	Yes	Good	1	0	2	0	3	2	1	1.0	2.0	12	Depressed	1.0
18.0	32	0	0	0	Primigravida	Primary	Middle	Housewife	Healthy	Yes	Yes	Joint	No	Poor	3	1	1	1	1	0	2	0.0	2.0	11	Depressed	1.0
28.0	39	3	0	3	Multigravida	Graduation	Uneducated	Housewife	Healthy	No	No	Nuclear	Yes	Poor	1	2	2	0	1	1	0	2.0	1.0	10	Depressed	1.0
33.0	38	2	3	5	Multigravida	Uneducated	Uneducated	Working Lady	Healthy	Yes	No	Joint	No	Moderate	2	3	1	0	0	0	2	0.0	0.0	8	Not	0.0
23.0	26	3	1	4	Multigravida	Matric	Uneducated	Working Lady	Healthy	Yes	Yes	Nuclear	Yes	Poor	3	0	1	0	1	0	3	0.0	2.0	10	Depressed	0.0
24.0	29	0	1	1	Multigravida	Uneducated	Primary	Housewife	Healthy	Yes	Yes	Joint	Yes	Poor	1	0	0	0	0	0	2	0.0	1.0	4	Not	0.0
34.0	34	3	3	6	Multigravida	Matric	Matric	Housewife	Healthy	No	No	Joint	Yes	Poor	2	1	1	2	1	1	1	2.0	2.0	13	Depressed	2.0
29.0	34	2	2	4	Multigravida	Primary	Uneducated	Housewife	Healthy	No	Yes	Joint	Yes	Good	3	0	1	2	0	1	2	0.0	3.0	12	Depressed	2.0
37.0	29	1	1	2	Multigravida	Uneducated	Uneducated	Housewife	Healthy	No	No	Joint	No	Poor	1	1	1	1	3	1	3	0.0	3.0	14	Depressed	0.0
26.0	28	0	1	1	Multigravida	Matric	Uneducated	Housewife	Healthy	No	Yes	Nuclear	No	Poor	3	2	3	0	1	1	2	0.0	1.0	13	Depressed	0.0
37.0	26	2	0	2	Multigravida	Uneducated	Matric	Housewife	Healthy	Yes	No	Joint	No	Moderate	1	3	3	1	3	0	0	0.0	0.0	11	Depressed	0.0
27.0	29	2	0	2	Multigravida	Uneducated	Uneducated	Working Lady	Healthy	No	Yes	Joint	No	Good	0	1	2	2	0	1	1	1.0	2.0	10	Depressed	0.0
25.0	26	0	2	2	Multigravida	Intermediate	Graduation	Housewife	Healthy	No	Yes	Nuclear	No	Poor	0	2	2	0	1	0	0	2.0	2.0	9	Not	2.0
23.0	27	0	1	1	Primigravida	Primary	Matric	Housewife	Healthy	No	Yes	Joint	No	Good	3	3	1	2	1	1	0	1.0	1.0	13	Depressed	1.0
22.0	26	1	0	1	Primigravida	Graduation	Graduation	Housewife	Healthy	Yes	No	Nuclear	Yes	Poor	2	1	0	2	0	2	3	1.0	0.0	11	Depressed	2.0
23.0	38	1	0	1	Primigravida	Matric	Graduation	Working Lady	Healthy	No	Yes	Joint	Yes	Good	0	3	0	0	0	2	3	0.0	0.0	8	Not	2.0
29.0	26	1	2	3	Multigravida	Graduation	Graduation	Housewife	Healthy	No	Yes	Nuclear	No	Poor	0	1	1	0	1	1	2	0.0	0.0	6	Not	0.0
23.0	27	1	0	1	Multigravida	Matric	Matric	Housewife	Healthy	No	Yes	Joint	Yes	Poor	2	2	2	2	0	0	2	0.0	0.0	10	Depressed	3.0
21.0	30	1	0	1	Multigravida	Uneducated	Primary	Housewife	Healthy	No	Yes	Joint	No	Good	2	3	2	2	2	3	3	1.0	2.0	20	Depressed	3.0
25.0	29	2	0	2	Multigravida	Matric	Graduation	Working Lady	Healthy	No	Yes	Joint	No	Poor	0	3	0	1	3	0	2	0.0	0.0	9	Not	3.0
33.0	26	2	2	4	Multigravida	Uneducated	Uneducated	Housewife	Healthy	Yes	No	Joint	Yes	Poor	2	3	2	2	2	2	3	0.0	1.0	17	Depressed	3.0
28.0	26	3	0	3	Multigravida	Uneducated	Uneducated	Working Lady	Healthy	No	Yes	Nuclear	Yes	Poor	3	2	3	1	0	1	3	0.0	1.0	14	Depressed	0.0
27.0	28	3	0	3	Multigravida	Graduation	Matric	Working Lady	Healthy	No	No	Joint	No	Poor	1	2	0	2	1	1	0	1.0	2.0	10	Depressed	0.0
29.0	29	0	3	3	Multigravida	Primary	Primary	Working Lady	Healthy	Yes	No	Nuclear	No	Poor	3	0	3	1	0	2	0	1.0	1.0	11	Depressed	0.0
33.0	27	4	0	4	Multigravida	Graduation	Graduation	Housewife	Healthy	No	Yes	Nuclear	Yes	Good	2	1	1	1	0	2	0	0.0	2.0	9	Not	3.0
24.0	35	0	0	0	Primigravida	Uneducated	Graduation	Housewife	Healthy	No	Yes	Joint	Yes	Poor	0	3	1	1	0	0	0	1.0	0.0	6	Not	3.0
34.0	28	0	4	4	Multigravida	Uneducated	Primary	Housewife	Healthy	No	Yes	Nuclear	Yes	Moderate	1	2	2	3	0	1	2	2.0	0.0	13	Depressed	3.0
19.0	26	0	0	0	Primigravida	Primary	Graduation	Housewife	Healthy	Yes	Yes	Nuclear	No	Poor	2	3	2	3	2	0	2	0.0	0.0	14	Depressed	0.0
23.0	30	1	1	2	Multigravida	Matric	Matric	Housewife	Healthy	No	Yes	Joint	No	Good	1	3	0	0	0	2	3	0.0	1.0	10	Depressed	2.0
34.0	27	0	4	4	Multigravida	Uneducated	Graduation	Housewife	Healthy	No	Yes	Nuclear	No	Moderate	3	2	1	1	2	2	2	0.0	3.0	16	Depressed	0.0
29.0	36	2	3	5	Multigravida	Matric	Uneducated	Housewife	Healthy	No	Yes	Joint	Yes	Moderate	3	1	2	2	3	3	2	0.0	0.0	16	Depressed	2.0
25.0	35	2	0	2	Multigravida	Uneducated	Primary	Housewife	Healthy	Yes	No	Joint	Yes	Poor	0	0	2	3	0	2	0	0.0	3.0	10	Depressed	2.0
26.0	29	1	1	2	Multigravida	Primary	Matric	Housewife	Healthy	Yes	No	Nuclear	Yes	Poor	1	3	1	2	1	0	1	1.0	1.0	11	Depressed	0.0
25.0	30	1	0	1	Primigravida	Matric	Uneducated	Working Lady	Healthy	No	Yes	Joint	No	Moderate	2	2	1	2	1	1	1	0.0	1.0	11	Depressed	2.0
30.0	36	0	5	5	Multigravida	Primary	Uneducated	Working Lady	Healthy	No	Yes	Joint	Yes	Poor	0	1	2	0	0	0	2	0.0	2.0	7	Not	2.0
21.0	26	0	1	1	Multigravida	Matric	Uneducated	Working Lady	Healthy	No	Yes	Joint	No	Moderate	2	3	3	3	0	2	0	0.0	0.0	13	Depressed	0.0
22.0	30	1	1	2	Multigravida	Graduation	Uneducated	Working Lady	Healthy	No	Yes	Nuclear	Yes	Poor	0	2	1	0	2	2	2	0.0	3.0	12	Depressed	2.0
26.0	32	0	2	2	Multigravida	Primary	Primary	Working Lady	Healthy	No	No	Joint	Yes	Moderate	2	2	1	0	2	2	1	0.0	0.0	10	Depressed	2.0
27.0	30	0	2	2	Multigravida	Primary	Primary	Working Lady	Healthy	No	No	Joint	Yes	Poor	1	3	1	0	2	2	2	0.0	1.0	12	Depressed	0.0
26.0	29	1	0	1	Multigravida	Uneducated	Primary	Working Lady	Healthy	No	No	Joint	Yes	Poor	1	1	1	2	2	3	2	1.0	1.0	14	Depressed	0.0
38.0	28	1	0	1	Multigravida	Primary	Primary	Working Lady	Healthy	No	Yes	Joint	Yes	Good	1	2	0	1	0	1	3	0.0	1.0	9	Not	2.0
26.0	32	0	2	2	Multigravida	Matric	Primary	Working Lady	Healthy	Yes	No	Joint	No	Moderate	2	1	1	2	0	2	1	0.0	2.0	11	Depressed	2.0
27.0	28	1	0	1	Primigravida	Matric	Primary	Working Lady	Healthy	No	No	Nuclear	Yes	Poor	2	3	1	1	0	3	2	1.0	2.0	15	Depressed	2.0
23.0	37	1	0	1	Primigravida	Uneducated	Graduation	Housewife	Healthy	No	Yes	Nuclear	Yes	Moderate	2	3	2	2	1	0	0	2.0	1.0	13	Depressed	0.0
23.0	29	0	1	1	Primigravida	Primary	Uneducated	Housewife	Healthy	No	Yes	Nuclear	No	Poor	2	2	3	2	2	2	3	0.0	1.0	17	Depressed	2.0
26.0	31	0	2	2	Multigravida	Primary	Graduation	Working Lady	Healthy	No	Yes	Joint	Yes	Good	1	2	1	3	0	2	1	0.0	0.0	10	Depressed	0.0
26.0	26	0	2	2	Multigravida	Middle	Uneducated	Working Lady	Healthy	Yes	No	Joint	No	Poor	0	1	1	2	2	2	2	1.0	3.0	14	Depressed	2.0
28.0	26	0	3	3	Multigravida	Primary	Uneducated	Working Lady	Healthy	No	Yes	Joint	No	Poor	1	2	2	3	0	3	2	0.0	3.0	16	Depressed	0.0
29.0	39	4	0	4	Multigravida	Uneducated	Primary	Housewife	Healthy	No	Yes	Joint	Yes	Moderate	3	0	3	1	2	0	1	0.0	0.0	10	Depressed	2.0
27.0	36	0	1	1	Multigravida	Uneducated	Matric	Housewife	Disable	No	No	Joint	Yes	Moderate	2	2	1	1	2	0	0	0.0	2.0	10	Depressed	0.0
35.0	32	3	0	3	Multigravida	Middle	Uneducated	Housewife	Healthy	No	No	Joint	No	Poor	3	1	3	0	2	3	2	2.0	2.0	18	Depressed	0.0
28.0	32	2	1	3	Multigravida	Uneducated	Uneducated	Working Lady	Healthy	No	No	Nuclear	Yes	Moderate	3	3	1	0	2	0	0	0.0	0.0	9	Not	2.0
26.0	35	0	3	3	Multigravida	Middle	Uneducated	Housewife	Healthy	No	No	Nuclear	Yes	Poor	0	1	0	1	2	1	1	0.0	0.0	6	Not	2.0
30.0	33	3	1	4	Multigravida	Middle	Matric	Working Lady	Healthy	No	No	Nuclear	No	Good	1	3	2	1	2	1	1	3.0	3.0	17	Depressed	0.0
27.0	39	2	2	4	Multigravida	Primary	Uneducated	Housewife	Healthy	No	No	Nuclear	No	Poor	2	0	2	2	3	2	1	2.0	3.0	17	Depressed	1.0
36.0	38	3	0	3	Multigravida	Primary	Uneducated	Working Lady	Healthy	No	No	Joint	No	Poor	0	2	0	1	3	1	1	0.0	0.0	8	Not	2.0
35.0	26	2	1	3	Multigravida	Graduation	Intermediate	Housewife	Healthy	No	No	Nuclear	Yes	Poor	3	1	0	1	3	0	0	3.0	0.0	11	Depressed	2.0
29.0	29	2	0	2	Multigravida	Matric	Matric	Housewife	Healthy	No	Yes	Joint	Yes	Poor	2	0	2	1	3	1	0	2.0	0.0	11	Depressed	0.0
30.0	34	1	1	2	Multigravida	Uneducated	Graduation	Housewife	Healthy	No	Yes	Joint	Yes	Moderate	3	1	2	0	1	1	0	3.0	2.0	13	Depressed	2.0
28.0	30	1	0	1	Multigravida	Graduation	Intermediate	Working Lady	Healthy	No	No	Nuclear	Yes	Poor	2	2	1	2	0	1	0	0.0	0.0	8	Not	0.0
19.0	26	0	0	0	Primigravida	Primary	Graduation	Housewife	Healthy	No	No	Joint	No	Poor	0	2	0	1	1	1	1	3.0	3.0	12	Depressed	2.0
20.0	29	0	0	0	Primigravida	Matric	Matric	Working Lady	Disable	No	No	Joint	No	Poor	1	3	2	2	3	2	1	1.0	0.0	15	Depressed	0.0
28.0	30	1	0	1	Primigravida	Primary	Uneducated	Working Lady	Healthy	No	No	Joint	Yes	Poor	0	3	0	1	2	1	0	3.0	2.0	12	Depressed	2.0
27.0	30	1	0	1	Multigravida	Primary	Uneducated	Housewife	Healthy	No	No	Nuclear	Yes	Poor	0	3	2	0	1	1	0	3.0	0.0	10	Depressed	0.0
28.0	35	0	0	0	Primigravida	Middle	Uneducated	Working Lady	Healthy	No	No	Joint	Yes	Poor	3	2	2	0	3	0	0	1.0	1.0	12	Depressed	0.0
28.0	29	0	2	2	Multigravida	Uneducated	Uneducated	Housewife	Healthy	No	Yes	Nuclear	No	Poor	0	0	3	0	2	0	0	0.0	2.0	7	Not	0.0
26.0	28	1	2	3	Multigravida	Middle	Matric	Housewife	Healthy	No	Yes	Nuclear	Yes	Poor	0	2	0	0	3	1	1	1.0	3.0	11	Depressed	0.0
30.0	28	0	1	1	Multigravida	Primary	Primary	Housewife	Healthy	No	Yes	Joint	No	Good	2	3	2	3	1	0	1	2.0	0.0	14	Depressed	0.0
28.0	26	0	2	2	Multigravida	Primary	Primary	Working Lady	Healthy	No	Yes	Nuclear	No	Poor	0	2	1	0	1	0	1	0.0	1.0	6	Not	0.0
28.0	30	2	0	2	Multigravida	Primary	Primary	Housewife	Healthy	No	No	Joint	No	Good	2	1	2	1	1	0	1	2.0	2.0	12	Depressed	0.0
27.0	31	1	1	2	Multigravida	Graduation	Uneducated	Working Lady	Healthy	No	Yes	Nuclear	Yes	Poor	0	3	1	1	0	0	0	0.0	1.0	6	Not	0.0
38.0	38	1	2	3	Multigravida	Uneducated	Uneducated	Housewife	Healthy	No	No	Joint	Yes	Poor	2	1	2	1	1	1	0	2.0	3.0	13	Depressed	3.0
34.0	28	4	0	4	Multigravida	Uneducated	Matric	Housewife	Healthy	No	No	Joint	Yes	Moderate	2	3	2	0	3	0	0	2.0	0.0	12	Depressed	0.0
28.0	27	0	2	2	Multigravida	Primary	Uneducated	Housewife	Healthy	No	Yes	Joint	Yes	Poor	3	1	2	0	0	0	0	3.0	0.0	9	Not	0.0
27.0	26	3	0	3	Multigravida	Primary	Primary	Working Lady	Healthy	Yes	Yes	Nuclear	No	Good	0	0	1	0	0	0	0	0.0	0.0	1	Not	0.0
36.0	31	3	1	4	Multigravida	Matric	Matric	Working Lady	Disable	No	Yes	Nuclear	No	Poor	0	2	0	0	2	0	1	3.0	3.0	11	Depressed	2.0
28.0	37	2	1	3	Multigravida	Graduation	Uneducated	Working Lady	Healthy	No	Yes	Joint	No	Poor	1	1	2	1	1	0	1	1.0	0.0	8	Not	0.0
27.0	26	0	3	3	Multigravida	Matric	Uneducated	Working Lady	Healthy	Yes	Yes	Joint	Yes	Moderate	3	2	0	1	2	0	0	3.0	0.0	11	Depressed	0.0
30.0	27	5	1	6	Multigravida	Intermediate	Matric	Working Lady	Healthy	No	Yes	Nuclear	No	Poor	3	1	2	0	2	1	0	3.0	0.0	12	Depressed	0.0
31.0	34	4	1	5	Multigravida	Intermediate	Uneducated	Housewife	Healthy	No	Yes	Nuclear	Yes	Poor	2	0	0	0	0	0	0	2.0	0.0	4	Not	0.0
32.0	31	1	4	5	Multigravida	Primary	Primary	Housewife	Healthy	No	Yes	Joint	No	Poor	2	3	2	0	0	0	2	2.0	1.0	12	Depressed	2.0
28.0	37	2	2	4	Multigravida	Primary	Uneducated	Housewife	Healthy	No	Yes	Joint	No	Good	3	2	3	0	0	1	0	3.0	0.0	12	Depressed	2.0
27.0	26	0	4	4	Multigravida	Matric	Uneducated	Housewife	Healthy	Yes	Yes	Joint	No	Poor	0	2	3	2	2	2	2	0.0	0.0	13	Depressed	3.0
18.0	30	0	0	0	Primigravida	Primary	Uneducated	Housewife	Healthy	No	No	Nuclear	Yes	Poor	3	3	1	1	3	2	3	3.0	0.0	19	Depressed	2.0
20.0	29	1	0	1	Primigravida	Primary	Uneducated	Working Lady	Healthy	No	Yes	Nuclear	No	Moderate	0	3	0	0	3	0	1	0.0	0.0	7	Not	0.0
19.0	28	0	0	0	Primigravida	Primary	Matric	Housewife	Healthy	No	No	Joint	Yes	Good	1	3	1	1	3	3	2	1.0	0.0	15	Depressed	0.0
30.0	27	0	1	1	Primigravida	Uneducated	Matric	Working Lady	Healthy	Yes	No	Joint	No	Moderate	1	3	3	1	1	0	1	1.0	2.0	13	Depressed	2.0
20.0	37	0	3	3	Multigravida	Middle	Graduation	Housewife	Healthy	No	Yes	Nuclear	No	Good	3	1	1	3	2	0	2	3.0	2.0	17	Depressed	2.0
30.0	28	2	0	2	Multigravida	Primary	Primary	Housewife	Healthy	No	No	Joint	Yes	Moderate	2	0	1	0	0	0	1	2.0	0.0	6	Not	0.0
36.0	28	0	0	0	Primigravida	Uneducated	Uneducated	Housewife	Healthy	No	Yes	Nuclear	Yes	Moderate	2	3	1	1	3	0	1	0.0	0.0	11	Depressed	0.0
34.0	32	0	0	0	Primigravida	Uneducated	Primary	Working Lady	Healthy	Yes	Yes	Nuclear	No	Poor	1	3	0	1	1	0	1	0.0	3.0	10	Depressed	0.0
27.0	30	0	0	0	Primigravida	Matric	Matric	Working Lady	Healthy	Yes	No	Joint	No	Poor	2	0	2	2	2	1	1	2.0	3.0	15	Depressed	2.0
20.0	29	0	2	2	Multigravida	Primary	Primary	Housewife	Healthy	No	Yes	Joint	Yes	Good	2	3	0	0	3	0	2	2.0	1.0	13	Depressed	2.0
19.0	27	0	2	2	Multigravida	Primary	Uneducated	Working Lady	Healthy	No	No	Joint	Yes	Poor	3	2	0	1	1	3	2	0.0	2.0	14	Depressed	1.0
26.0	30	1	0	1	Multigravida	Primary	Graduation	Housewife	Healthy	No	Yes	Joint	No	Poor	3	0	2	2	0	1	3	1.0	2.0	14	Depressed	2.0
36.0	35	0	2	2	Multigravida	Uneducated	Graduation	Housewife	Healthy	Yes	No	Nuclear	No	Poor	1	3	3	2	1	1	0	0.0	0.0	11	Depressed	2.0
34.0	29	1	0	1	Multigravida	Graduation	Graduation	Working Lady	Healthy	No	No	Nuclear	Yes	Moderate	0	3	3	0	1	2	3	2.0	0.0	14	Depressed	0.0
23.0	32	1	2	3	Multigravida	Graduation	Intermediate	Housewife	Healthy	No	Yes	Joint	Yes	Moderate	1	3	3	3	0	0	0	0.0	0.0	10	Depressed	2.0
20.0	27	1	0	1	Multigravida	Intermediate	Graduation	Housewife	Healthy	No	Yes	Nuclear	No	Good	2	3	1	1	0	0	1	0.0	2.0	10	Depressed	2.0
19.0	30	0	0	0	Primigravida	Intermediate	Graduation	Housewife	Healthy	No	Yes	Nuclear	Yes	Poor	2	1	1	0	0	0	1	0.0	0.0	5	Not	0.0
20.0	27	3	0	3	Multigravida	Primary	Primary	Housewife	Healthy	Yes	No	Joint	No	Good	3	2	1	3	0	2	3	0.0	1.0	15	Depressed	2.0
23.0	26	0	1	1	Multigravida	Matric	Uneducated	Working Lady	Healthy	Yes	Yes	Joint	Yes	Poor	0	2	0	1	0	0	2	2.0	1.0	8	Not	2.0
25.0	39	0	2	2	Multigravida	Primary	Matric	Housewife	Healthy	No	No	Joint	No	Good	3	1	2	0	2	2	0	1.0	1.0	12	Depressed	2.0
30.0	34	3	0	3	Multigravida	Primary	Primary	Housewife	Healthy	No	No	Nuclear	Yes	Poor	0	2	0	0	1	3	1	1.0	2.0	10	Depressed	1.0
29.0	38	0	3	3	Multigravida	Middle	Primary	Working Lady	Healthy	Yes	No	Joint	No	Poor	1	0	3	3	0	1	1	1.0	1.0	11	Depressed	1.0
30.0	26	1	1	2	Multigravida	Uneducated	Primary	Housewife	Healthy	No	No	Nuclear	Yes	Poor	1	2	2	0	1	2	2	1.0	0.0	11	Depressed	2.0
26.0	26	0	1	1	Multigravida	Middle	Primary	Housewife	Healthy	No	No	Joint	Yes	Poor	3	2	3	2	1	1	2	0.0	1.0	15	Depressed	2.0
19.0	30	0	0	0	Primigravida	Primary	Uneducated	Housewife	Healthy	No	Yes	Nuclear	No	Good	2	0	0	3	3	2	0	0.0	1.0	11	Depressed	2.0
20.0	35	3	0	3	Multigravida	Primary	Middle	Housewife	Healthy	No	Yes	Joint	Yes	Poor	2	0	2	1	3	1	2	2.0	1.0	14	Depressed	0.0
21.0	36	0	0	0	Primigravida	Primary	Matric	Housewife	Healthy	Yes	No	Nuclear	No	Poor	1	3	1	1	2	0	1	0.0	1.0	10	Depressed	2.0
20.0	31	0	0	0	Primigravida	Middle	Intermediate	Housewife	Healthy	Yes	Yes	Joint	Yes	Poor	2	3	2	1	3	1	3	2.0	0.0	17	Depressed	0.0
26.0	26	1	2	3	Multigravida	Primary	Intermediate	Housewife	Healthy	No	No	Joint	Yes	Good	0	0	0	1	3	0	1	2.0	1.0	8	Not	2.0
29.0	30	0	3	3	Multigravida	Matric	Intermediate	Working Lady	Healthy	No	No	Joint	Yes	Poor	2	1	3	1	0	1	1	0.0	0.0	9	Not	2.0
28.0	33	3	0	3	Multigravida	Graduation	Uneducated	Housewife	Healthy	Yes	No	Nuclear	No	Poor	0	2	1	0	0	2	0	0.0	0.0	5	Not	3.0
19.0	39	0	0	0	Primigravida	Graduation	Middle	Working Lady	Healthy	No	No	Nuclear	Yes	Poor	3	2	3	0	1	1	2	1.0	0.0	13	Depressed	3.0
20.0	38	0	0	0	Primigravida	Uneducated	Matric	Working Lady	Healthy	Yes	Yes	Joint	No	Poor	1	3	0	1	2	3	1	1.0	2.0	14	Depressed	3.0
28.0	26	1	3	4	Multigravida	Matric	Uneducated	Working Lady	Healthy	No	No	Nuclear	No	Moderate	3	2	2	2	0	1	0	1.0	0.0	11	Depressed	3.0
27.0	29	2	2	4	Multigravida	Graduation	Graduation	Housewife	Healthy	Yes	No	Nuclear	No	Poor	0	1	3	1	0	2	2	1.0	1.0	11	Depressed	3.0
30.0	34	4	0	4	Multigravida	Middle	Uneducated	Housewife	Healthy	Yes	Yes	Nuclear	Yes	Poor	3	2	2	1	1	1	3	2.0	3.0	18	Depressed	0.0
27.0	30	1	0	1	Primigravida	Matric	Middle	Housewife	Healthy	Yes	Yes	Nuclear	Yes	Moderate	2	1	1	0	0	1	3	0.0	3.0	11	Depressed	0.0
36.0	26	3	0	3	Multigravida	Matric	Matric	Housewife	Healthy	Yes	No	Joint	No	Poor	2	0	1	1	2	3	3	3.0	3.0	18	Depressed	2.0
35.0	29	2	4	6	Multigravida	Matric	Primary	Working Lady	Healthy	No	No	Joint	No	Poor	2	2	1	0	1	1	0	0.0	0.0	7	Not	0.0
29.0	30	1	0	1	Multigravida	Matric	Matric	Housewife	Healthy	No	No	Joint	No	Poor	3	1	3	2	1	2	3	0.0	2.0	17	Depressed	2.0
30.0	29	3	0	3	Multigravida	Intermediate	Primary	Housewife	Healthy	Yes	Yes	Nuclear	No	Good	1	1	1	0	2	2	0	0.0	3.0	10	Depressed	0.0
26.0	35	0	0	0	Primigravida	Middle	Primary	Working Lady	Healthy	Yes	No	Nuclear	Yes	Poor	2	0	1	1	0	2	0	1.0	0.0	7	Not	2.0
30.0	27	3	0	3	Multigravida	Middle	Graduation	Working Lady	Healthy	No	Yes	Nuclear	Yes	Good	1	3	0	0	2	1	2	3.0	1.0	13	Depressed	0.0
28.0	26	0	0	0	Primigravida	Middle	Graduation	Working Lady	Healthy	No	No	Joint	Yes	Poor	3	0	1	0	3	1	1	0.0	1.0	10	Depressed	2.0
28.0	31	2	0	2	Multigravida	Middle	Middle	Housewife	Healthy	No	Yes	Nuclear	Yes	Poor	0	1	0	0	2	1	0	2.0	0.0	6	Not	2.0
27.0	37	1	3	4	Multigravida	Middle	Graduation	Housewife	Healthy	Yes	No	Nuclear	Yes	Moderate	1	2	1	1	1	1	1	1.0	0.0	9	Not	0.0
38.0	26	0	2	2	Multigravida	Graduation	Intermediate	Working Lady	Healthy	Yes	Yes	Joint	No	Moderate	1	2	0	1	2	3	0	0.0	0.0	9	Not	0.0
29.0	27	0	1	1	Primigravida	Graduation	Intermediate	Housewife	Healthy	No	Yes	Joint	Yes	Good	0	1	3	1	3	2	1	1.0	1.0	13	Depressed	0.0
28.0	34	2	0	2	Multigravida	Matric	Intermediate	Working Lady	Healthy	No	No	Joint	No	Moderate	2	0	1	1	2	1	1	0.0	1.0	9	Not	0.0
28.0	31	2	0	2	Multigravida	Graduation	Intermediate	Housewife	Healthy	No	No	Nuclear	No	Poor	3	1	2	1	1	3	0	0.0	1.0	12	Depressed	1.0
26.0	28	0	0	0	Primigravida	Graduation	Uneducated	Housewife	Healthy	No	Yes	Nuclear	No	Poor	1	2	3	0	2	0	1	1.0	0.0	10	Depressed	2.0
30.0	28	1	2	3	Multigravida	Middle	Matric	Working Lady	Healthy	No	No	Nuclear	Yes	Poor	1	2	2	1	2	3	1	2.0	1.0	15	Depressed	0.0
31.0	34	0	3	3	Multigravida	Graduation	Uneducated	Housewife	Healthy	Yes	No	Nuclear	No	Good	2	1	0	2	3	0	2	1.0	0.0	11	Depressed	0.0
38.0	28	3	1	4	Multigravida	Graduation	Graduation	Working Lady	Healthy	Yes	No	Joint	No	Poor	1	3	1	2	3	1	3	2.0	2.0	18	Depressed	0.0
28.0	27	2	0	2	Multigravida	Middle	Matric	Working Lady	Healthy	Yes	No	Joint	No	Moderate	2	1	2	1	1	3	2	2.0	0.0	14	Depressed	0.0
36.0	28	4	1	5	Multigravida	Intermediate	Graduation	Working Lady	Healthy	No	No	Joint	Yes	Poor	1	2	3	0	1	1	2	0.0	0.0	10	Depressed	2.0
28.0	32	0	0	0	Primigravida	Intermediate	Primary	Housewife	Healthy	Yes	Yes	Joint	No	Poor	1	3	0	2	1	1	0	0.0	2.0	10	Depressed	0.0
27.0	30	3	0	3	Multigravida	Graduation	Primary	Housewife	Healthy	No	No	Nuclear	No	Poor	0	1	0	1	2	1	1	3.0	2.0	11	Depressed	2.0
30.0	29	0	0	0	Primigravida	Graduation	Uneducated	Housewife	Healthy	No	Yes	Joint	No	Moderate	1	2	1	2	2	0	0	2.0	0.0	10	Depressed	0.0
31.0	27	0	1	1	Multigravida	Intermediate	Uneducated	Housewife	Healthy	No	Yes	Joint	No	Poor	1	3	0	3	2	2	0	2.0	1.0	14	Depressed	0.0
32.0	30	2	0	2	Multigravida	Middle	Uneducated	Housewife	Healthy	Yes	Yes	Nuclear	No	Poor	1	1	1	3	0	1	1	2.0	0.0	10	Depressed	0.0
28.0	35	0	2	2	Multigravida	Middle	Graduation	Housewife	Healthy	Yes	No	Joint	No	Poor	3	2	2	1	0	1	3	1.0	2.0	15	Depressed	2.0
27.0	28	0	0	0	Primigravida	Intermediate	Uneducated	Working Lady	Healthy	No	No	Joint	Yes	Poor	3	1	3	0	1	0	1	3.0	2.0	14	Depressed	0.0
18.0	27	0	0	0	Primigravida	Primary	Matric	Working Lady	Healthy	No	Yes	Joint	Yes	Poor	2	0	1	2	3	1	2	3.0	0.0	14	Depressed	1.0
20.0	37	0	0	0	Primigravida	Matric	Graduation	Housewife	Healthy	No	Yes	Nuclear	No	Poor	3	1	0	2	3	1	1	1.0	0.0	12	Depressed	1.0
19.0	28	0	0	0	Primigravida	Middle	Primary	Housewife	Healthy	No	Yes	Nuclear	No	Moderate	0	1	1	2	1	2	0	1.0	1.0	9	Not	1.0
30.0	26	2	1	3	Multigravida	Uneducated	Primary	Housewife	Healthy	Yes	No	Joint	Yes	Moderate	0	1	1	2	3	1	0	1.0	0.0	9	Not	2.0
20.0	26	0	1	1	Multigravida	Uneducated	Uneducated	Housewife	Healthy	Yes	No	Joint	No	Poor	1	0	3	3	0	0	0	0.0	0.0	7	Not	2.0
30.0	30	2	0	2	Multigravida	Intermediate	Matric	Housewife	Healthy	Yes	Yes	Joint	Yes	Poor	0	1	0	2	0	0	0	0.0	0.0	3	Not	1.0
36.0	35	0	3	3	Multigravida	Intermediate	Intermediate	Housewife	Healthy	Yes	No	Joint	Yes	Moderate	1	0	1	3	1	1	0	0.0	0.0	7	Not	1.0
34.0	36	0	2	2	Multigravida	Intermediate	Matric	Working Lady	Healthy	Yes	No	Joint	No	Poor	2	0	0	1	0	0	0	0.0	3.0	6	Not	2.0
27.0	31	2	0	2	Multigravida	Intermediate	Matric	Housewife	Healthy	No	No	Nuclear	No	Moderate	1	1	1	1	1	2	0	1.0	1.0	9	Not	2.0
30.0	26	0	3	3	Multigravida	Matric	Matric	Housewife	Healthy	Yes	No	Joint	Yes	Poor	0	1	3	1	1	0	0	1.0	1.0	8	Not	0.0
26.0	29	0	2	2	Multigravida	Primary	Matric	Housewife	Healthy	No	No	Joint	Yes	Poor	2	0	2	0	0	0	0	0.0	3.0	7	Not	2.0
19.0	32	0	0	0	Primigravida	Primary	Matric	Working Lady	Healthy	No	Yes	Nuclear	No	Poor	1	0	2	1	0	1	0	0.0	2.0	7	Not	0.0
20.0	30	0	0	0	Primigravida	Middle	Matric	Housewife	Disable	No	No	Nuclear	No	Good	1	0	1	3	2	0	1	2.0	2.0	12	Depressed	0.0
21.0	30	0	1	1	Multigravida	Graduation	Matric	Housewife	Healthy	Yes	No	Nuclear	No	Poor	1	1	0	3	0	1	1	1.0	2.0	10	Depressed	2.0
20.0	27	0	0	0	Primigravida	Intermediate	Matric	Working Lady	Healthy	No	Yes	Nuclear	Yes	Poor	3	2	1	2	1	1	0	0.0	1.0	11	Depressed	2.0
26.0	26	0	0	0	Primigravida	Primary	Intermediate	Housewife	Healthy	No	Yes	Nuclear	Yes	Moderate	2	0	2	1	0	1	0	0.0	1.0	7	Not	0.0
20.0	39	2	0	2	Multigravida	Primary	Middle	Housewife	Healthy	No	Yes	Joint	No	Good	1	0	1	1	2	1	2	1.0	1.0	10	Depressed	2.0
19.0	34	3	0	3	Multigravida	Matric	Matric	Working Lady	Healthy	Yes	No	Nuclear	Yes	Poor	0	1	1	3	1	0	0	0.0	3.0	9	Not	0.0
26.0	38	0	1	1	Multigravida	Primary	Primary	Housewife	Healthy	No	Yes	Nuclear	Yes	Good	2	1	3	0	1	0	1	0.0	0.0	8	Not	0.0
36.0	34	1	0	1	Multigravida	Matric	Matric	Housewife	Healthy	No	Yes	Nuclear	No	Poor	2	0	2	3	0	2	2	2.0	2.0	15	Depressed	2.0
34.0	26	0	0	0	Primigravida	Matric	Intermediate	Working Lady	Healthy	No	No	Joint	Yes	Good	1	1	1	2	0	1	0	0.0	1.0	7	Not	2.0
23.0	28	0	1	1	Primigravida	Matric	Intermediate	Housewife	Healthy	Yes	No	Nuclear	Yes	Poor	0	1	0	3	0	2	2	0.0	2.0	10	Depressed	2.0
20.0	30	1	0	1	Multigravida	Intermediate	Intermediate	Housewife	Healthy	No	No	Joint	No	Poor	2	1	1	3	1	2	2	0.0	2.0	14	Depressed	2.0
19.0	31	0	3	3	Multigravida	Matric	Intermediate	Housewife	Healthy	No	No	Joint	Yes	Good	1	0	2	3	0	1	0	0.0	0.0	7	Not	3.0
20.0	26	0	0	0	Primigravida	Primary	Intermediate	Working Lady	Healthy	No	No	Joint	Yes	Poor	0	1	1	0	1	0	0	2.0	0.0	5	Not	0.0
23.0	29	0	1	1	Multigravida	Uneducated	Uneducated	Working Lady	Healthy	Yes	No	Joint	Yes	Poor	1	2	0	3	3	0	2	2.0	0.0	13	Depressed	2.0
25.0	35	0	1	1	Primigravida	Intermediate	Graduation	Housewife	Healthy	No	No	Joint	No	Poor	1	0	1	0	0	2	0	1.0	2.0	7	Not	2.0
30.0	39	0	2	2	Multigravida	Intermediate	Graduation	Housewife	Healthy	No	No	Nuclear	No	Poor	0	1	3	1	0	0	0	0.0	0.0	5	Not	2.0
29.0	26	1	2	3	Multigravida	Matric	Primary	Working Lady	Healthy	No	Yes	Joint	Yes	Poor	0	2	2	1	0	1	2	0.0	1.0	9	Not	0.0
27.0	30	1	0	1	Multigravida	Primary	Uneducated	Working Lady	Healthy	No	Yes	Joint	Yes	Good	1	0	3	1	0	1	1	1.0	0.0	8	Not	0.0
34.0	37	1	1	2	Multigravida	Matric	Graduation	Working Lady	Healthy	No	No	Joint	Yes	Poor	1	2	3	2	2	0	1	2.0	1.0	14	Depressed	0.0
31.0	34	1	0	1	Multigravida	Graduation	Intermediate	Working Lady	Healthy	Yes	No	Nuclear	No	Good	0	2	1	0	2	0	1	0.0	0.0	6	Not	2.0
28.0	30	0	1	1	Multigravida	Middle	Middle	Housewife	Healthy	No	No	Nuclear	Yes	Poor	3	1	3	0	0	0	0	0.0	0.0	7	Not	2.0
28.0	26	0	0	0	Primigravida	Intermediate	Intermediate	Housewife	Healthy	No	No	Nuclear	No	Poor	0	1	3	0	2	0	2	0.0	0.0	8	Not	2.0
34.0	28	0	0	0	Primigravida	Primary	Matric	Housewife	Disable	No	Yes	Nuclear	Yes	Good	1	0	3	0	0	1	3	3.0	2.0	13	Depressed	0.0
28.0	26	1	1	2	Multigravida	Matric	Uneducated	Housewife	Healthy	No	No	Nuclear	Yes	Moderate	0	3	0	3	2	1	2	3.0	1.0	15	Depressed	2.0
27.0	29	0	0	0	Primigravida	Uneducated	Matric	Housewife	Healthy	No	Yes	Nuclear	Yes	Moderate	1	3	3	0	0	1	2	1.0	2.0	13	Depressed	0.0
28.0	30	0	0	0	Primigravida	Intermediate	Matric	Working Lady	Healthy	No	Yes	Nuclear	Yes	Moderate	1	0	1	1	0	0	0	0.0	2.0	5	Not	0.0
32.0	32	4	0	4	Multigravida	Graduation	Graduation	Working Lady	Healthy	Yes	No	Joint	Yes	Moderate	2	0	0	3	1	2	0	1.0	0.0	9	Not	0.0
30.0	29	0	2	2	Multigravida	Matric	Middle	Working Lady	Healthy	Yes	Yes	Nuclear	Yes	Poor	3	3	1	0	0	1	1	1.0	1.0	11	Depressed	2.0
29.0	26	1	1	2	Multigravida	Graduation	Primary	Housewife	Healthy	No	Yes	Nuclear	Yes	Poor	2	3	2	0	0	1	3	0.0	1.0	12	Depressed	0.0
27.0	31	0	3	3	Multigravida	Intermediate	Matric	Housewife	Healthy	No	Yes	Joint	No	Poor	0	2	0	0	2	0	3	2.0	2.0	11	Depressed	0.0
30.0	30	0	2	2	Multigravida	Uneducated	Primary	Working Lady	Healthy	No	Yes	Joint	No	Moderate	2	3	3	0	0	3	0	3.0	0.0	14	Depressed	0.0
35.0	31	0	4	4	Multigravida	Uneducated	Primary	Housewife	Healthy	No	No	Joint	Yes	Poor	1	0	1	1	0	2	0	0.0	1.0	6	Not	2.0
28.0	28	2	2	4	Multigravida	Graduation	Graduation	Housewife	Healthy	No	No	Joint	No	Poor	2	0	1	0	1	2	0	1.0	1.0	8	Not	0.0
27.0	29	3	1	4	Multigravida	Uneducated	Matric	Working Lady	Healthy	No	No	Joint	Yes	Poor	0	3	1	0	3	0	0	1.0	0.0	8	Not	2.0
37.0	30	2	3	5	Multigravida	Primary	Uneducated	Housewife	Disable	No	Yes	Nuclear	No	Poor	1	2	0	3	1	0	2	0.0	1.0	10	Depressed	0.0
28.0	30	1	2	3	Multigravida	Graduation	Matric	Housewife	Healthy	Yes	Yes	Joint	Yes	Poor	0	2	0	1	1	1	2	0.0	1.0	8	Not	0.0
26.0	29	0	0	0	Primigravida	Graduation	Uneducated	Housewife	Healthy	Yes	Yes	Nuclear	No	Poor	3	2	2	2	1	1	0	0.0	1.0	12	Depressed	0.0
26.0	39	0	0	0	Primigravida	Uneducated	Uneducated	Housewife	Healthy	No	No	Nuclear	Yes	Poor	0	1	1	3	2	1	2	0.0	0.0	10	Depressed	2.0
30.0	37	0	1	1	Multigravida	Primary	Graduation	Housewife	Healthy	Yes	Yes	Joint	Yes	Poor	1	3	1	1	3	1	0	1.0	1.0	12	Depressed	0.0
35.0	31	2	2	4	Multigravida	Uneducated	Primary	Housewife	Healthy	No	No	Joint	No	Poor	2	0	3	1	2	0	2	1.0	0.0	11	Depressed	0.0
36.0	36	3	0	3	Multigravida	Primary	Graduation	Working Lady	Healthy	No	Yes	Nuclear	No	Moderate	3	1	2	0	1	1	0	1.0	0.0	9	Not	0.0
31.0	31	1	0	1	Multigravida	Matric	Uneducated	Working Lady	Healthy	No	Yes	Joint	No	Poor	2	1	1	2	0	0	0	0.0	2.0	8	Not	2.0
26.0	30	0	0	0	Primigravida	Matric	Graduation	Housewife	Healthy	Yes	No	Joint	No	Poor	1	2	0	2	0	0	0	0.0	0.0	5	Not	2.0
29.0	29	1	0	1	Multigravida	Uneducated	Graduation	Housewife	Healthy	No	Yes	Joint	No	Moderate	1	3	1	0	1	1	1	3.0	1.0	12	Depressed	0.0
32.0	35	0	2	2	Multigravida	Primary	Matric	Housewife	Healthy	No	Yes	Joint	Yes	Moderate	1	0	2	0	1	1	1	1.0	1.0	8	Not	0.0
24.0	26	0	0	0	Primigravida	Graduation	Primary	Housewife	Healthy	No	No	Nuclear	No	Moderate	3	2	1	2	2	3	3	1.0	0.0	17	Depressed	0.0
30.0	28	0	3	3	Multigravida	Graduation	Matric	Working Lady	Healthy	Yes	Yes	Joint	No	Good	2	2	0	3	1	0	2	0.0	0.0	10	Depressed	0.0
27.0	28	1	2	3	Multigravida	Graduation	Matric	Housewife	Healthy	Yes	Yes	Joint	No	Moderate	3	1	0	0	2	1	2	0.0	0.0	9	Not	0.0
26.0	29	0	1	1	Multigravida	Intermediate	Matric	Housewife	Healthy	No	No	Nuclear	No	Moderate	2	1	0	3	1	0	2	1.0	0.0	10	Depressed	0.0
39.0	26	2	2	4	Multigravida	Middle	Primary	Working Lady	Healthy	No	No	Nuclear	Yes	Moderate	2	3	1	3	0	1	0	0.0	1.0	11	Depressed	0.0
34.0	29	0	4	4	Multigravida	Intermediate	Graduation	Working Lady	Healthy	No	Yes	Nuclear	No	Good	1	2	1	2	0	2	0	2.0	1.0	11	Depressed	0.0
23.0	32	1	2	3	Multigravida	Matric	Primary	Housewife	Healthy	No	Yes	Joint	No	Moderate	1	2	0	0	1	1	0	0.0	1.0	6	Not	2.0
29.0	36	0	4	4	Multigravida	Graduation	Matric	Housewife	Healthy	No	Yes	Joint	No	Good	0	3	0	2	3	3	1	0.0	0.0	12	Depressed	0.0
22.0	28	1	0	1	Primigravida	Middle	Graduation	Housewife	Healthy	No	No	Nuclear	No	Moderate	0	1	0	0	1	3	2	0.0	3.0	10	Depressed	0.0
19.0	36	1	0	1	Multigravida	Primary	Primary	Housewife	Disable	Yes	Yes	Joint	No	Good	2	0	0	1	3	3	0	2.0	0.0	11	Depressed	0.0
34.0	31	1	3	4	Multigravida	Intermediate	Intermediate	Housewife	Healthy	Yes	No	Joint	No	Moderate	2	3	3	3	1	2	1	0.0	0.0	15	Depressed	0.0
25.0	27	0	0	0	Primigravida	Matric	Middle	Housewife	Healthy	No	No	Nuclear	No	Moderate	1	3	2	2	0	1	1	1.0	2.0	13	Depressed	2.0
30.0	30	3	2	5	Multigravida	Primary	Graduation	Housewife	Healthy	No	No	Joint	No	Good	2	2	3	1	1	2	1	2.0	0.0	14	Depressed	2.0
22.0	27	2	0	2	Multigravida	Matric	Matric	Working Lady	Healthy	No	No	Nuclear	Yes	Moderate	2	3	3	1	1	2	2	2.0	0.0	16	Depressed	0.0
30.0	29	0	1	1	Multigravida	Uneducated	Primary	Housewife	Healthy	No	Yes	Joint	No	Moderate	3	2	3	1	2	2	3	2.0	0.0	18	Depressed	0.0
29.0	26	3	1	4	Multigravida	Primary	Matric	Housewife	Healthy	No	Yes	Nuclear	No	Moderate	0	3	3	2	3	2	3	2.0	0.0	18	Depressed	3.0
34.0	27	2	2	4	Multigravida	Uneducated	Middle	Working Lady	Disable	No	No	Nuclear	No	Moderate	1	3	1	3	3	0	3	1.0	0.0	15	Depressed	3.0
24.0	32	0	2	2	Multigravida	Uneducated	Graduation	Housewife	Disable	No	No	Nuclear	Yes	Moderate	0	3	1	3	0	0	2	0.0	0.0	9	Not	3.0
25.0	28	0	0	0	Primigravida	Matric	Primary	Working Lady	Healthy	Yes	No	Nuclear	Yes	Good	2	3	2	3	3	2	2	3.0	0.0	20	Depressed	3.0
27.0	26	1	0	1	Multigravida	Uneducated	Uneducated	Housewife	Healthy	Yes	No	Joint	Yes	Poor	0	2	2	2	3	3	2	2.0	0.0	16	Depressed	0.0
26.0	28	0	1	1	Multigravida	Uneducated	Matric	Housewife	Healthy	No	Yes	Nuclear	Yes	Poor	2	3	1	2	3	0	2	2.0	1.0	16	Depressed	0.0
30.0	27	0	0	0	Primigravida	Middle	Intermediate	Housewife	Healthy	Yes	Yes	Nuclear	No	Poor	1	2	1	2	1	0	3	1.0	0.0	11	Depressed	0.0
24.0	30	0	0	0	Primigravida	Middle	Middle	Working Lady	Healthy	Yes	No	Joint	No	Poor	0	2	3	2	3	0	1	0.0	0.0	11	Depressed	2.0
29.0	32	0	2	2	Multigravida	Uneducated	Uneducated	Housewife	Healthy	No	No	Joint	Yes	Poor	1	2	2	3	0	1	3	1.0	2.0	15	Depressed	1.0
24.0	30	1	0	1	Multigravida	Primary	Middle	Working Lady	Healthy	Yes	Yes	Joint	Yes	Poor	1	3	2	2	1	0	3	2.0	0.0	14	Depressed	1.0
27.0	34	0	1	1	Multigravida	Intermediate	Intermediate	Working Lady	Healthy	Yes	No	Nuclear	No	Good	3	3	1	0	0	2	2	0.0	0.0	11	Depressed	2.0
19.0	33	0	0	0	Primigravida	Intermediate	Primary	Housewife	Healthy	No	No	Joint	No	Poor	0	2	3	3	2	1	3	0.0	1.0	15	Depressed	2.0
18.0	27	0	0	0	Primigravida	Intermediate	Uneducated	Working Lady	Healthy	No	No	Joint	Yes	Moderate	3	1	1	3	1	1	2	1.0	0.0	13	Depressed	2.0
29.0	30	0	2	2	Multigravida	Middle	Middle	Housewife	Healthy	Yes	No	Nuclear	Yes	Poor	0	2	3	1	2	1	3	1.0	1.0	14	Depressed	1.0
30.0	28	3	0	3	Multigravida	Primary	Uneducated	Working Lady	Healthy	Yes	No	Joint	No	Moderate	1	2	2	0	2	1	3	0.0	2.0	13	Depressed	2.0
18.0	27	0	0	0	Primigravida	Matric	Uneducated	Housewife	Healthy	Yes	Yes	Joint	No	Moderate	1	3	2	3	2	2	3	1.0	1.0	18	Depressed	2.0
20.0	28	1	1	2	Multigravida	Matric	Uneducated	Housewife	Healthy	No	No	Nuclear	Yes	Moderate	0	2	3	3	1	3	0	0.0	0.0	12	Depressed	1.0
27.0	28	1	0	1	Primigravida	Matric	Primary	Housewife	Healthy	Yes	No	Joint	Yes	Poor	3	2	3	1	3	2	1	3.0	0.0	18	Depressed	1.0
24.0	32	2	0	2	Multigravida	Matric	Matric	Working Lady	Healthy	No	No	Nuclear	Yes	Poor	3	2	3	0	2	1	2	2.0	1.0	16	Depressed	1.0
29.0	32	2	0	2	Multigravida	Matric	Uneducated	Housewife	Healthy	Yes	No	Nuclear	Yes	Poor	1	2	3	3	1	0	3	0.0	2.0	15	Depressed	1.0
18.0	32	0	0	0	Primigravida	Matric	Intermediate	Housewife	Healthy	No	No	Joint	Yes	Poor	3	2	2	1	3	3	3	0.0	0.0	17	Depressed	0.0
28.0	32	1	1	2	Multigravida	Graduation	Matric	Working Lady	Healthy	Yes	No	Joint	Yes	Moderate	2	3	3	0	2	2	0	0.0	0.0	12	Depressed	2.0
18.0	28	0	0	0	Primigravida	Intermediate	Uneducated	Housewife	Healthy	Yes	Yes	Nuclear	Yes	Good	3	1	2	0	3	0	3	2.0	1.0	15	Depressed	2.0
20.0	26	1	0	1	Multigravida	Matric	Intermediate	Housewife	Healthy	Yes	Yes	Joint	No	Poor	2	3	1	1	0	1	3	2.0	0.0	13	Depressed	0.0
19.0	26	0	0	0	Primigravida	Primary	Matric	Housewife	Healthy	No	No	Nuclear	Yes	Good	1	1	2	1	0	1	3	2.0	0.0	11	Depressed	2.0
19.0	29	0	0	0	Primigravida	Matric	Graduation	Housewife	Healthy	No	No	Joint	Yes	Moderate	0	3	2	0	1	2	1	1.0	0.0	10	Depressed	2.0
30.0	32	1	3	4	Multigravida	Intermediate	Graduation	Working Lady	Healthy	No	No	Joint	Yes	Moderate	2	3	0	2	0	0	3	1.0	1.0	12	Depressed	0.0
18.0	33	0	0	0	Primigravida	Uneducated	Uneducated	Housewife	Healthy	Yes	No	Joint	Yes	Moderate	3	2	1	0	0	0	1	1.0	2.0	10	Depressed	2.0
20.0	30	0	1	1	Multigravida	Matric	Matric	Working Lady	Healthy	Yes	No	Nuclear	No	Poor	0	1	1	1	3	2	1	3.0	3.0	15	Depressed	2.0
22.0	37	0	1	1	Multigravida	Intermediate	Middle	Housewife	Healthy	Yes	No	Joint	Yes	Moderate	2	0	2	2	3	2	1	3.0	2.0	17	Depressed	0.0
27.0	31	0	2	2	Multigravida	Graduation	Primary	Housewife	Healthy	No	No	Nuclear	Yes	Moderate	3	2	2	0	0	0	2	2.0	3.0	14	Depressed	0.0
18.0	32	0	0	0	Primigravida	Primary	Intermediate	Housewife	Healthy	Yes	Yes	Nuclear	Yes	Poor	2	0	3	3	0	0	1	2.0	1.0	12	Depressed	2.0
30.0	36	0	3	3	Multigravida	Matric	Matric	Housewife	Healthy	No	Yes	Nuclear	Yes	Poor	1	2	1	2	3	2	0	2.0	2.0	15	Depressed	2.0
27.0	30	1	1	2	Multigravida	Intermediate	Graduation	Housewife	Healthy	No	No	Nuclear	Yes	Poor	2	1	3	3	2	2	2	1.0	3.0	19	Depressed	2.0
24.0	30	0	1	1	Multigravida	Uneducated	Primary	Housewife	Healthy	No	No	Joint	Yes	Poor	2	3	0	2	0	1	2	3.0	1.0	14	Depressed	0.0
20.0	26	0	0	0	Primigravida	Uneducated	Intermediate	Working Lady	Healthy	Yes	No	Nuclear	No	Poor	3	1	2	0	3	0	1	3.0	0.0	13	Depressed	2.0
23.0	27	1	0	1	Multigravida	Middle	Middle	Housewife	Healthy	No	No	Joint	Yes	Poor	3	2	0	1	3	2	2	2.0	2.0	17	Depressed	0.0
20.0	30	0	0	0	Primigravida	Intermediate	Intermediate	Housewife	Healthy	No	Yes	Joint	No	Poor	3	3	3	0	2	0	0	0.0	1.0	12	Depressed	2.0
25.0	38	3	0	3	Multigravida	Matric	Intermediate	Housewife	Healthy	No	No	Joint	No	Poor	2	0	2	0	2	2	1	3.0	2.0	14	Depressed	0.0
23.0	31	1	2	3	Multigravida	Graduation	Intermediate	Housewife	Healthy	No	Yes	Joint	No	Moderate	0	3	1	3	1	2	3	1.0	1.0	15	Depressed	2.0
26.0	30	0	0	0	Primigravida	Intermediate	Uneducated	Working Lady	Healthy	Yes	Yes	Joint	No	Poor	2	3	0	0	2	3	0	3.0	2.0	15	Depressed	0.0
24.0	28	2	0	2	Multigravida	Intermediate	Intermediate	Housewife	Healthy	No	No	Nuclear	Yes	Poor	3	0	3	0	3	0	2	0.0	2.0	13	Depressed	0.0
28.0	30	3	0	3	Multigravida	Graduation	Matric	Housewife	Healthy	No	Yes	Nuclear	Yes	Poor	2	0	0	2	3	2	0	2.0	2.0	13	Depressed	2.0
20.0	28	0	1	1	Multigravida	Middle	Intermediate	Working Lady	Healthy	No	Yes	Nuclear	No	Poor	1	0	1	0	1	1	1	2.0	3.0	10	Depressed	2.0
19.0	34	0	0	0	Primigravida	Uneducated	Intermediate	Housewife	Healthy	Yes	Yes	Joint	No	Good	0	1	2	2	2	2	0	2.0	1.0	12	Depressed	2.0
19.0	30	0	0	0	Primigravida	Primary	Intermediate	Housewife	Healthy	No	Yes	Joint	Yes	Poor	2	3	0	0	1	1	0	2.0	0.0	9	Not	2.0
26.0	36	1	2	3	Multigravida	Intermediate	Primary	Housewife	Healthy	No	No	Nuclear	No	Poor	3	2	2	2	3	2	0	2.0	1.0	17	Depressed	0.0
20.0	27	0	0	0	Primigravida	Intermediate	Uneducated	Housewife	Healthy	No	No	Nuclear	No	Poor	1	2	2	2	3	2	0	1.0	1.0	14	Depressed	0.0
30.0	36	3	1	4	Multigravida	Intermediate	Graduation	Housewife	Healthy	No	No	Joint	No	Poor	0	2	0	3	2	2	2	2.0	2.0	15	Depressed	2.0
23.0	32	0	0	0	Primigravida	Middle	Intermediate	Housewife	Healthy	Yes	Yes	Nuclear	Yes	Moderate	2	0	1	0	0	1	3	2.0	1.0	10	Depressed	2.0
28.0	28	1	2	3	Multigravida	Primary	Intermediate	Housewife	Healthy	Yes	No	Joint	No	Poor	1	2	1	0	3	0	1	3.0	2.0	13	Depressed	2.0
29.0	36	1	1	2	Multigravida	Matric	Intermediate	Housewife	Healthy	No	Yes	Nuclear	Yes	Moderate	2	0	2	1	3	2	1	2.0	3.0	16	Depressed	2.0
30.0	29	2	1	3	Multigravida	Matric	Uneducated	Working Lady	Healthy	No	Yes	Joint	Yes	Moderate	3	2	0	2	0	3	1	2.0	1.0	14	Depressed	2.0
27.0	32	2	0	2	Multigravida	Matric	Intermediate	Housewife	Healthy	Yes	No	Joint	No	Moderate	1	3	2	2	0	3	0	2.0	3.0	16	Depressed	2.0
20.0	39	0	0	0	Primigravida	Matric	Primary	Working Lady	Healthy	Yes	Yes	Joint	No	Good	3	2	0	3	0	3	3	2.0	2.0	18	Depressed	2.0
25.0	30	1	0	1	Multigravida	Matric	Matric	Working Lady	Healthy	No	Yes	Joint	No	Poor	2	1	2	1	3	2	1	2.0	3.0	17	Depressed	2.0
20.0	36	0	0	0	Primigravida	Matric	Primary	Working Lady	Healthy	No	No	Joint	No	Moderate	2	3	1	3	2	3	0	3.0	0.0	17	Depressed	0.0
21.0	36	1	0	1	Multigravida	Matric	Matric	Working Lady	Healthy	Yes	No	Nuclear	No	Moderate	2	0	3	0	1	2	0	1.0	0.0	9	Not	2.0
19.0	26	0	0	0	Primigravida	Matric	Primary	Working Lady	Healthy	No	No	Joint	No	Moderate	0	3	1	2	3	1	1	1.0	1.0	13	Depressed	2.0
25.0	29	0	1	1	Primigravida	Graduation	Matric	Working Lady	Healthy	No	No	Nuclear	Yes	Good	0	1	2	0	2	2	1	0.0	0.0	8	Not	2.0
24.0	30	1	0	1	Primigravida	Intermediate	Uneducated	Housewife	Healthy	No	No	Nuclear	No	Poor	2	3	3	3	3	2	0	0.0	0.0	16	Depressed	2.0
20.0	30	0	0	0	Primigravida	Uneducated	Uneducated	Housewife	Healthy	Yes	Yes	Joint	No	Good	1	2	0	2	0	0	2	1.0	0.0	8	Not	0.0
32.0	31	2	0	2	Multigravida	Intermediate	Uneducated	Housewife	Healthy	No	No	Joint	Yes	Moderate	1	0	3	1	0	1	0	0.0	0.0	6	Not	2.0
20.0	30	0	0	0	Primigravida	Intermediate	Graduation	Housewife	Healthy	No	No	Nuclear	No	Good	0	2	3	0	1	1	1	3.0	0.0	11	Depressed	2.0
24.0	29	0	2	2	Multigravida	Intermediate	Graduation	Housewife	Healthy	No	No	Joint	No	Poor	2	3	0	3	0	2	2	3.0	1.0	16	Depressed	2.0
26.0	28	1	1	2	Multigravida	Graduation	Graduation	Housewife	Disable	No	Yes	Nuclear	No	Good	3	2	0	0	0	2	0	0.0	1.0	8	Not	2.0
19.0	31	0	0	0	Primigravida	Graduation	Intermediate	Housewife	Healthy	Yes	Yes	Joint	No	Moderate	2	1	0	1	0	3	3	0.0	1.0	11	Depressed	2.0
27.0	26	1	0	1	Multigravida	Matric	Middle	Working Lady	Healthy	No	No	Nuclear	Yes	Poor	1	0	1	2	0	1	2	3.0	0.0	10	Depressed	2.0
25.0	29	1	0	1	Multigravida	Graduation	Intermediate	Working Lady	Healthy	No	No	Joint	No	Moderate	2	2	3	0	0	3	3	2.0	2.0	17	Depressed	0.0
25.0	29	1	0	1	Multigravida	Graduation	Matric	Working Lady	Healthy	No	Yes	Nuclear	No	Poor	3	3	2	2	1	0	2	0.0	0.0	13	Depressed	2.0
25.0	26	1	1	2	Multigravida	Graduation	Intermediate	Working Lady	Healthy	No	No	Joint	No	Moderate	2	0	1	1	1	2	0	3.0	2.0	12	Depressed	0.0
27.0	30	0	3	3	Multigravida	Matric	Intermediate	Housewife	Healthy	Yes	No	Joint	No	Poor	3	1	2	0	2	0	1	3.0	1.0	13	Depressed	2.0
20.0	34	0	0	0	Primigravida	Matric	Intermediate	Housewife	Healthy	Yes	Yes	Joint	Yes	Moderate	2	2	0	0	3	3	0	2.0	0.0	12	Depressed	0.0
28.0	29	2	2	4	Multigravida	Matric	Primary	Housewife	Healthy	No	No	Nuclear	Yes	Poor	2	1	2	2	0	2	0	2.0	1.0	12	Depressed	0.0
30.0	38	1	2	3	Multigravida	Middle	Matric	Housewife	Healthy	Yes	No	Nuclear	Yes	Poor	0	3	3	0	3	1	3	1.0	1.0	15	Depressed	2.0
24.0	28	0	0	0	Primigravida	Matric	Intermediate	Working Lady	Healthy	No	Yes	Nuclear	Yes	Moderate	3	0	2	1	0	1	3	2.0	0.0	12	Depressed	0.0
32.0	32	0	4	4	Multigravida	Graduation	Graduation	Working Lady	Healthy	Yes	Yes	Joint	No	Moderate	2	0	2	0	1	2	1	1.0	0.0	9	Not	0.0
29.0	30	2	0	2	Multigravida	Middle	Matric	Working Lady	Healthy	Yes	Yes	Nuclear	Yes	Poor	1	0	0	2	0	0	3	1.0	1.0	8	Not	2.0
26.0	29	1	1	2	Multigravida	Primary	Graduation	Working Lady	Healthy	No	Yes	Nuclear	Yes	Poor	0	1	1	0	3	0	1	1.0	2.0	9	Not	0.0
31.0	27	3	0	3	Multigravida	Matric	Intermediate	Working Lady	Healthy	No	No	Joint	Yes	Poor	2	3	1	1	1	2	1	3.0	3.0	17	Depressed	0.0
23.0	30	2	0	2	Multigravida	Primary	Uneducated	Housewife	Healthy	No	No	Joint	Yes	Good	3	2	2	2	3	2	1	3.0	2.0	20	Depressed	0.0
31.0	35	4	0	4	Multigravida	Primary	Uneducated	Housewife	Healthy	No	Yes	Joint	No	Poor	1	2	2	0	2	0	2	2.0	3.0	14	Depressed	2.0
29.0	28	2	2	4	Multigravida	Graduation	Graduation	Housewife	Healthy	No	No	Joint	No	Poor	0	2	3	3	0	0	1	2.0	1.0	12	Depressed	0.0
30.0	27	1	3	4	Multigravida	Matric	Uneducated	Housewife	Healthy	No	Yes	Joint	No	Poor	2	0	1	2	0	2	0	2.0	2.0	11	Depressed	2.0
30.0	37	3	2	5	Multigravida	Uneducated	Primary	Housewife	Healthy	No	No	Nuclear	Yes	Poor	1	2	3	3	2	2	2	1.0	3.0	19	Depressed	0.0
30.0	28	2	1	3	Multigravida	Matric	Graduation	Working Lady	Healthy	Yes	Yes	Joint	Yes	Poor	2	0	0	2	1	1	2	3.0	1.0	12	Depressed	0.0
29.0	26	0	0	0	Primigravida	Uneducated	Graduation	Working Lady	Healthy	Yes	No	Nuclear	Yes	Poor	3	2	2	0	3	0	1	3.0	0.0	14	Depressed	0.0
29.0	26	0	0	0	Primigravida	Uneducated	Uneducated	Working Lady	Healthy	No	Yes	Nuclear	No	Poor	1	3	0	1	3	2	2	2.0	2.0	16	Depressed	2.0
27.0	30	1	0	1	Multigravida	Graduation	Primary	Working Lady	Healthy	Yes	Yes	Joint	Yes	Moderate	3	2	3	0	2	0	0	0.0	1.0	11	Depressed	0.0
31.0	35	2	2	4	Multigravida	Primary	Uneducated	Housewife	Healthy	No	No	Joint	No	Poor	2	1	2	0	2	2	1	3.0	2.0	15	Depressed	0.0
26.0	36	0	3	3	Multigravida	Graduation	Primary	Housewife	Healthy	No	No	Nuclear	Yes	Moderate	2	3	1	3	1	2	3	1.0	1.0	17	Depressed	0.0
21.0	31	0	1	1	Multigravida	Uneducated	Matric	Housewife	Healthy	No	No	Joint	Yes	Poor	2	0	0	0	2	3	0	3.0	1.0	11	Depressed	2.0
30.0	26	2	1	3	Multigravida	Primary	Uneducated	Working Lady	Healthy	No	Yes	Nuclear	Yes	Poor	1	3	3	0	0	2	1	1.0	3.0	14	Depressed	0.0
24.0	30	1	1	2	Multigravida	Primary	Primary	Working Lady	Healthy	Yes	No	Nuclear	Yes	Poor	1	2	3	1	0	1	2	3.0	1.0	14	Depressed	2.0
30.0	26	3	0	3	Multigravida	Matric	Matric	Working Lady	Healthy	Yes	Yes	Nuclear	Yes	Moderate	2	3	0	2	1	2	0	1.0	1.0	12	Depressed	0.0
24.0	27	1	1	2	Multigravida	Uneducated	Intermediate	Working Lady	Healthy	No	No	Joint	Yes	Good	1	3	2	0	1	0	1	0.0	2.0	10	Depressed	2.0
23.0	28	1	0	1	Multigravida	Intermediate	Matric	Working Lady	Healthy	No	Yes	Joint	Yes	Poor	1	3	2	1	2	0	1	0.0	2.0	12	Depressed	0.0
24.0	27	2	0	2	Multigravida	Matric	Uneducated	Working Lady	Healthy	No	No	Joint	Yes	Good	2	0	1	1	2	1	1	1.0	1.0	10	Depressed	0.0
30.0	39	2	2	4	Multigravida	Intermediate	Intermediate	Working Lady	Healthy	No	No	Joint	No	Poor	3	0	0	0	1	1	2	1.0	0.0	8	Not	0.0
24.0	27	2	1	3	Multigravida	Matric	Primary	Working Lady	Healthy	No	No	Joint	Yes	Good	1	3	0	0	1	0	2	0.0	0.0	7	Not	2.0
22.0	28	2	0	2	Multigravida	Intermediate	Intermediate	Working Lady	Healthy	No	Yes	Joint	Yes	Poor	1	3	1	1	2	0	1	0.0	0.0	9	Not	2.0
26.0	31	2	1	3	Multigravida	Matric	Matric	Working Lady	Healthy	No	No	Nuclear	Yes	Poor	3	2	2	0	1	0	1	1.0	0.0	10	Depressed	2.0
34.0	30	3	1	4	Multigravida	Uneducated	Matric	Housewife	Healthy	No	No	Nuclear	Yes	Poor	3	1	2	2	3	1	3	1.0	2.0	18	Depressed	0.0
29.0	27	3	0	3	Multigravida	Matric	Intermediate	Housewife	Healthy	No	Yes	Joint	Yes	Poor	1	3	0	3	0	0	1	1.0	0.0	9	Not	0.0
28.0	27	4	0	4	Multigravida	Matric	Uneducated	Working Lady	Healthy	No	No	Nuclear	No	Poor	3	0	2	2	3	0	2	1.0	1.0	14	Depressed	0.0
30.0	29	3	1	4	Multigravida	Uneducated	Uneducated	Working Lady	Healthy	No	Yes	Nuclear	Yes	Moderate	0	2	3	0	1	0	1	1.0	1.0	9	Not	2.0
34.0	30	1	3	4	Multigravida	Matric	Matric	Working Lady	Healthy	No	Yes	Nuclear	No	Poor	2	0	0	1	2	1	1	1.0	2.0	10	Depressed	0.0
25.0	28	2	0	2	Multigravida	Matric	Matric	Housewife	Healthy	No	Yes	Nuclear	No	Poor	1	3	3	0	1	1	2	1.0	1.0	13	Depressed	0.0
35.0	36	1	1	2	Multigravida	Intermediate	Intermediate	Working Lady	Healthy	No	No	Nuclear	Yes	Good	2	0	1	0	1	0	2	1.0	2.0	9	Not	2.0
20.0	29	1	0	1	Multigravida	Uneducated	Intermediate	Housewife	Healthy	No	No	Nuclear	Yes	Poor	1	3	1	0	1	1	1	1.0	0.0	9	Not	2.0
24.0	27	1	0	1	Multigravida	Uneducated	Matric	Housewife	Healthy	No	No	Joint	Yes	Moderate	2	1	2	0	1	2	1	3.0	0.0	12	Depressed	0.0
35.0	31	2	1	3	Multigravida	Matric	Intermediate	Housewife	Healthy	No	Yes	Nuclear	Yes	Poor	3	2	2	2	3	0	1	3.0	0.0	16	Depressed	0.0
30.0	28	1	0	1	Multigravida	Matric	Matric	Working Lady	Healthy	No	No	Nuclear	Yes	Poor	2	3	0	0	1	0	2	0.0	1.0	9	Not	0.0
26.0	37	3	0	3	Multigravida	Uneducated	Intermediate	Working Lady	Healthy	No	No	Joint	Yes	Moderate	3	1	1	2	3	0	2	1.0	3.0	16	Depressed	2.0
27.0	36	3	0	3	Multigravida	Matric	Uneducated	Housewife	Healthy	No	No	Nuclear	Yes	Moderate	2	0	2	3	0	0	3	1.0	0.0	11	Depressed	0.0
26.0	30	2	0	2	Multigravida	Uneducated	Matric	Working Lady	Healthy	No	No	Joint	No	Poor	1	3	2	0	1	0	2	3.0	3.0	15	Depressed	0.0
31.0	31	2	1	3	Multigravida	Matric	Matric	Housewife	Healthy	No	Yes	Joint	No	Poor	2	0	1	1	2	1	1	1.0	1.0	10	Depressed	0.0
22.0	37	1	0	1	Multigravida	Matric	Uneducated	Working Lady	Healthy	No	No	Joint	Yes	Moderate	0	3	1	1	2	0	1	1.0	1.0	10	Depressed	2.0
23.0	27	1	1	2	Multigravida	Matric	Primary	Housewife	Healthy	No	Yes	Nuclear	Yes	Poor	1	3	2	0	1	0	1	0.0	2.0	10	Depressed	2.0
27.0	31	2	0	2	Multigravida	Matric	Uneducated	Working Lady	Healthy	No	No	Joint	Yes	Moderate	3	1	3	0	1	0	2	3.0	0.0	13	Depressed	0.0
28.0	33	1	0	1	Multigravida	Intermediate	Uneducated	Working Lady	Disable	No	No	Joint	Yes	Poor	1	3	1	2	3	0	2	0.0	3.0	15	Depressed	0.0
27.0	31	1	0	1	Multigravida	Matric	Matric	Working Lady	Healthy	Yes	Yes	Joint	No	Moderate	3	1	1	2	3	0	2	0.0	0.0	12	Depressed	0.0
39.0	30	2	2	4	Multigravida	Matric	Matric	Working Lady	Healthy	No	Yes	Joint	No	Poor	2	0	1	2	3	0	2	0.0	1.0	11	Depressed	0.0
27.0	29	2	0	2	Multigravida	Uneducated	Matric	Working Lady	Healthy	No	No	Joint	No	Poor	2	2	1	2	3	1	3	1.0	1.0	16	Depressed	0.0
28.0	33	1	0	1	Multigravida	Matric	Matric	Working Lady	Healthy	No	No	Nuclear	Yes	Good	2	1	0	0	1	0	1	1.0	1.0	7	Not	0.0
24.0	29	2	0	2	Multigravida	Matric	Matric	Working Lady	Healthy	No	Yes	Nuclear	No	Moderate	3	0	1	0	1	0	2	1.0	2.0	10	Depressed	2.0
24.0	38	2	0	2	Multigravida	Matric	Matric	Working Lady	Healthy	No	Yes	Nuclear	No	Poor	3	1	1	0	1	1	3	1.0	2.0	13	Depressed	0.0
27.0	30	1	0	1	Primigravida	Uneducated	Intermediate	Working Lady	Healthy	No	Yes	Joint	Yes	Moderate	3	2	2	1	2	2	1	1.0	1.0	15	Depressed	0.0
27.0	32	1	0	1	Multigravida	Matric	Uneducated	Working Lady	Healthy	No	Yes	Joint	Yes	Poor	3	2	3	2	3	0	2	1.0	1.0	17	Depressed	0.0
29.0	27	1	0	1	Multigravida	Matric	Intermediate	Working Lady	Healthy	No	No	Joint	Yes	Good	2	0	1	0	1	0	2	3.0	0.0	9	Not	0.0
30.0	27	1	1	2	Multigravida	Middle	Uneducated	Housewife	Healthy	No	Yes	Nuclear	No	Poor	1	3	1	2	3	1	2	1.0	3.0	17	Depressed	2.0
28.0	37	4	0	4	Multigravida	Matric	Uneducated	Working Lady	Healthy	No	Yes	Joint	Yes	Poor	0	2	2	0	1	0	3	3.0	3.0	14	Depressed	0.0
36.0	37	1	2	3	Multigravida	Uneducated	Matric	Housewife	Healthy	No	No	Nuclear	Yes	Moderate	0	2	3	2	3	0	1	1.0	0.0	12	Depressed	0.0
29.0	33	4	0	4	Multigravida	Uneducated	Matric	Working Lady	Healthy	No	Yes	Joint	No	Moderate	3	0	1	2	3	0	1	1.0	2.0	13	Depressed	0.0
27.0	33	3	1	4	Multigravida	Middle	Uneducated	Housewife	Healthy	No	Yes	Joint	No	Poor	3	1	3	2	3	2	3	0.0	2.0	19	Depressed	2.0
31.0	36	1	0	1	Primigravida	Uneducated	Uneducated	Working Lady	Healthy	No	Yes	Joint	No	Moderate	2	0	1	2	3	0	1	0.0	0.0	9	Not	0.0
28.0	34	4	0	4	Multigravida	Middle	Uneducated	Housewife	Healthy	No	Yes	Joint	No	Poor	1	3	0	2	2	0	1	1.0	0.0	10	Depressed	0.0
37.0	35	3	0	3	Multigravida	Middle	Matric	Working Lady	Healthy	No	Yes	Nuclear	No	Good	2	2	2	2	1	3	1	1.0	3.0	17	Depressed	0.0
36.0	39	4	0	4	Multigravida	Matric	Uneducated	Working Lady	Healthy	No	No	Nuclear	No	Poor	3	1	2	3	0	2	2	1.0	3.0	17	Depressed	0.0
30.0	27	3	0	3	Multigravida	Matric	Uneducated	Working Lady	Healthy	No	No	Nuclear	No	Poor	1	3	0	3	0	0	1	1.0	0.0	9	Not	0.0
31.0	30	3	0	3	Multigravida	Intermediate	Intermediate	Housewife	Disable	No	No	Joint	No	Poor	0	2	0	3	1	3	1	1.0	0.0	11	Depressed	2.0
29.0	35	2	0	2	Multigravida	Matric	Matric	Housewife	Disable	No	Yes	Joint	Yes	Poor	3	0	2	3	0	2	1	1.0	0.0	12	Depressed	0.0
20.0	31	0	0	0	Primigravida	Uneducated	Intermediate	Housewife	Healthy	No	Yes	Joint	Yes	Good	2	3	2	1	2	3	1	0.0	2.0	16	Depressed	0.0
21.0	27	0	0	0	Primigravida	Intermediate	Intermediate	Housewife	Healthy	No	No	Nuclear	No	Poor	3	1	1	0	1	0	1	1.0	0.0	8	Not	0.0
29.0	30	0	1	1	Primigravida	Matric	Intermediate	Housewife	Healthy	No	Yes	Nuclear	No	Poor	1	3	0	1	2	3	1	1.0	3.0	15	Depressed	0.0
19.0	31	0	2	2	Multigravida	Matric	Matric	Housewife	Healthy	No	Yes	Joint	No	Moderate	2	0	2	3	2	1	2	1.0	0.0	13	Depressed	2.0
38.0	37	0	1	1	Primigravida	Matric	Uneducated	Housewife	Healthy	No	No	Joint	No	Poor	1	3	0	2	3	3	1	1.0	2.0	16	Depressed	2.0
25.0	27	0	1	1	Multigravida	Matric	Matric	Housewife	Healthy	No	No	Nuclear	Yes	Moderate	2	0	1	0	1	3	1	1.0	1.0	10	Depressed	0.0
27.0	38	0	1	1	Multigravida	Matric	Matric	Housewife	Healthy	No	Yes	Joint	No	Moderate	3	2	1	1	2	0	1	1.0	0.0	11	Depressed	0.0
28.0	30	0	1	1	Multigravida	Intermediate	Matric	Housewife	Healthy	No	Yes	Joint	Yes	Moderate	1	3	1	3	0	0	2	1.0	0.0	11	Depressed	0.0
31.0	30	0	1	1	Primigravida	Intermediate	Intermediate	Housewife	Healthy	No	Yes	Joint	No	Good	2	0	1	0	1	1	1	1.0	2.0	9	Not	0.0
40.0	32	0	1	1	Primigravida	Intermediate	Matric	Housewife	Healthy	No	Yes	Joint	Yes	Good	1	3	0	0	1	2	2	1.0	0.0	10	Depressed	0.0
21.0	37	0	5	5	Multigravida	Intermediate	Intermediate	Housewife	Healthy	No	No	Joint	No	Good	2	1	0	2	3	0	3	3.0	0.0	14	Depressed	0.0
22.0	31	0	1	1	Primigravida	Intermediate	Intermediate	Housewife	Disable	No	No	Joint	No	Moderate	2	1	0	2	3	3	1	1.0	0.0	13	Depressed	0.0
29.0	28	0	1	1	Primigravida	Matric	Matric	Housewife	Healthy	Yes	No	Nuclear	Yes	Good	0	2	3	1	2	2	1	3.0	0.0	14	Depressed	0.0
39.0	28	0	1	1	Primigravida	Matric	Uneducated	Housewife	Healthy	No	No	Joint	No	Poor	2	1	1	1	2	1	1	1.0	0.0	10	Depressed	0.0
27.0	39	0	2	2	Multigravida	Intermediate	Matric	Working Lady	Healthy	Yes	Yes	Nuclear	No	Poor	2	3	0	2	3	1	2	1.0	2.0	16	Depressed	0.0
39.0	29	0	1	1	Primigravida	Middle	Uneducated	Housewife	Healthy	No	Yes	Joint	No	Poor	1	3	0	2	3	2	1	1.0	1.0	14	Depressed	0.0
31.0	29	0	3	3	Multigravida	Matric	Matric	Housewife	Healthy	No	Yes	Nuclear	Yes	Poor	1	3	2	2	3	1	1	1.0	0.0	14	Depressed	0.0
21.0	37	0	1	1	Primigravida	Matric	Matric	Working Lady	Healthy	Yes	Yes	Nuclear	No	Good	2	1	0	3	0	0	1	0.0	0.0	7	Not	0.0
22.0	34	0	1	1	Multigravida	Matric	Matric	Housewife	Healthy	No	No	Joint	No	Good	3	2	2	1	2	3	1	0.0	0.0	14	Depressed	0.0
40.0	33	0	1	1	Multigravida	Middle	Uneducated	Housewife	Healthy	No	No	Joint	Yes	Good	2	0	0	0	1	2	1	1.0	0.0	7	Not	2.0
26.0	27	0	1	1	Multigravida	Matric	Uneducated	Housewife	Healthy	No	Yes	Joint	No	Good	3	1	2	2	3	2	1	3.0	0.0	17	Depressed	2.0
21.0	28	0	1	1	Primigravida	Uneducated	Uneducated	Housewife	Healthy	No	Yes	Nuclear	Yes	Poor	0	2	2	1	2	1	2	3.0	2.0	15	Depressed	0.0
25.0	37	0	1	1	Primigravida	Intermediate	Matric	Housewife	Healthy	No	Yes	Joint	No	Poor	2	2	3	2	3	0	2	0.0	2.0	16	Depressed	0.0
34.0	29	1	2	3	Multigravida	Uneducated	Uneducated	Housewife	Healthy	No	Yes	Joint	Yes	Poor	2	0	1	2	3	0	1	1.0	0.0	10	Depressed	0.0
30.0	29	0	3	3	Multigravida	Intermediate	Intermediate	Housewife	Healthy	Yes	Yes	Joint	No	Good	2	3	1	0	1	0	1	0.0	0.0	8	Not	0.0
27.0	27	0	1	1	Primigravida	Matric	Matric	Housewife	Healthy	No	Yes	Joint	No	Poor	2	0	1	1	2	1	2	3.0	2.0	14	Depressed	0.0
29.0	30	0	2	2	Multigravida	Intermediate	Matric	Housewife	Healthy	No	Yes	Nuclear	No	Poor	2	3	2	3	0	3	1	0.0	0.0	14	Depressed	0.0
20.0	29	0	1	1	Primigravida	Matric	Matric	Working Lady	Healthy	No	Yes	Joint	No	Poor	1	3	2	3	0	1	2	3.0	2.0	17	Depressed	0.0
20.0	27	0	1	1	Primigravida	Matric	Matric	Housewife	Disable	No	No	Joint	Yes	Moderate	3	0	2	1	2	2	1	3.0	0.0	14	Depressed	0.0
21.0	28	0	1	1	Primigravida	Matric	Matric	Housewife	Healthy	No	Yes	Nuclear	No	Poor	2	1	0	3	0	3	1	1.0	0.0	11	Depressed	0.0
36.0	31	0	1	1	Primigravida	Matric	Uneducated	Working Lady	Healthy	Yes	Yes	Joint	Yes	Good	2	3	2	3	0	2	1	1.0	0.0	14	Depressed	2.0
27.0	36	0	1	1	Primigravida	Intermediate	Middle	Working Lady	Healthy	Yes	Yes	Nuclear	Yes	Good	2	0	3	3	0	1	1	0.0	0.0	10	Depressed	2.0
22.0	28	0	2	2	Multigravida	Matric	Matric	Housewife	Healthy	No	Yes	Nuclear	Yes	Moderate	3	1	2	0	1	0	3	1.0	3.0	14	Depressed	0.0
35.0	38	0	1	1	Primigravida	Middle	Uneducated	Housewife	Healthy	Yes	Yes	Nuclear	Yes	Poor	1	3	2	3	0	0	1	0.0	0.0	10	Depressed	0.0
26.0	37	0	2	2	Multigravida	Matric	Uneducated	Housewife	Healthy	No	Yes	Nuclear	Yes	Good	2	0	1	1	2	0	1	1.0	1.0	9	Not	0.0
28.0	36	2	1	3	Multigravida	Uneducated	Uneducated	Housewife	Healthy	Yes	Yes	Nuclear	No	Poor	1	3	1	1	2	1	1	0.0	0.0	10	Depressed	0.0
25.0	33	1	1	2	Multigravida	Matric	Matric	Housewife	Healthy	No	Yes	Joint	Yes	Moderate	2	1	2	2	3	1	3	3.0	3.0	20	Depressed	0.0
24.0	31	0	2	2	Multigravida	Intermediate	Matric	Housewife	Healthy	No	Yes	Joint	No	Good	3	1	0	2	3	0	1	1.0	1.0	12	Depressed	0.0
25.0	33	0	1	1	Multigravida	Matric	Matric	Housewife	Healthy	No	Yes	Joint	Yes	Moderate	3	2	2	0	1	0	1	1.0	0.0	10	Depressed	2.0
26.0	27	0	1	1	Multigravida	Middle	Uneducated	Housewife	Healthy	No	Yes	Nuclear	No	Good	2	0	3	3	0	2	1	3.0	1.0	15	Depressed	0.0
25.0	30	0	1	1	Multigravida	Intermediate	Intermediate	Housewife	Healthy	No	Yes	Nuclear	No	Good	1	3	1	1	2	3	1	1.0	1.0	14	Depressed	0.0
29.0	37	0	2	2	Multigravida	Intermediate	Intermediate	Housewife	Healthy	No	Yes	Nuclear	Yes	Poor	2	1	2	1	2	1	1	1.0	1.0	12	Depressed	0.0
24.0	33	0	2	2	Multigravida	Intermediate	Intermediate	Housewife	Healthy	No	Yes	Nuclear	No	Moderate	0	3	1	1	2	1	1	1.0	0.0	10	Depressed	0.0
26.0	38	0	1	1	Multigravida	Matric	Matric	Housewife	Healthy	No	Yes	Joint	No	Moderate	3	1	1	2	0	2	1	1.0	1.0	12	Depressed	0.0
27.0	27	0	1	1	Multigravida	Middle	Uneducated	Housewife	Healthy	No	Yes	Nuclear	No	Good	3	2	2	3	0	2	1	1.0	2.0	16	Depressed	0.0
20.0	32	0	1	1	Multigravida	Matric	Uneducated	Housewife	Healthy	Yes	Yes	Joint	No	Moderate	2	1	0	2	3	0	1	1.0	0.0	10	Depressed	0.0
26.0	27	0	1	1	Primigravida	Uneducated	Uneducated	Housewife	Healthy	No	Yes	Joint	No	Moderate	0	2	2	1	2	1	1	1.0	0.0	10	Depressed	0.0
24.0	33	0	1	1	Multigravida	Intermediate	Matric	Housewife	Healthy	Yes	Yes	Joint	No	Good	3	1	1	2	3	0	1	3.0	0.0	14	Depressed	0.0
28.0	38	1	1	2	Multigravida	Matric	Matric	Working Lady	Healthy	No	Yes	Nuclear	No	Poor	2	0	2	3	0	1	1	1.0	0.0	10	Depressed	2.0
26.0	30	1	1	2	Multigravida	Intermediate	Intermediate	Working Lady	Healthy	No	Yes	Joint	Yes	Poor	3	0	1	1	2	1	1	1.0	0.0	10	Depressed	2.0
31.0	29	2	1	3	Multigravida	Matric	Matric	Working Lady	Healthy	No	Yes	Joint	Yes	Moderate	3	0	0	3	0	2	1	1.0	1.0	11	Depressed	0.0
21.0	38	0	1	1	Primigravida	Intermediate	Matric	Working Lady	Healthy	No	Yes	Joint	Yes	Poor	2	1	0	2	3	1	1	1.0	0.0	11	Depressed	0.0
32.0	28	2	2	4	Multigravida	Matric	Matric	Housewife	Healthy	No	Yes	Joint	Yes	Poor	3	0	0	1	2	1	1	1.0	0.0	9	Not	0.0
20.0	31	0	0	0	Primigravida	Matric	Matric	Housewife	Healthy	No	Yes	Nuclear	Yes	Good	2	1	0	0	1	1	1	0.0	0.0	6	Not	0.0
22.0	26	1	0	1	Primigravida	Matric	Matric	Working Lady	Healthy	No	Yes	Joint	Yes	Poor	2	0	3	0	1	1	1	1.0	0.0	9	Not	0.0
27.0	34	1	0	1	Multigravida	Matric	Matric	Working Lady	Healthy	No	Yes	Joint	Yes	Poor	3	0	0	1	0	3	2	0.0	1.0	10	Depressed	0.0
25.0	32	1	0	1	Multigravida	Matric	Primary	Working Lady	Healthy	No	Yes	Joint	Yes	Poor	0	2	1	0	2	0	1	0.0	2.0	8	Not	2.0
23.0	26	1	0	1	Primigravida	Intermediate	Intermediate	Working Lady	Healthy	No	No	Nuclear	Yes	Poor	2	3	2	3	1	1	0	2.0	1.0	15	Depressed	0.0
23.0	29	1	1	2	Multigravida	Matric	Intermediate	Housewife	Healthy	Yes	No	Joint	Yes	Poor	0	3	1	2	1	1	0	2.0	0.0	10	Depressed	2.0
20.0	30	1	0	1	Primigravida	Intermediate	Intermediate	Housewife	Healthy	No	No	Joint	Yes	Poor	2	1	0	1	0	0	0	0.0	0.0	4	Not	0.0
26.0	26	1	0	1	Multigravida	Matric	Intermediate	Working Lady	Healthy	No	Yes	Joint	Yes	Poor	3	0	0	0	0	0	2	1.0	0.0	6	Not	2.0
25.0	28	1	0	1	Multigravida	Matric	Intermediate	Working Lady	Healthy	No	No	Joint	Yes	Moderate	0	3	0	3	1	1	2	1.0	1.0	12	Depressed	0.0
21.0	27	2	0	2	Multigravida	Matric	Matric	Working Lady	Healthy	No	No	Nuclear	Yes	Poor	1	2	0	1	1	1	0	1.0	1.0	8	Not	0.0
21.0	31	0	0	0	Primigravida	Matric	Matric	Working Lady	Healthy	No	No	Joint	Yes	Poor	2	0	1	1	1	0	0	1.0	1.0	7	Not	0.0
20.0	38	0	0	0	Primigravida	Matric	Matric	Working Lady	Healthy	Yes	Yes	Nuclear	Yes	Poor	2	3	1	2	0	0	3	2.0	1.0	14	Depressed	0.0
19.0	29	0	0	0	Primigravida	Intermediate	Intermediate	Working Lady	Healthy	No	No	Nuclear	Yes	Moderate	2	1	1	2	1	0	0	1.0	2.0	10	Depressed	0.0
23.0	29	0	0	0	Primigravida	Matric	Matric	Working Lady	Healthy	No	No	Nuclear	Yes	Poor	1	2	3	0	1	0	2	0.0	0.0	9	Not	0.0
31.0	26	3	1	4	Multigravida	Graduation	Matric	Working Lady	Healthy	No	No	Nuclear	Yes	Poor	2	3	0	0	1	0	0	0.0	1.0	7	Not	0.0
21.0	32	0	0	0	Primigravida	Matric	Primary	Working Lady	Healthy	Yes	No	Joint	Yes	Poor	2	3	1	2	0	0	0	2.0	2.0	12	Depressed	2.0
21.0	27	0	0	0	Primigravida	Matric	Primary	Working Lady	Healthy	No	Yes	Joint	Yes	Poor	0	2	1	2	0	0	2	0.0	0.0	7	Not	2.0
20.0	38	0	0	0	Primigravida	Matric	Primary	Housewife	Healthy	No	Yes	Joint	Yes	Poor	0	1	2	2	1	0	2	2.0	1.0	11	Depressed	2.0
21.0	28	0	0	0	Primigravida	Matric	Intermediate	Housewife	Healthy	No	Yes	Nuclear	Yes	Poor	0	2	1	3	0	0	0	1.0	1.0	8	Not	2.0
23.0	32	0	1	1	Primigravida	Intermediate	Graduation	Working Lady	Healthy	No	Yes	Nuclear	Yes	Poor	0	3	2	0	2	3	0	1.0	1.0	12	Depressed	0.0
22.0	36	0	0	0	Primigravida	Intermediate	Intermediate	Working Lady	Healthy	No	Yes	Nuclear	Yes	Poor	0	2	1	1	1	3	0	1.0	2.0	11	Depressed	2.0
25.0	30	2	0	2	Multigravida	Primary	Matric	Working Lady	Healthy	Yes	Yes	Nuclear	Yes	Poor	3	1	2	2	1	1	2	0.0	0.0	12	Depressed	1.0
24.0	28	0	0	0	Primigravida	Primary	Graduation	Housewife	Healthy	Yes	Yes	Joint	Yes	Poor	0	3	2	0	1	0	2	3.0	0.0	11	Depressed	1.0
18.0	27	0	0	0	Primigravida	Primary	Primary	Working Lady	Healthy	Yes	Yes	Joint	Yes	Poor	0	2	3	2	1	0	3	1.0	2.0	14	Depressed	2.0
25.0	28	2	0	2	Multigravida	Primary	Intermediate	Working Lady	Healthy	Yes	Yes	Joint	Yes	Poor	0	3	0	2	1	3	2	3.0	0.0	14	Depressed	2.0
32.0	28	3	0	3	Multigravida	Matric	Primary	Working Lady	Healthy	No	Yes	Joint	Yes	Poor	0	1	0	1	0	0	0	0.0	0.0	2	Not	2.0
24.0	32	0	0	0	Primigravida	Matric	Primary	Working Lady	Healthy	No	Yes	Nuclear	Yes	Poor	0	3	0	0	1	0	0	0.0	0.0	4	Not	1.0
21.0	32	0	0	0	Primigravida	Matric	Matric	Working Lady	Healthy	No	Yes	Nuclear	Yes	Poor	1	2	2	3	1	1	0	2.0	1.0	13	Depressed	2.0
20.0	32	0	0	0	Primigravida	Middle	Matric	Housewife	Healthy	Yes	Yes	Joint	Yes	Poor	3	0	2	3	1	3	2	1.0	0.0	15	Depressed	2.0
20.0	32	0	0	0	Primigravida	Matric	Matric	Housewife	Healthy	No	No	Joint	Yes	Moderate	3	2	2	0	1	1	2	3.0	0.0	14	Depressed	1.0
20.0	28	0	0	0	Primigravida	Matric	Matric	Housewife	Healthy	No	No	Joint	No	Poor	0	3	1	3	1	1	2	1.0	0.0	12	Depressed	1.0
23.0	26	2	0	2	Multigravida	Graduation	Matric	Housewife	Healthy	No	No	Nuclear	Yes	Moderate	3	1	2	3	1	1	2	0.0	0.0	13	Depressed	1.0
21.0	32	0	0	0	Primigravida	Matric	Graduation	Housewife	Healthy	No	Yes	Joint	Yes	Poor	0	2	3	3	0	0	3	0.0	0.0	11	Depressed	1.0
27.0	26	1	0	1	Multigravida	Matric	Matric	Housewife	Healthy	No	Yes	Joint	Yes	Poor	3	2	2	1	1	0	0	0.0	0.0	9	Not	1.0
27.0	36	2	0	2	Multigravida	Intermediate	Matric	Housewife	Healthy	No	Yes	Joint	No	Moderate	2	0	2	3	1	0	2	2.0	1.0	13	Depressed	0.0
25.0	28	1	1	2	Multigravida	Intermediate	Primary	Working Lady	Healthy	No	Yes	Joint	Yes	Poor	2	0	1	0	0	0	3	2.0	0.0	8	Not	0.0
21.0	27	0	1	1	Multigravida	Intermediate	Intermediate	Working Lady	Healthy	No	Yes	Nuclear	Yes	Poor	0	2	0	0	2	0	0	0.0	0.0	4	Not	0.0
19.0	36	0	0	0	Primigravida	Intermediate	Primary	Housewife	Healthy	No	Yes	Joint	Yes	Poor	2	1	0	2	1	0	2	0.0	0.0	8	Not	2.0
27.0	26	1	2	3	Multigravida	Matric	Primary	Housewife	Healthy	No	Yes	Joint	Yes	Poor	3	1	1	2	1	3	2	1.0	1.0	15	Depressed	2.0
20.0	27	1	0	1	Multigravida	Primary	Primary	Housewife	Healthy	No	Yes	Joint	Yes	Poor	3	0	2	1	0	0	2	3.0	0.0	11	Depressed	0.0
19.0	32	0	0	0	Primigravida	Intermediate	Primary	Housewife	Healthy	No	No	Joint	Yes	Moderate	2	0	3	3	1	3	3	3.0	1.0	19	Depressed	0.0
18.0	26	0	0	0	Primigravida	Intermediate	Matric	Housewife	Healthy	No	No	Joint	Yes	Poor	0	2	0	0	1	0	0	1.0	2.0	6	Not	0.0
27.0	36	2	1	3	Multigravida	Primary	Matric	Housewife	Healthy	No	No	Nuclear	Yes	Poor	2	3	2	0	1	0	0	2.0	0.0	10	Depressed	0.0
26.0	32	3	0	3	Multigravida	Primary	Matric	Housewife	Healthy	No	Yes	Nuclear	No	Poor	1	0	0	0	2	1	3	2.0	0.0	9	Not	2.0
25.0	32	0	2	2	Multigravida	Primary	Matric	Housewife	Healthy	No	Yes	Nuclear	No	Poor	3	1	0	2	1	1	0	1.0	0.0	9	Not	0.0
24.0	32	0	0	0	Primigravida	Primary	Matric	Housewife	Healthy	No	Yes	Joint	No	Poor	3	0	2	3	1	0	0	1.0	1.0	11	Depressed	2.0
32.0	26	1	2	3	Multigravida	Matric	Intermediate	Housewife	Healthy	No	Yes	Joint	No	Poor	2	3	1	2	3	0	0	3.0	0.0	14	Depressed	0.0
20.0	29	0	0	0	Primigravida	Matric	Intermediate	Working Lady	Healthy	No	Yes	Joint	No	Poor	1	2	2	0	2	0	2	3.0	0.0	12	Depressed	2.0
25.0	36	2	0	2	Multigravida	Intermediate	Matric	Housewife	Healthy	Yes	Yes	Joint	No	Poor	3	0	0	2	1	0	0	1.0	0.0	7	Not	0.0
19.0	32	0	0	0	Primigravida	Primary	Matric	Housewife	Healthy	No	No	Joint	No	Poor	2	3	2	3	3	0	0	1.0	0.0	14	Depressed	0.0
27.0	36	2	1	3	Multigravida	Matric	Intermediate	Housewife	Healthy	No	Yes	Joint	No	Poor	3	0	0	0	2	0	0	1.0	0.0	6	Not	2.0
23.0	26	0	1	1	Primigravida	Primary	Matric	Housewife	Healthy	No	Yes	Joint	No	Poor	3	0	1	3	3	1	0	2.0	0.0	13	Depressed	0.0
28.0	26	2	2	4	Multigravida	Matric	Primary	Housewife	Healthy	No	Yes	Nuclear	No	Poor	2	1	1	2	1	0	0	1.0	1.0	9	Not	0.0
35.0	29	3	2	5	Multigravida	Primary	Matric	Working Lady	Healthy	No	No	Joint	No	Poor	0	3	1	0	0	1	0	0.0	1.0	6	Not	0.0
26.0	30	1	2	3	Multigravida	Primary	Primary	Housewife	Healthy	No	No	Joint	No	Moderate	2	0	1	1	1	0	0	0.0	0.0	5	Not	2.0
25.0	29	0	2	2	Multigravida	Intermediate	Matric	Working Lady	Healthy	No	No	Joint	No	Poor	2	1	3	1	0	0	1	0.0	0.0	8	Not	1.0
25.0	27	1	2	3	Multigravida	Intermediate	Matric	Housewife	Healthy	No	Yes	Nuclear	Yes	Poor	0	3	0	2	1	2	1	0.0	1.0	10	Depressed	1.0
36.0	29	0	3	3	Multigravida	Intermediate	Matric	Working Lady	Healthy	No	Yes	Joint	Yes	Poor	3	0	0	2	2	1	1	0.0	0.0	9	Not	2.0
28.0	30	2	0	2	Multigravida	Matric	Matric	Housewife	Healthy	No	Yes	Joint	Yes	Moderate	2	0	0	2	0	1	1	0.0	1.0	7	Not	1.0
25.0	33	1	0	1	Multigravida	Intermediate	Matric	Working Lady	Healthy	Yes	Yes	Nuclear	Yes	Poor	0	2	1	0	1	0	3	1.0	0.0	8	Not	2.0
30.0	32	3	0	3	Multigravida	Matric	Intermediate	Working Lady	Healthy	No	No	Nuclear	Yes	Poor	0	2	0	2	1	0	1	0.0	0.0	6	Not	1.0
24.0	29	0	1	1	Multigravida	Matric	Matric	Housewife	Healthy	No	No	Nuclear	Yes	Poor	2	0	0	2	0	1	1	0.0	0.0	6	Not	2.0
23.0	29	0	1	1	Multigravida	Matric	Matric	Working Lady	Healthy	No	No	Nuclear	No	Poor	2	2	0	0	0	0	3	1.0	0.0	8	Not	1.0
30.0	31	3	0	3	Multigravida	Matric	Intermediate	Housewife	Healthy	No	Yes	Joint	No	Poor	0	2	0	0	1	0	1	1.0	2.0	7	Not	1.0
18.0	32	0	0	0	Primigravida	Matric	Matric	Working Lady	Healthy	No	Yes	Joint	Yes	Poor	0	1	2	0	1	1	0	1.0	0.0	6	Not	1.0
26.0	30	0	2	2	Multigravida	Matric	Matric	Housewife	Healthy	No	Yes	Joint	No	Moderate	1	0	2	0	1	1	0	1.0	0.0	6	Not	1.0
28.0	38	0	1	1	Primigravida	Intermediate	Matric	Housewife	Healthy	No	No	Joint	Yes	Poor	2	0	0	0	0	1	1	1.0	0.0	5	Not	2.0
30.0	31	3	0	3	Multigravida	Matric	Matric	Working Lady	Healthy	No	Yes	Joint	Yes	Poor	0	3	2	0	1	2	0	1.0	2.0	11	Depressed	1.0
29.0	29	0	1	1	Primigravida	Intermediate	Matric	Housewife	Disable	No	No	Joint	No	Poor	3	0	1	2	0	1	0	0.0	0.0	7	Not	2.0
28.0	33	0	1	1	Primigravida	Graduation	Graduation	Housewife	Healthy	No	Yes	Joint	Yes	Moderate	0	2	0	2	1	0	1	0.0	0.0	6	Not	2.0
22.0	30	0	0	0	Primigravida	Primary	Primary	Working Lady	Healthy	No	Yes	Joint	Yes	Poor	0	3	2	1	0	0	0	2.0	0.0	8	Not	2.0
24.0	39	2	0	2	Multigravida	Graduation	Graduation	Working Lady	Healthy	Yes	No	Joint	No	Poor	2	0	2	0	3	1	0	2.0	0.0	10	Depressed	2.0
30.0	38	0	1	1	Multigravida	Matric	Primary	Housewife	Healthy	No	Yes	Joint	Yes	Poor	2	1	0	1	0	1	0	0.0	1.0	6	Not	2.0
23.0	32	0	0	0	Primigravida	Matric	Intermediate	Housewife	Healthy	No	Yes	Joint	Yes	Poor	1	2	1	0	0	0	2	1.0	0.0	7	Not	1.0
27.0	33	1	0	1	Multigravida	Matric	Matric	Housewife	Healthy	No	No	Nuclear	Yes	Moderate	0	3	2	2	0	0	0	2.0	0.0	9	Not	2.0
26.0	39	0	1	1	Multigravida	Primary	Primary	Housewife	Healthy	No	Yes	Joint	Yes	Poor	1	0	0	0	1	1	2	0.0	1.0	6	Not	0.0
23.0	29	0	0	0	Primigravida	Primary	Primary	Housewife	Healthy	Yes	Yes	Nuclear	Yes	Poor	0	3	0	1	0	1	1	0.0	0.0	6	Not	2.0
20.0	33	1	0	1	Primigravida	Primary	Primary	Housewife	Healthy	No	No	Joint	Yes	Poor	2	0	0	1	0	2	0	0.0	0.0	5	Not	0.0
30.0	35	0	1	1	Multigravida	Matric	Primary	Housewife	Healthy	No	No	Joint	No	Good	1	3	2	0	2	2	1	2.0	0.0	13	Depressed	0.0
29.0	33	0	0	0	Primigravida	Primary	Matric	Housewife	Healthy	No	Yes	Joint	No	Poor	3	2	2	0	0	1	1	2.0	0.0	11	Depressed	2.0
20.0	32	0	0	0	Primigravida	Graduation	Matric	Housewife	Healthy	No	No	Joint	No	Poor	0	3	0	2	0	2	0	0.0	2.0	9	Not	0.0
21.0	31	1	0	1	Multigravida	Matric	Primary	Housewife	Healthy	Yes	No	Joint	No	Moderate	1	3	1	2	0	1	0	1.0	0.0	9	Not	0.0
21.0	35	0	3	3	Multigravida	Matric	Primary	Housewife	Healthy	No	No	Joint	Yes	Poor	0	2	0	0	2	1	0	0.0	0.0	5	Not	0.0
23.0	31	1	1	2	Multigravida	Matric	Matric	Housewife	Healthy	No	Yes	Joint	Yes	Poor	2	1	1	2	2	0	1	1.0	1.0	11	Depressed	0.0
35.0	28	1	0	1	Primigravida	Matric	Primary	Housewife	Healthy	No	Yes	Nuclear	Yes	Poor	3	1	0	0	3	0	2	0.0	0.0	9	Not	0.0
25.0	32	0	1	1	Primigravida	Matric	Matric	Housewife	Healthy	Yes	Yes	Nuclear	Yes	Poor	3	1	1	1	2	2	0	1.0	0.0	11	Depressed	0.0
30.0	34	2	0	2	Multigravida	Primary	Matric	Housewife	Healthy	No	Yes	Joint	Yes	Poor	2	0	0	0	2	0	0	0.0	1.0	5	Not	0.0
24.0	29	0	0	0	Primigravida	Middle	Graduation	Working Lady	Healthy	No	No	Joint	Yes	Poor	2	0	0	1	0	0	2	0.0	2.0	7	Not	0.0
24.0	29	0	0	0	Primigravida	Matric	Matric	Working Lady	Healthy	No	Yes	Joint	Yes	Poor	0	2	0	1	0	2	0	2.0	0.0	7	Not	0.0
25.0	32	0	0	0	Primigravida	Primary	Matric	Housewife	Healthy	Yes	Yes	Joint	Yes	Poor	3	0	0	0	0	2	2	0.0	1.0	8	Not	0.0
25.0	39	1	0	1	Primigravida	Primary	Primary	Housewife	Healthy	No	Yes	Nuclear	Yes	Poor	1	0	1	0	0	0	0	1.0	2.0	5	Not	0.0
20.0	35	0	3	3	Multigravida	Primary	Primary	Housewife	Healthy	No	Yes	Joint	No	Poor	0	3	1	1	0	1	2	0.0	2.0	10	Depressed	0.0
35.0	35	1	1	2	Multigravida	Matric	Middle	Housewife	Healthy	No	No	Joint	Yes	Poor	0	2	0	0	0	1	1	1.0	0.0	5	Not	0.0
30.0	38	0	0	0	Primigravida	Matric	Matric	Housewife	Healthy	No	No	Joint	Yes	Poor	2	0	2	2	0	0	1	0.0	1.0	8	Not	0.0
23.0	36	0	0	0	Primigravida	Matric	Matric	Housewife	Healthy	Yes	Yes	Joint	No	Moderate	0	2	0	0	2	0	3	2.0	0.0	9	Not	2.0
24.0	32	1	0	1	Primigravida	Primary	Matric	Housewife	Healthy	No	No	Nuclear	Yes	Poor	0	1	0	1	3	0	1	0.0	2.0	8	Not	0.0
38.0	27	0	0	0	Primigravida	Graduation	Matric	Housewife	Healthy	No	No	Joint	Yes	Poor	0	1	2	0	1	0	0	0.0	0.0	4	Not	0.0
30.0	29	0	0	0	Primigravida	Graduation	Primary	Working Lady	Healthy	No	Yes	Joint	No	Poor	2	3	2	2	0	1	2	1.0	0.0	13	Depressed	2.0
23.0	32	0	0	0	Primigravida	Graduation	Primary	Housewife	Healthy	No	Yes	Nuclear	Yes	Poor	3	0	0	0	0	1	0	0.0	0.0	4	Not	2.0
31.0	37	0	0	0	Primigravida	Matric	Primary	Working Lady	Healthy	No	Yes	Joint	Yes	Moderate	0	2	1	2	0	0	2	0.0	0.0	7	Not	2.0
20.0	33	1	1	2	Multigravida	Primary	Graduation	Housewife	Healthy	No	Yes	Joint	No	Poor	3	0	1	3	0	1	3	0.0	0.0	11	Depressed	0.0
35.0	29	1	0	1	Multigravida	Primary	Primary	Working Lady	Healthy	No	Yes	Joint	Yes	Poor	0	1	1	2	0	2	0	0.0	2.0	8	Not	2.0
24.0	32	0	1	1	Multigravida	Middle	Middle	Housewife	Healthy	No	Yes	Nuclear	Yes	Poor	2	0	0	1	2	0	0	0.0	0.0	5	Not	0.0
28.0	33	0	0	0	Primigravida	Intermediate	Matric	Housewife	Healthy	No	Yes	Nuclear	Yes	Moderate	3	0	2	1	1	0	1	1.0	1.0	10	Depressed	2.0
30.0	39	0	0	0	Primigravida	Middle	Middle	Housewife	Healthy	No	Yes	Joint	Yes	Poor	3	1	0	2	2	0	2	0.0	2.0	12	Depressed	2.0
36.0	29	0	1	1	Multigravida	Uneducated	Uneducated	Housewife	Healthy	No	No	Joint	Yes	Poor	2	1	1	0	0	1	0	0.0	1.0	6	Not	2.0
37.0	28	0	0	0	Primigravida	Middle	Middle	Housewife	Healthy	Yes	Yes	Joint	No	Moderate	1	1	1	0	0	1	1	1.0	1.0	7	Not	2.0
20.0	32	2	1	3	Multigravida	Matric	Primary	Housewife	Healthy	Yes	Yes	Joint	Yes	Poor	0	0	2	1	0	0	2	1.0	0.0	6	Not	0.0
25.0	32	0	1	1	Multigravida	Primary	Matric	Housewife	Healthy	No	No	Joint	No	Poor	3	2	2	0	0	2	1	1.0	0.0	11	Depressed	0.0
34.0	34	0	0	0	Primigravida	Primary	Matric	Housewife	Healthy	No	Yes	Joint	Yes	Poor	1	0	1	0	0	0	1	0.0	0.0	3	Not	0.0
28.0	39	1	1	2	Multigravida	Primary	Uneducated	Housewife	Healthy	No	Yes	Nuclear	Yes	Poor	3	0	0	0	1	0	2	0.0	1.0	7	Not	0.0
39.0	33	0	0	0	Primigravida	Matric	Primary	Housewife	Healthy	No	Yes	Joint	Yes	Poor	0	1	2	2	0	1	1	0.0	0.0	7	Not	2.0
25.0	30	2	0	2	Multigravida	Middle	Middle	Housewife	Healthy	No	Yes	Joint	Yes	Poor	3	2	0	0	0	1	0	0.0	0.0	6	Not	2.0
19.0	30	3	0	3	Multigravida	Matric	Primary	Housewife	Healthy	No	Yes	Nuclear	Yes	Poor	1	3	1	0	0	0	1	2.0	0.0	8	Not	0.0
23.0	27	0	1	1	Multigravida	Primary	Uneducated	Housewife	Healthy	No	Yes	Nuclear	Yes	Poor	2	1	1	1	0	0	2	2.0	1.0	10	Depressed	0.0
24.0	31	0	0	0	Primigravida	Middle	Middle	Housewife	Healthy	No	No	Joint	Yes	Poor	2	1	1	2	0	1	2	1.0	1.0	11	Depressed	2.0
24.0	31	2	1	3	Multigravida	Middle	Uneducated	Housewife	Healthy	No	No	Joint	Yes	Poor	1	3	1	0	0	0	1	2.0	0.0	8	Not	0.0
21.0	39	0	0	0	Primigravida	Uneducated	Uneducated	Housewife	Healthy	No	Yes	Joint	Yes	Poor	2	0	0	1	1	0	0	2.0	2.0	8	Not	0.0
30.0	36	0	1	1	Multigravida	Middle	Uneducated	Housewife	Healthy	No	No	Joint	No	Poor	1	3	0	2	0	0	0	0.0	2.0	8	Not	2.0
27.0	35	0	0	0	Primigravida	Uneducated	Uneducated	Housewife	Healthy	No	No	Joint	Yes	Poor	1	2	0	1	0	0	0	1.0	1.0	6	Not	2.0
20.0	29	0	0	0	Primigravida	Matric	Primary	Housewife	Healthy	No	Yes	Joint	No	Poor	2	0	0	0	1	0	1	1.0	2.0	7	Not	2.0
19.0	30	0	0	0	Primigravida	Middle	Middle	Working Lady	Healthy	Yes	No	Joint	Yes	Poor	0	3	1	1	1	2	0	0.0	1.0	9	Not	0.0
21.0	39	1	0	1	Multigravida	Intermediate	Matric	Working Lady	Healthy	No	No	Joint	Yes	Poor	2	1	1	1	0	1	0	1.0	0.0	7	Not	2.0
25.0	31	0	2	2	Multigravida	Middle	Middle	Working Lady	Healthy	No	No	Joint	No	Moderate	1	3	0	1	1	2	1	0.0	1.0	10	Depressed	2.0
26.0	31	0	0	0	Primigravida	Matric	Primary	Working Lady	Healthy	No	Yes	Joint	No	Poor	2	0	1	1	2	2	0	0.0	0.0	8	Not	0.0
19.0	29	0	2	2	Multigravida	Primary	Uneducated	Working Lady	Healthy	No	No	Nuclear	No	Poor	2	0	1	0	0	1	1	1.0	3.0	9	Not	2.0
23.0	32	0	0	0	Primigravida	Middle	Uneducated	Working Lady	Healthy	No	Yes	Nuclear	Yes	Poor	0	1	1	0	0	1	0	0.0	0.0	3	Not	0.0
25.0	31	0	2	2	Multigravida	Middle	Middle	Housewife	Healthy	Yes	Yes	Joint	Yes	Moderate	2	2	1	1	0	1	1	1.0	0.0	9	Not	2.0
31.0	29	0	3	3	Multigravida	Matric	Primary	Housewife	Healthy	No	Yes	Joint	Yes	Poor	3	0	2	2	0	2	0	2.0	0.0	11	Depressed	1.0
26.0	30	1	0	1	Multigravida	Matric	Primary	Working Lady	Healthy	No	Yes	Joint	Yes	Poor	2	1	0	2	1	0	0	1.0	1.0	8	Not	1.0
19.0	33	0	0	0	Primigravida	Intermediate	Matric	Housewife	Healthy	Yes	No	Joint	Yes	Poor	3	1	0	0	1	1	1	1.0	0.0	8	Not	2.0
28.0	38	1	2	3	Multigravida	Middle	Uneducated	Housewife	Healthy	Yes	No	Joint	Yes	Poor	3	2	1	1	0	2	1	0.0	0.0	10	Depressed	1.0
22.0	30	0	0	0	Primigravida	Primary	Uneducated	Housewife	Healthy	Yes	No	Nuclear	Yes	Poor	1	2	0	0	2	1	1	0.0	1.0	8	Not	1.0
26.0	28	2	0	2	Multigravida	Matric	Primary	Housewife	Healthy	No	Yes	Joint	Yes	Moderate	2	1	0	0	0	1	0	0.0	0.0	4	Not	1.0
22.0	39	1	0	1	Multigravida	Matric	Primary	Housewife	Healthy	No	Yes	Joint	No	Poor	0	2	0	1	0	2	0	1.0	0.0	6	Not	1.0
39.0	38	1	2	3	Multigravida	Matric	Primary	Housewife	Healthy	No	Yes	Joint	No	Moderate	0	2	2	0	1	1	0	0.0	0.0	6	Not	0.0
30.0	35	2	2	4	Multigravida	Intermediate	Matric	Housewife	Healthy	No	No	Nuclear	Yes	Poor	0	3	0	0	1	0	0	0.0	1.0	5	Not	0.0
24.0	33	1	2	3	Multigravida	Intermediate	Matric	Housewife	Healthy	No	Yes	Joint	No	Poor	2	1	0	0	0	1	2	0.0	0.0	6	Not	2.0
29.0	35	1	0	1	Multigravida	Matric	Primary	Housewife	Healthy	No	No	Joint	No	Poor	3	1	1	3	0	2	2	1.0	0.0	13	Depressed	0.0
31.0	29	0	0	0	Primigravida	Middle	Uneducated	Housewife	Healthy	No	Yes	Joint	Yes	Poor	0	1	2	2	1	2	1	1.0	1.0	11	Depressed	0.0
26.0	32	2	0	2	Multigravida	Middle	Uneducated	Housewife	Healthy	Yes	Yes	Joint	No	Poor	0	1	0	2	0	1	2	0.0	0.0	6	Not	0.0
36.0	32	0	0	0	Primigravida	Primary	Uneducated	Housewife	Healthy	No	No	Joint	No	Poor	1	0	1	0	0	0	2	2.0	1.0	7	Not	0.0
45.0	35	2	3	5	Multigravida	Intermediate	Matric	Housewife	Healthy	No	Yes	Joint	No	Moderate	2	0	2	0	0	0	0	2.0	0.0	6	Not	0.0
29.0	28	1	0	1	Primigravida	Middle	Middle	Housewife	Healthy	No	Yes	Joint	No	Poor	1	0	1	0	0	0	1	1.0	0.0	4	Not	0.0
37.0	29	1	0	1	Primigravida	Intermediate	Matric	Housewife	Healthy	No	Yes	Joint	Yes	Poor	3	0	0	1	0	1	1	2.0	2.0	10	Depressed	0.0
30.0	34	0	2	2	Multigravida	Intermediate	Matric	Housewife	Healthy	No	Yes	Joint	Yes	Moderate	3	1	1	1	2	0	0	1.0	3.0	12	Depressed	2.0
31.0	29	0	1	1	Multigravida	Intermediate	Matric	Housewife	Healthy	No	No	Nuclear	No	Poor	2	1	1	0	1	0	1	0.0	0.0	6	Not	2.0
29.0	35	1	2	3	Multigravida	Matric	Primary	Housewife	Healthy	Yes	No	Nuclear	Yes	Poor	3	0	1	1	2	1	0	1.0	1.0	10	Depressed	2.0
23.0	28	1	1	2	Multigravida	Intermediate	Matric	Housewife	Healthy	No	No	Nuclear	Yes	Poor	0	1	1	2	2	0	0	0.0	0.0	6	Not	0.0
22.0	32	0	0	0	Primigravida	Primary	Uneducated	Housewife	Healthy	No	Yes	Nuclear	Yes	Moderate	1	1	0	0	1	1	1	3.0	0.0	8	Not	0.0
35.0	31	0	2	2	Multigravida	Matric	Primary	Housewife	Healthy	No	No	Joint	Yes	Moderate	2	1	0	0	1	0	0	0.0	0.0	4	Not	0.0
24.0	28	1	3	4	Multigravida	Middle	Uneducated	Housewife	Healthy	No	No	Joint	Yes	Poor	3	2	3	2	2	1	1	0.0	1.0	15	Depressed	0.0
28.0	30	0	0	0	Primigravida	Middle	Uneducated	Housewife	Healthy	No	Yes	Joint	No	Poor	2	1	1	1	3	1	1	0.0	1.0	11	Depressed	0.0
28.0	33	0	0	0	Primigravida	Matric	Primary	Housewife	Healthy	Yes	Yes	Joint	Yes	Poor	2	1	0	2	2	0	1	3.0	1.0	12	Depressed	0.0
26.0	26	2	1	3	Multigravida	Matric	Primary	Housewife	Healthy	No	Yes	Joint	No	Poor	3	0	0	3	0	1	1	0.0	0.0	8	Not	0.0
26.0	31	1	0	1	Multigravida	Intermediate	Matric	Housewife	Healthy	No	No	Joint	No	Poor	1	2	0	1	1	0	1	1.0	0.0	7	Not	0.0
34.0	30	1	1	2	Multigravida	Middle	Middle	Housewife	Healthy	No	Yes	Joint	No	Poor	3	1	0	0	0	1	1	1.0	1.0	8	Not	3.0
32.0	31	4	0	4	Multigravida	Intermediate	Matric	Housewife	Healthy	No	Yes	Nuclear	Yes	Poor	3	0	2	0	1	1	0	1.0	1.0	9	Not	0.0
30.0	28	0	4	4	Multigravida	Intermediate	Intermediate	Housewife	Healthy	No	No	Joint	Yes	Poor	1	2	1	3	0	3	0	1.0	0.0	11	Depressed	3.0
27.0	29	3	0	3	Multigravida	Intermediate	Intermediate	Housewife	Healthy	No	No	Joint	Yes	Poor	2	1	1	3	3	0	0	1.0	1.0	12	Depressed	3.0
35.0	30	3	0	3	Multigravida	Matric	Primary	Housewife	Healthy	Yes	No	Joint	Yes	Poor	3	1	1	3	1	0	0	1.0	0.0	10	Depressed	3.0
30.0	30	0	0	0	Primigravida	Primary	Uneducated	Housewife	Healthy	No	Yes	Joint	Yes	Poor	1	3	0	1	0	1	2	0.0	1.0	9	Not	0.0
38.0	29	0	0	0	Primigravida	Intermediate	Matric	Housewife	Healthy	No	Yes	Joint	Yes	Poor	1	3	1	3	0	1	0	1.0	1.0	11	Depressed	2.0
26.0	39	0	2	2	Multigravida	Middle	Uneducated	Housewife	Healthy	No	No	Joint	Yes	Poor	3	1	1	3	1	0	0	1.0	1.0	11	Depressed	0.0
20.0	37	4	0	4	Multigravida	Matric	Primary	Housewife	Healthy	No	No	Nuclear	Yes	Poor	3	3	1	1	1	1	2	0.0	1.0	13	Depressed	2.0
29.0	31	2	0	2	Multigravida	Matric	Primary	Working Lady	Healthy	No	Yes	Joint	Yes	Poor	1	3	1	1	0	1	0	0.0	3.0	10	Depressed	2.0
29.0	36	1	0	1	Primigravida	Matric	Primary	Housewife	Healthy	No	Yes	Joint	Yes	Poor	1	0	3	1	0	0	1	0.0	1.0	7	Not	0.0
30.0	31	0	1	1	Primigravida	Middle	Uneducated	Housewife	Healthy	No	No	Joint	Yes	Moderate	0	1	3	1	0	0	1	0.0	1.0	7	Not	2.0
27.0	30	2	0	2	Multigravida	Primary	Uneducated	Working Lady	Healthy	No	Yes	Joint	Yes	Poor	3	1	1	1	1	0	0	0.0	1.0	8	Not	2.0
35.0	29	3	0	3	Multigravida	Uneducated	Uneducated	Housewife	Healthy	Yes	No	Joint	Yes	Poor	1	2	3	1	0	3	1	0.0	3.0	14	Depressed	0.0
33.0	35	2	1	3	Multigravida	Intermediate	Matric	Housewife	Healthy	No	Yes	Joint	Yes	Moderate	2	1	0	3	1	0	1	1.0	1.0	10	Depressed	2.0
	26	1	2	3	Multigravida	Uneducated	Uneducated	Working Lady	Healthy	No	No	Joint	Yes	Poor	1	3	1	3	0	1	0	1.0	1.0	11	Depressed	2.0
25.0	28	1	2	3	Multigravida	Middle	Middle	Housewife	Healthy	No	Yes	Joint	Yes	Poor	1	2	3	0	1	1	1	3.0	1.0	13	Depressed	0.0
26.0	28	0	1	1	Multigravida	Matric	Primary	Housewife	Healthy	No	No	Joint	Yes	Moderate	3	1	3	1	2	0	1	3.0	1.0	15	Depressed	0.0
30.0	29	1	2	3	Multigravida	Intermediate	Matric	Housewife	Healthy	No	No	Joint	No	Poor	3	0	1	0	1	0	1	1.0	0.0	7	Not	2.0
27.0	26	2	1	3	Multigravida	Matric	Primary	Housewife	Disable	No	Yes	Joint	Yes	Good	0	3	0	1	1	1	3	0.0	1.0	10	Depressed	2.0
21.0	29	0	1	1	Multigravida	Matric	Primary	Housewife	Healthy	No	Yes	Joint	Yes	Poor	1	2	3	3	1	1	1	3.0	1.0	16	Depressed	2.0
27.0	32	0	2	2	Multigravida	Matric	Primary	Housewife	Healthy	No	Yes	Joint	No	Poor	0	1	1	1	0	0	3	1.0	0.0	7	Not	0.0
22.0	36	1	0	1	Multigravida	Primary	Uneducated	Working Lady	Healthy	No	No	Nuclear	Yes	Moderate	1	2	1	0	1	0	0	1.0	1.0	7	Not	2.0
29.0	28	0	2	2	Multigravida	Middle	Middle	Housewife	Healthy	No	Yes	Joint	Yes	Poor	3	1	1	0	1	3	1	1.0	1.0	12	Depressed	0.0
26.0	36	1	0	1	Multigravida	Matric	Primary	Housewife	Healthy	No	Yes	Nuclear	Yes	Poor	0	2	3	1	3	3	0	3.0	1.0	16	Depressed	0.0
24.0	31	1	1	2	Multigravida	Middle	Uneducated	Housewife	Healthy	No	Yes	Joint	Yes	Good	2	3	0	1	1	0	0	3.0	1.0	11	Depressed	3.0
20.0	27	0	1	1	Primigravida	Primary	Uneducated	Housewife	Healthy	No	Yes	Nuclear	Yes	Poor	1	2	1	3	1	3	1	1.0	3.0	16	Depressed	3.0
25.0	30	0	3	3	Multigravida	Uneducated	Uneducated	Housewife	Healthy	No	Yes	Joint	No	Moderate	0	2	0	3	1	0	1	0.0	1.0	8	Not	0.0
29.0	27	2	1	3	Multigravida	Matric	Primary	Housewife	Healthy	No	Yes	Joint	Yes	Poor	1	3	1	1	3	0	1	1.0	1.0	12	Depressed	0.0
23.0	29	1	1	2	Multigravida	Intermediate	Matric	Housewife	Healthy	Yes	No	Joint	Yes	Poor	3	0	0	3	3	1	0	0.0	0.0	10	Depressed	2.0
20.0	32	2	0	2	Multigravida	Matric	Primary	Working Lady	Healthy	No	No	Joint	Yes	Moderate	2	0	1	1	2	1	3	1.0	1.0	12	Depressed	0.0
20.0	30	0	0	0	Primigravida	Middle	Uneducated	Working Lady	Healthy	No	No	Nuclear	Yes	Poor	2	0	0	0	3	3	1	0.0	1.0	10	Depressed	2.0
30.0	28	2	1	3	Multigravida	Middle	Middle	Working Lady	Healthy	No	Yes	Joint	No	Poor	3	1	1	1	3	1	1	1.0	0.0	12	Depressed	2.0
28.0	26	1	1	2	Multigravida	Middle	Middle	Housewife	Healthy	No	Yes	Nuclear	Yes	Poor	3	1	1	0	1	1	3	1.0	3.0	14	Depressed	0.0
21.0	30	0	0	0	Primigravida	Middle	Middle	Housewife	Healthy	No	Yes	Nuclear	Yes	Moderate	1	3	1	0	1	3	1	3.0	1.0	14	Depressed	2.0
39.0	27	2	2	4	Multigravida	Primary	Primary	Housewife	Healthy	No	Yes	Joint	Yes	Moderate	2	1	1	1	1	3	3	1.0	0.0	13	Depressed	2.0
34.0	34	1	3	4	Multigravida	Matric	Middle	Housewife	Healthy	Yes	Yes	Nuclear	Yes	Poor	0	1	0	1	1	1	1	0.0	3.0	8	Not	0.0
20.0	38	0	0	0	Primigravida	Matric	Matric	Housewife	Healthy	Yes	Yes	Nuclear	Yes	Poor	1	2	0	0	1	0	3	1.0	3.0	11	Depressed	0.0
28.0	39	1	2	3	Multigravida	Matric	Matric	Housewife	Healthy	No	Yes	Joint	Yes	Poor	1	3	1	1	1	0	0	0.0	1.0	8	Not	2.0
21.0	34	0	0	0	Primigravida	Primary	Matric	Housewife	Healthy	No	Yes	Nuclear	No	Poor	3	1	3	3	1	1	0	1.0	0.0	13	Depressed	2.0
19.0	36	0	0	0	Primigravida	Middle	Matric	Housewife	Healthy	No	Yes	Joint	Yes	Moderate	1	3	1	1	3	1	2	3.0	1.0	16	Depressed	2.0
20.0	26	1	0	1	Multigravida	Middle	Primary	Working Lady	Healthy	No	No	Joint	Yes	Poor	1	0	1	0	2	1	0	1.0	3.0	9	Not	2.0
24.0	26	1	1	2	Multigravida	Middle	Primary	Working Lady	Healthy	No	No	Nuclear	Yes	Moderate	1	0	3	1	0	1	1	1.0	1.0	9	Not	2.0
[truncated: 22,661 more rows]
