# Supplementary material for: Prediction of perinatal depression among women in Pakistan using Hybrid RNN-LSTM model
Source: PeerJ Comput Sci. 2025 Feb 26;11:e2673. doi: 10.7717/peerj-cs.2673 (PMC11888857; doi:10.7717/peerj-cs.2673)
Supplement: Supplemental Information 1 [file peerj-cs-11-2673-s001.zip › PERI_DEP CODE FILE/PERI_DEP.ipynb]

# %% [code]
import pandas as pd
import numpy as np
from datetime import datetime

# Configure matplotlib plotting
import seaborn as sns
import matplotlib.pyplot as plt
from pandas.plotting import register_matplotlib_converters
register_matplotlib_converters()
plt.style.use('fivethirtyeight')

from pylab import rcParams
rcParams['figure.figsize'] = 11, 9 #Changes default matplotlib plots to this size

# %% [code]
from imblearn.over_sampling import RandomOverSampler
import pandas as pd

# Read the CSV file
df = pd.read_csv('/content/dataset.csv', encoding='latin1')

# Choose a target column for oversampling, for example, 'Sufficient Money for Basic Needs'
target_column = 'Sufficient Money for Basic Needs'

# Drop rows with missing values in the target column
df = df.dropna(subset=[target_column])

# Encode non-numeric values to numeric values
df[target_column] = pd.Categorical(df[target_column])
df[target_column] = df[target_column].cat.codes

# Convert the target column to a consistent data type (e.g., float)
df[target_column] = df[target_column].astype(float)

# Extract features and target variable
X = df.drop(target_column, axis=1)
y = df[target_column]

# Initialize RandomOverSampler
ros = RandomOverSampler(random_state=42)

# Fit and apply the resampling
X_resampled, y_resampled = ros.fit_resample(X, y)

# Create a new DataFrame with the oversampled data
df_resampled = pd.concat([pd.DataFrame(X_resampled, columns=X.columns), pd.DataFrame(y_resampled, columns=[target_column])], axis=1)

# Now df_resampled contains the oversampled data


# %% [code]
# Define the path where you want to save the new CSV file
output_csv_path = '/content/oversampled_data.csv'

# Save the oversampled DataFrame to a new CSV file
df_resampled.to_csv(output_csv_path, index=False)

# Print a message indicating where the file has been saved
print(f'Oversampled data saved to {output_csv_path}')


# %% [code]
import pandas as pd

# Replace 'latin1' or 'ISO-8859-1' with the appropriate encoding for your file
df = pd.read_csv('/content/oversampled_data.csv', encoding='latin1')
df.head()

# %% [code]
df.info()

# %% [code]
df.info()

# %% [code]
df.isnull().sum()

# %% [code]
df.notnull().sum()

# %% [code]
df.describe

# %% [code]
df.describe()

# %% [code]
df.dtypes

# %% [code]
pip install imbalanced-learn

# %% [code]
import numpy as np
import pandas as pd
import tensorflow as tf
from tensorflow.keras import layers

# Assuming df is your DataFrame with oversampled data
# Choose a target column for oversampling, for example, 'Sufficient Money for Basic Needs'
target_column = 'Sufficient Money for Basic Needs'

# Extract features and target variable
X = df.drop(target_column, axis=1)
y = df[target_column]

# Identify minority class samples
minority_class = df[df[target_column] == 1]

# Check column names in minority_class
print(minority_class.columns)

# Update numerical_columns based on the actual column names
numerical_columns = ['Age', 'Gestational Age', 'Number of sons', 'Number of daughters', 'Total Number of Children', 'Little interest or pleasure in doing things', 'Feeling down, depressed, or hopeless', 'Trouble falling or staying sleep or sleeping too much', 'Feeling tired or having little energy', 'Poor appetite or overeating', 'Feeling Graduationd about yourself that you are failure or have let yourself or your family down', 'Trouble concentrating on things, such as reading the newspaper or watching television Feeling Graduationd about yourself that you are failure or have let yourself or your family down', 'Moving or speaking so slowly that other people could have Noticed. Or the opposite – being so figety or restless that you have been moving around a lot more than usual', 'Thoughts that you would be better off dead, or of hurting yourself']

# Apply normalization to numerical columns only if they exist in minority_class
for col in numerical_columns:
    if col in minority_class.columns:
        minority_class[col] = (minority_class[col] - minority_class[col].min()) / (minority_class[col].max() - minority_class[col].min())


# Convert DataFrame to NumPy array
minority_data_array_normalized = minority_class.to_numpy()

# Generator model
def build_generator(latent_dim, output_dim):
    model = tf.keras.Sequential()
    model.add(layers.Dense(256, input_dim=latent_dim, activation='relu'))
    model.add(layers.Dense(output_dim, activation='sigmoid'))
    return model

# GAN model
def build_gan(generator):
    model = tf.keras.Sequential()
    model.add(generator)
    return model

# Hyperparameters
latent_dim = 100
output_dim = minority_data_array_normalized.shape[1]

# Build and compile the generator
generator = build_generator(latent_dim, output_dim)
generator.compile(loss='binary_crossentropy', optimizer='adam')

# Build and compile the GAN
gan = build_gan(generator)
gan.compile(loss='binary_crossentropy', optimizer='adam')

# Training the GAN
# ... (previous code)

# Training the GAN
epochs = 10000
batch_size = 128

for epoch in range(epochs):
    noise = np.random.normal(0, 1, (batch_size, latent_dim))
    generated_data = generator.predict(noise)

    # Train GAN
    valid_labels = np.ones((batch_size, output_dim))  # Update shape to match the generator output_dim
    gan_loss = gan.train_on_batch(noise, valid_labels)

    # Print progress
    if epoch % 100 == 0:
        print(f"Epoch {epoch}, GAN Loss: {gan_loss}")

# ... (previous code)


# Generate synthetic samples
num_samples = len(minority_class)
noise = np.random.normal(0, 1, (num_samples, latent_dim))
synthetic_samples = generator.predict(noise)

# Convert synthetic samples to DataFrame
columns = minority_class.columns
synthetic_df = pd.DataFrame(synthetic_samples, columns=columns)

# Concatenate original and synthetic samples
oversampled_df = pd.concat([df, synthetic_df], ignore_index=True)

# Save oversampled DataFrame to CSV
oversampled_df.to_csv('/content/oversampled_data_gan.csv', index=False)
